# Supplementary material for: Systematic In Silico Assessment of Antimicrobial Resistance Dissemination across the Global Plasmidome
Source: Antibiotics (Basel). 2023 Feb 1;12(2):281. doi: 10.3390/antibiotics12020281 (PMC9951915; doi:10.3390/antibiotics12020281)
Supplement: Supplementary file 1 [file antibiotics-12-00281-s001.zip]

Archive with 10 entries (10 files):
- TableS1.tsv
- TableS2.tsv
- TableS3.tsv
- TableS4.tsv
- TableS5.tsv
- TableS6.tsv
- TableS7.tsv
- FigureS1.pdf
- FigureS2.pdf
- FigureS3.pdf
