# Supplementary material for: Systematic In Silico Assessment of Antimicrobial Resistance Dissemination across the Global Plasmidome
Source: Antibiotics (Basel). 2023 Feb 1;12(2):281. doi: 10.3390/antibiotics12020281 (PMC9951915; doi:10.3390/antibiotics12020281)
Supplement: Supplementary file 1 [file antibiotics-12-00281-s001.zip › TableS1.tsv]

Table S1 - List of predicted ARG homologs in the PLSDB database. For each ARG homolog, the species name, plasmid and protein accessions, the gene and host chromosome %GC content, the best CARD query and the CARD-associated metadata are provided
ARG_homolog_Id	ARG_homolog_RefSeq_Id	ARO-COG ID	ARG_GC	Chromid_accession	Host_species	Host_match_level	Host_GC	Best_query	Query_accessions	AMR_Gene_Family	Resistance_Mechanism	Drug_Class	Redundant	Gene_in_spreadingband_ARO_COG	Mutant
AKZ28412	WP_197368255	0010001;0010002_COG1846	70.05	CP011998	Ralstonia solanacearum	Species	67.24	BAB41874.1	BAB41874.1	ATP-binding cassette (ABC) antibiotic efflux pump;major facilitator superfamily (MFS) antibiotic efflux pump	antibiotic efflux	acridine dye;cephalosporin;disinfecting agents and intercalating dyes;fluoroquinolone antibiotic;penam;peptide antibiotic;tetracycline antibiotic	1	0	0
AKZ28980	WP_011004395	0010001;0010002_COG1846	66.23	CP011998	Ralstonia solanacearum	Species	67.24	BAB41874.1	BAB41874.1	ATP-binding cassette (ABC) antibiotic efflux pump;major facilitator superfamily (MFS) antibiotic efflux pump	antibiotic efflux	acridine dye;cephalosporin;disinfecting agents and intercalating dyes;fluoroquinolone antibiotic;penam;peptide antibiotic;tetracycline antibiotic	1	0	0
AXV75153	WP_011004395	0010001;0010002_COG1846	66.23	CP023013	Ralstonia solanacearum	Species	67.24	BAB41874.1	BAB41874.1	ATP-binding cassette (ABC) antibiotic efflux pump;major facilitator superfamily (MFS) antibiotic efflux pump	antibiotic efflux	acridine dye;cephalosporin;disinfecting agents and intercalating dyes;fluoroquinolone antibiotic;penam;peptide antibiotic;tetracycline antibiotic	1	0	0
AXW16857	WP_011004395	0010001;0010002_COG1846	66.23	CP023015	Ralstonia solanacearum	Species	67.24	BAB41874.1	BAB41874.1	ATP-binding cassette (ABC) antibiotic efflux pump;major facilitator superfamily (MFS) antibiotic efflux pump	antibiotic efflux	acridine dye;cephalosporin;disinfecting agents and intercalating dyes;fluoroquinolone antibiotic;penam;peptide antibiotic;tetracycline antibiotic	1	0	0
QHB57221	NA	0010001;0010002_COG1846	65.18	CP047137	Ralstonia solanacearum	Species	67.24	BAB41874.1	BAB41874.1	ATP-binding cassette (ABC) antibiotic efflux pump;major facilitator superfamily (MFS) antibiotic efflux pump	antibiotic efflux	acridine dye;cephalosporin;disinfecting agents and intercalating dyes;fluoroquinolone antibiotic;penam;peptide antibiotic;tetracycline antibiotic	1	0	0
QHB61427	NA	0010001;0010002_COG1846	64.97	CP047139	Ralstonia solanacearum	Species	67.24	BAB41874.1	BAB41874.1	ATP-binding cassette (ABC) antibiotic efflux pump;major facilitator superfamily (MFS) antibiotic efflux pump	antibiotic efflux	acridine dye;cephalosporin;disinfecting agents and intercalating dyes;fluoroquinolone antibiotic;penam;peptide antibiotic;tetracycline antibiotic	1	0	0
WP_010968060_0	WP_010968060	0010001;0010002_COG1846	58.55	NZ_CP021798	Sinorhizobium meliloti	Species	61.73	BAB41874.1	BAB41874.1	ATP-binding cassette (ABC) antibiotic efflux pump;major facilitator superfamily (MFS) antibiotic efflux pump	antibiotic efflux	acridine dye;cephalosporin;disinfecting agents and intercalating dyes;fluoroquinolone antibiotic;penam;peptide antibiotic;tetracycline antibiotic	0	0	0
WP_010968060_1	WP_010968060	0010001;0010002_COG1846	58.55	NC_003037	Sinorhizobium meliloti 1021	Strain	62.16	BAB41874.1	BAB41874.1	ATP-binding cassette (ABC) antibiotic efflux pump;major facilitator superfamily (MFS) antibiotic efflux pump	antibiotic efflux	acridine dye;cephalosporin;disinfecting agents and intercalating dyes;fluoroquinolone antibiotic;penam;peptide antibiotic;tetracycline antibiotic	1	0	0
WP_010968060_2	WP_010968060	0010001;0010002_COG1846	58.55	NC_020527	Sinorhizobium meliloti 2011	Strain	62.16	BAB41874.1	BAB41874.1	ATP-binding cassette (ABC) antibiotic efflux pump;major facilitator superfamily (MFS) antibiotic efflux pump	antibiotic efflux	acridine dye;cephalosporin;disinfecting agents and intercalating dyes;fluoroquinolone antibiotic;penam;peptide antibiotic;tetracycline antibiotic	1	0	0
WP_010974328_0	WP_010974328	0010001;0010002_COG1846	58.5	NZ_CP033036	Agrobacterium fabrum	Species	59.22	BAB41874.1	BAB41874.1	ATP-binding cassette (ABC) antibiotic efflux pump;major facilitator superfamily (MFS) antibiotic efflux pump	antibiotic efflux	acridine dye;cephalosporin;disinfecting agents and intercalating dyes;fluoroquinolone antibiotic;penam;peptide antibiotic;tetracycline antibiotic	1	0	0
WP_010974328_1	WP_010974328	0010001;0010002_COG1846	58.5	NC_003064	Agrobacterium fabrum str. C58	Strain	59.06	BAB41874.1	BAB41874.1	ATP-binding cassette (ABC) antibiotic efflux pump;major facilitator superfamily (MFS) antibiotic efflux pump	antibiotic efflux	acridine dye;cephalosporin;disinfecting agents and intercalating dyes;fluoroquinolone antibiotic;penam;peptide antibiotic;tetracycline antibiotic	1	0	0
WP_010974469_0	WP_010974469	0010001;0010002_COG1846	59.4	NC_003064	Agrobacterium fabrum str. C58	Strain	59.06	BAB41874.1	BAB41874.1	ATP-binding cassette (ABC) antibiotic efflux pump;major facilitator superfamily (MFS) antibiotic efflux pump	antibiotic efflux	acridine dye;cephalosporin;disinfecting agents and intercalating dyes;fluoroquinolone antibiotic;penam;peptide antibiotic;tetracycline antibiotic	1	0	0
WP_011003698_0	WP_011003698	0010001;0010002_COG1846	69.59	NZ_CP021763	Ralstonia pseudosolanacearum	Species	66.96	BAB41874.1	BAB41874.1	ATP-binding cassette (ABC) antibiotic efflux pump;major facilitator superfamily (MFS) antibiotic efflux pump	antibiotic efflux	acridine dye;cephalosporin;disinfecting agents and intercalating dyes;fluoroquinolone antibiotic;penam;peptide antibiotic;tetracycline antibiotic	1	0	0
WP_011004395_0	WP_011004395	0010001;0010002_COG1846	66.23	NZ_CP021763	Ralstonia pseudosolanacearum	Species	66.96	BAB41874.1	BAB41874.1	ATP-binding cassette (ABC) antibiotic efflux pump;major facilitator superfamily (MFS) antibiotic efflux pump	antibiotic efflux	acridine dye;cephalosporin;disinfecting agents and intercalating dyes;fluoroquinolone antibiotic;penam;peptide antibiotic;tetracycline antibiotic	1	0	0
WP_011004395_1	WP_011004395	0010001;0010002_COG1846	66.23	NZ_CP015116	Ralstonia solanacearum	Species	67.24	BAB41874.1	BAB41874.1	ATP-binding cassette (ABC) antibiotic efflux pump;major facilitator superfamily (MFS) antibiotic efflux pump	antibiotic efflux	acridine dye;cephalosporin;disinfecting agents and intercalating dyes;fluoroquinolone antibiotic;penam;peptide antibiotic;tetracycline antibiotic	1	0	0
WP_011004395_2	WP_011004395	0010001;0010002_COG1846	66.23	NZ_CP015851	Ralstonia solanacearum	Species	67.24	BAB41874.1	BAB41874.1	ATP-binding cassette (ABC) antibiotic efflux pump;major facilitator superfamily (MFS) antibiotic efflux pump	antibiotic efflux	acridine dye;cephalosporin;disinfecting agents and intercalating dyes;fluoroquinolone antibiotic;penam;peptide antibiotic;tetracycline antibiotic	1	0	0
WP_011004395_3	WP_011004395	0010001;0010002_COG1846	66.23	NZ_CP016915	Ralstonia solanacearum	Species	67.24	BAB41874.1	BAB41874.1	ATP-binding cassette (ABC) antibiotic efflux pump;major facilitator superfamily (MFS) antibiotic efflux pump	antibiotic efflux	acridine dye;cephalosporin;disinfecting agents and intercalating dyes;fluoroquinolone antibiotic;penam;peptide antibiotic;tetracycline antibiotic	1	0	0
WP_011004395_4	WP_011004395	0010001;0010002_COG1846	66.23	NZ_CP022482	Ralstonia solanacearum	Species	67.24	BAB41874.1	BAB41874.1	ATP-binding cassette (ABC) antibiotic efflux pump;major facilitator superfamily (MFS) antibiotic efflux pump	antibiotic efflux	acridine dye;cephalosporin;disinfecting agents and intercalating dyes;fluoroquinolone antibiotic;penam;peptide antibiotic;tetracycline antibiotic	1	0	0
WP_011004395_5	WP_011004395	0010001;0010002_COG1846	66.23	NZ_CP022756	Ralstonia solanacearum	Species	67.24	BAB41874.1	BAB41874.1	ATP-binding cassette (ABC) antibiotic efflux pump;major facilitator superfamily (MFS) antibiotic efflux pump	antibiotic efflux	acridine dye;cephalosporin;disinfecting agents and intercalating dyes;fluoroquinolone antibiotic;penam;peptide antibiotic;tetracycline antibiotic	1	0	0
WP_011004395_6	WP_011004395	0010001;0010002_COG1846	66.23	NZ_CP022766	Ralstonia solanacearum	Species	67.24	BAB41874.1	BAB41874.1	ATP-binding cassette (ABC) antibiotic efflux pump;major facilitator superfamily (MFS) antibiotic efflux pump	antibiotic efflux	acridine dye;cephalosporin;disinfecting agents and intercalating dyes;fluoroquinolone antibiotic;penam;peptide antibiotic;tetracycline antibiotic	1	0	0
WP_011004395_7	WP_011004395	0010001;0010002_COG1846	66.23	NZ_CP022769	Ralstonia solanacearum	Species	67.24	BAB41874.1	BAB41874.1	ATP-binding cassette (ABC) antibiotic efflux pump;major facilitator superfamily (MFS) antibiotic efflux pump	antibiotic efflux	acridine dye;cephalosporin;disinfecting agents and intercalating dyes;fluoroquinolone antibiotic;penam;peptide antibiotic;tetracycline antibiotic	1	0	0
WP_011004395_8	WP_011004395	0010001;0010002_COG1846	66.23	NZ_CP022773	Ralstonia solanacearum	Species	67.24	BAB41874.1	BAB41874.1	ATP-binding cassette (ABC) antibiotic efflux pump;major facilitator superfamily (MFS) antibiotic efflux pump	antibiotic efflux	acridine dye;cephalosporin;disinfecting agents and intercalating dyes;fluoroquinolone antibiotic;penam;peptide antibiotic;tetracycline antibiotic	1	0	0
WP_011004395_9	WP_011004395	0010001;0010002_COG1846	66.23	NZ_CP022779	Ralstonia solanacearum	Species	67.24	BAB41874.1	BAB41874.1	ATP-binding cassette (ABC) antibiotic efflux pump;major facilitator superfamily (MFS) antibiotic efflux pump	antibiotic efflux	acridine dye;cephalosporin;disinfecting agents and intercalating dyes;fluoroquinolone antibiotic;penam;peptide antibiotic;tetracycline antibiotic	1	0	0
WP_011004395_10	WP_011004395	0010001;0010002_COG1846	66.23	NZ_CP022781	Ralstonia solanacearum	Species	67.24	BAB41874.1	BAB41874.1	ATP-binding cassette (ABC) antibiotic efflux pump;major facilitator superfamily (MFS) antibiotic efflux pump	antibiotic efflux	acridine dye;cephalosporin;disinfecting agents and intercalating dyes;fluoroquinolone antibiotic;penam;peptide antibiotic;tetracycline antibiotic	1	0	0
WP_011004395_11	WP_011004395	0010001;0010002_COG1846	66.23	NZ_CP022783	Ralstonia solanacearum	Species	67.24	BAB41874.1	BAB41874.1	ATP-binding cassette (ABC) antibiotic efflux pump;major facilitator superfamily (MFS) antibiotic efflux pump	antibiotic efflux	acridine dye;cephalosporin;disinfecting agents and intercalating dyes;fluoroquinolone antibiotic;penam;peptide antibiotic;tetracycline antibiotic	1	0	0
WP_011004395_12	WP_011004395	0010001;0010002_COG1846	66.23	NZ_CP022785	Ralstonia solanacearum	Species	67.24	BAB41874.1	BAB41874.1	ATP-binding cassette (ABC) antibiotic efflux pump;major facilitator superfamily (MFS) antibiotic efflux pump	antibiotic efflux	acridine dye;cephalosporin;disinfecting agents and intercalating dyes;fluoroquinolone antibiotic;penam;peptide antibiotic;tetracycline antibiotic	1	0	0
WP_011004395_13	WP_011004395	0010001;0010002_COG1846	66.23	NZ_CP022787	Ralstonia solanacearum	Species	67.24	BAB41874.1	BAB41874.1	ATP-binding cassette (ABC) antibiotic efflux pump;major facilitator superfamily (MFS) antibiotic efflux pump	antibiotic efflux	acridine dye;cephalosporin;disinfecting agents and intercalating dyes;fluoroquinolone antibiotic;penam;peptide antibiotic;tetracycline antibiotic	1	0	0
WP_011004395_14	WP_011004395	0010001;0010002_COG1846	66.02	NZ_CP022791	Ralstonia solanacearum	Species	67.24	BAB41874.1	BAB41874.1	ATP-binding cassette (ABC) antibiotic efflux pump;major facilitator superfamily (MFS) antibiotic efflux pump	antibiotic efflux	acridine dye;cephalosporin;disinfecting agents and intercalating dyes;fluoroquinolone antibiotic;penam;peptide antibiotic;tetracycline antibiotic	1	0	0
WP_011004395_15	WP_011004395	0010001;0010002_COG1846	66.23	NZ_CP022793	Ralstonia solanacearum	Species	67.24	BAB41874.1	BAB41874.1	ATP-binding cassette (ABC) antibiotic efflux pump;major facilitator superfamily (MFS) antibiotic efflux pump	antibiotic efflux	acridine dye;cephalosporin;disinfecting agents and intercalating dyes;fluoroquinolone antibiotic;penam;peptide antibiotic;tetracycline antibiotic	1	0	0
WP_011004395_16	WP_011004395	0010001;0010002_COG1846	66.23	NZ_CP022795	Ralstonia solanacearum	Species	67.24	BAB41874.1	BAB41874.1	ATP-binding cassette (ABC) antibiotic efflux pump;major facilitator superfamily (MFS) antibiotic efflux pump	antibiotic efflux	acridine dye;cephalosporin;disinfecting agents and intercalating dyes;fluoroquinolone antibiotic;penam;peptide antibiotic;tetracycline antibiotic	1	0	0
WP_011004395_17	WP_011004395	0010001;0010002_COG1846	66.23	NZ_CP025986	Ralstonia solanacearum	Species	67.24	BAB41874.1	BAB41874.1	ATP-binding cassette (ABC) antibiotic efflux pump;major facilitator superfamily (MFS) antibiotic efflux pump	antibiotic efflux	acridine dye;cephalosporin;disinfecting agents and intercalating dyes;fluoroquinolone antibiotic;penam;peptide antibiotic;tetracycline antibiotic	1	0	0
WP_011004395_18	WP_011004395	0010001;0010002_COG1846	66.23	NZ_CP049788	Ralstonia solanacearum	Species	67.24	BAB41874.1	BAB41874.1	ATP-binding cassette (ABC) antibiotic efflux pump;major facilitator superfamily (MFS) antibiotic efflux pump	antibiotic efflux	acridine dye;cephalosporin;disinfecting agents and intercalating dyes;fluoroquinolone antibiotic;penam;peptide antibiotic;tetracycline antibiotic	1	0	0
WP_011004395_19	WP_011004395	0010001;0010002_COG1846	66.23	NZ_CP049790	Ralstonia solanacearum	Species	67.24	BAB41874.1	BAB41874.1	ATP-binding cassette (ABC) antibiotic efflux pump;major facilitator superfamily (MFS) antibiotic efflux pump	antibiotic efflux	acridine dye;cephalosporin;disinfecting agents and intercalating dyes;fluoroquinolone antibiotic;penam;peptide antibiotic;tetracycline antibiotic	1	0	0
WP_011004395_20	WP_011004395	0010001;0010002_COG1846	66.23	NZ_CP049792	Ralstonia solanacearum	Species	67.24	BAB41874.1	BAB41874.1	ATP-binding cassette (ABC) antibiotic efflux pump;major facilitator superfamily (MFS) antibiotic efflux pump	antibiotic efflux	acridine dye;cephalosporin;disinfecting agents and intercalating dyes;fluoroquinolone antibiotic;penam;peptide antibiotic;tetracycline antibiotic	1	0	0
WP_011004395_21	WP_011004395	0010001;0010002_COG1846	66.23	NZ_CP049794	Ralstonia solanacearum	Species	67.24	BAB41874.1	BAB41874.1	ATP-binding cassette (ABC) antibiotic efflux pump;major facilitator superfamily (MFS) antibiotic efflux pump	antibiotic efflux	acridine dye;cephalosporin;disinfecting agents and intercalating dyes;fluoroquinolone antibiotic;penam;peptide antibiotic;tetracycline antibiotic	1	0	0
WP_011004395_22	WP_011004395	0010001;0010002_COG1846	66.23	NZ_CP052069	Ralstonia solanacearum	Species	67.24	BAB41874.1	BAB41874.1	ATP-binding cassette (ABC) antibiotic efflux pump;major facilitator superfamily (MFS) antibiotic efflux pump	antibiotic efflux	acridine dye;cephalosporin;disinfecting agents and intercalating dyes;fluoroquinolone antibiotic;penam;peptide antibiotic;tetracycline antibiotic	1	0	0
WP_011004395_23	WP_011004395	0010001;0010002_COG1846	66.23	NZ_CP052071	Ralstonia solanacearum	Species	67.24	BAB41874.1	BAB41874.1	ATP-binding cassette (ABC) antibiotic efflux pump;major facilitator superfamily (MFS) antibiotic efflux pump	antibiotic efflux	acridine dye;cephalosporin;disinfecting agents and intercalating dyes;fluoroquinolone antibiotic;penam;peptide antibiotic;tetracycline antibiotic	1	0	0
WP_011004395_24	WP_011004395	0010001;0010002_COG1846	66.23	NZ_CP052073	Ralstonia solanacearum	Species	67.24	BAB41874.1	BAB41874.1	ATP-binding cassette (ABC) antibiotic efflux pump;major facilitator superfamily (MFS) antibiotic efflux pump	antibiotic efflux	acridine dye;cephalosporin;disinfecting agents and intercalating dyes;fluoroquinolone antibiotic;penam;peptide antibiotic;tetracycline antibiotic	1	0	0
WP_011004395_25	WP_011004395	0010001;0010002_COG1846	66.23	NZ_CP052075	Ralstonia solanacearum	Species	67.24	BAB41874.1	BAB41874.1	ATP-binding cassette (ABC) antibiotic efflux pump;major facilitator superfamily (MFS) antibiotic efflux pump	antibiotic efflux	acridine dye;cephalosporin;disinfecting agents and intercalating dyes;fluoroquinolone antibiotic;penam;peptide antibiotic;tetracycline antibiotic	1	0	0
WP_011004395_26	WP_011004395	0010001;0010002_COG1846	66.23	NZ_CP052077	Ralstonia solanacearum	Species	67.24	BAB41874.1	BAB41874.1	ATP-binding cassette (ABC) antibiotic efflux pump;major facilitator superfamily (MFS) antibiotic efflux pump	antibiotic efflux	acridine dye;cephalosporin;disinfecting agents and intercalating dyes;fluoroquinolone antibiotic;penam;peptide antibiotic;tetracycline antibiotic	1	0	0
WP_011004395_27	WP_011004395	0010001;0010002_COG1846	66.23	NZ_CP052079	Ralstonia solanacearum	Species	67.24	BAB41874.1	BAB41874.1	ATP-binding cassette (ABC) antibiotic efflux pump;major facilitator superfamily (MFS) antibiotic efflux pump	antibiotic efflux	acridine dye;cephalosporin;disinfecting agents and intercalating dyes;fluoroquinolone antibiotic;penam;peptide antibiotic;tetracycline antibiotic	1	0	0
WP_011004395_28	WP_011004395	0010001;0010002_COG1846	66.23	NZ_CP052081	Ralstonia solanacearum	Species	67.24	BAB41874.1	BAB41874.1	ATP-binding cassette (ABC) antibiotic efflux pump;major facilitator superfamily (MFS) antibiotic efflux pump	antibiotic efflux	acridine dye;cephalosporin;disinfecting agents and intercalating dyes;fluoroquinolone antibiotic;penam;peptide antibiotic;tetracycline antibiotic	1	0	0
WP_011004395_29	WP_011004395	0010001;0010002_COG1846	66.23	NZ_CP052083	Ralstonia solanacearum	Species	67.24	BAB41874.1	BAB41874.1	ATP-binding cassette (ABC) antibiotic efflux pump;major facilitator superfamily (MFS) antibiotic efflux pump	antibiotic efflux	acridine dye;cephalosporin;disinfecting agents and intercalating dyes;fluoroquinolone antibiotic;penam;peptide antibiotic;tetracycline antibiotic	1	0	0
WP_011004395_30	WP_011004395	0010001;0010002_COG1846	66.23	NZ_CP052085	Ralstonia solanacearum	Species	67.24	BAB41874.1	BAB41874.1	ATP-binding cassette (ABC) antibiotic efflux pump;major facilitator superfamily (MFS) antibiotic efflux pump	antibiotic efflux	acridine dye;cephalosporin;disinfecting agents and intercalating dyes;fluoroquinolone antibiotic;penam;peptide antibiotic;tetracycline antibiotic	1	0	0
WP_011004395_31	WP_011004395	0010001;0010002_COG1846	66.23	NZ_CP052087	Ralstonia solanacearum	Species	67.24	BAB41874.1	BAB41874.1	ATP-binding cassette (ABC) antibiotic efflux pump;major facilitator superfamily (MFS) antibiotic efflux pump	antibiotic efflux	acridine dye;cephalosporin;disinfecting agents and intercalating dyes;fluoroquinolone antibiotic;penam;peptide antibiotic;tetracycline antibiotic	1	0	0
WP_011004395_32	WP_011004395	0010001;0010002_COG1846	66.23	NZ_CP052089	Ralstonia solanacearum	Species	67.24	BAB41874.1	BAB41874.1	ATP-binding cassette (ABC) antibiotic efflux pump;major facilitator superfamily (MFS) antibiotic efflux pump	antibiotic efflux	acridine dye;cephalosporin;disinfecting agents and intercalating dyes;fluoroquinolone antibiotic;penam;peptide antibiotic;tetracycline antibiotic	1	0	0
WP_011004395_33	WP_011004395	0010001;0010002_COG1846	66.23	NZ_CP052091	Ralstonia solanacearum	Species	67.24	BAB41874.1	BAB41874.1	ATP-binding cassette (ABC) antibiotic efflux pump;major facilitator superfamily (MFS) antibiotic efflux pump	antibiotic efflux	acridine dye;cephalosporin;disinfecting agents and intercalating dyes;fluoroquinolone antibiotic;penam;peptide antibiotic;tetracycline antibiotic	1	0	0
WP_011004395_34	WP_011004395	0010001;0010002_COG1846	66.23	NZ_CP052093	Ralstonia solanacearum	Species	67.24	BAB41874.1	BAB41874.1	ATP-binding cassette (ABC) antibiotic efflux pump;major facilitator superfamily (MFS) antibiotic efflux pump	antibiotic efflux	acridine dye;cephalosporin;disinfecting agents and intercalating dyes;fluoroquinolone antibiotic;penam;peptide antibiotic;tetracycline antibiotic	1	0	0
WP_011004395_35	WP_011004395	0010001;0010002_COG1846	66.23	NZ_CP052095	Ralstonia solanacearum	Species	67.24	BAB41874.1	BAB41874.1	ATP-binding cassette (ABC) antibiotic efflux pump;major facilitator superfamily (MFS) antibiotic efflux pump	antibiotic efflux	acridine dye;cephalosporin;disinfecting agents and intercalating dyes;fluoroquinolone antibiotic;penam;peptide antibiotic;tetracycline antibiotic	1	0	0
WP_011004395_36	WP_011004395	0010001;0010002_COG1846	66.23	NZ_CP052097	Ralstonia solanacearum	Species	67.24	BAB41874.1	BAB41874.1	ATP-binding cassette (ABC) antibiotic efflux pump;major facilitator superfamily (MFS) antibiotic efflux pump	antibiotic efflux	acridine dye;cephalosporin;disinfecting agents and intercalating dyes;fluoroquinolone antibiotic;penam;peptide antibiotic;tetracycline antibiotic	1	0	0
WP_011004395_37	WP_011004395	0010001;0010002_COG1846	66.23	NZ_CP052099	Ralstonia solanacearum	Species	67.24	BAB41874.1	BAB41874.1	ATP-binding cassette (ABC) antibiotic efflux pump;major facilitator superfamily (MFS) antibiotic efflux pump	antibiotic efflux	acridine dye;cephalosporin;disinfecting agents and intercalating dyes;fluoroquinolone antibiotic;penam;peptide antibiotic;tetracycline antibiotic	1	0	0
WP_011004395_38	WP_011004395	0010001;0010002_COG1846	66.23	NZ_CP052101	Ralstonia solanacearum	Species	67.24	BAB41874.1	BAB41874.1	ATP-binding cassette (ABC) antibiotic efflux pump;major facilitator superfamily (MFS) antibiotic efflux pump	antibiotic efflux	acridine dye;cephalosporin;disinfecting agents and intercalating dyes;fluoroquinolone antibiotic;penam;peptide antibiotic;tetracycline antibiotic	1	0	0
WP_011004395_39	WP_011004395	0010001;0010002_COG1846	66.23	NZ_CP052103	Ralstonia solanacearum	Species	67.24	BAB41874.1	BAB41874.1	ATP-binding cassette (ABC) antibiotic efflux pump;major facilitator superfamily (MFS) antibiotic efflux pump	antibiotic efflux	acridine dye;cephalosporin;disinfecting agents and intercalating dyes;fluoroquinolone antibiotic;penam;peptide antibiotic;tetracycline antibiotic	1	0	0
WP_011004395_40	WP_011004395	0010001;0010002_COG1846	66.23	NZ_CP052105	Ralstonia solanacearum	Species	67.24	BAB41874.1	BAB41874.1	ATP-binding cassette (ABC) antibiotic efflux pump;major facilitator superfamily (MFS) antibiotic efflux pump	antibiotic efflux	acridine dye;cephalosporin;disinfecting agents and intercalating dyes;fluoroquinolone antibiotic;penam;peptide antibiotic;tetracycline antibiotic	1	0	0
WP_011004395_41	WP_011004395	0010001;0010002_COG1846	66.23	NZ_CP052107	Ralstonia solanacearum	Species	67.24	BAB41874.1	BAB41874.1	ATP-binding cassette (ABC) antibiotic efflux pump;major facilitator superfamily (MFS) antibiotic efflux pump	antibiotic efflux	acridine dye;cephalosporin;disinfecting agents and intercalating dyes;fluoroquinolone antibiotic;penam;peptide antibiotic;tetracycline antibiotic	1	0	0
WP_011004395_42	WP_011004395	0010001;0010002_COG1846	66.23	NZ_CP052109	Ralstonia solanacearum	Species	67.24	BAB41874.1	BAB41874.1	ATP-binding cassette (ABC) antibiotic efflux pump;major facilitator superfamily (MFS) antibiotic efflux pump	antibiotic efflux	acridine dye;cephalosporin;disinfecting agents and intercalating dyes;fluoroquinolone antibiotic;penam;peptide antibiotic;tetracycline antibiotic	1	0	0
WP_011004395_43	WP_011004395	0010001;0010002_COG1846	66.23	NZ_CP052111	Ralstonia solanacearum	Species	67.24	BAB41874.1	BAB41874.1	ATP-binding cassette (ABC) antibiotic efflux pump;major facilitator superfamily (MFS) antibiotic efflux pump	antibiotic efflux	acridine dye;cephalosporin;disinfecting agents and intercalating dyes;fluoroquinolone antibiotic;penam;peptide antibiotic;tetracycline antibiotic	1	0	0
WP_011004395_44	WP_011004395	0010001;0010002_COG1846	66.23	NZ_CP052113	Ralstonia solanacearum	Species	67.24	BAB41874.1	BAB41874.1	ATP-binding cassette (ABC) antibiotic efflux pump;major facilitator superfamily (MFS) antibiotic efflux pump	antibiotic efflux	acridine dye;cephalosporin;disinfecting agents and intercalating dyes;fluoroquinolone antibiotic;penam;peptide antibiotic;tetracycline antibiotic	1	0	0
WP_011004395_45	WP_011004395	0010001;0010002_COG1846	66.23	NZ_CP052115	Ralstonia solanacearum	Species	67.24	BAB41874.1	BAB41874.1	ATP-binding cassette (ABC) antibiotic efflux pump;major facilitator superfamily (MFS) antibiotic efflux pump	antibiotic efflux	acridine dye;cephalosporin;disinfecting agents and intercalating dyes;fluoroquinolone antibiotic;penam;peptide antibiotic;tetracycline antibiotic	1	0	0
WP_011004395_46	WP_011004395	0010001;0010002_COG1846	66.23	NZ_CP052117	Ralstonia solanacearum	Species	67.24	BAB41874.1	BAB41874.1	ATP-binding cassette (ABC) antibiotic efflux pump;major facilitator superfamily (MFS) antibiotic efflux pump	antibiotic efflux	acridine dye;cephalosporin;disinfecting agents and intercalating dyes;fluoroquinolone antibiotic;penam;peptide antibiotic;tetracycline antibiotic	1	0	0
WP_011004395_47	WP_011004395	0010001;0010002_COG1846	66.23	NZ_CP052119	Ralstonia solanacearum	Species	67.24	BAB41874.1	BAB41874.1	ATP-binding cassette (ABC) antibiotic efflux pump;major facilitator superfamily (MFS) antibiotic efflux pump	antibiotic efflux	acridine dye;cephalosporin;disinfecting agents and intercalating dyes;fluoroquinolone antibiotic;penam;peptide antibiotic;tetracycline antibiotic	1	0	0
WP_011004395_48	WP_011004395	0010001;0010002_COG1846	66.23	NZ_CP052121	Ralstonia solanacearum	Species	67.24	BAB41874.1	BAB41874.1	ATP-binding cassette (ABC) antibiotic efflux pump;major facilitator superfamily (MFS) antibiotic efflux pump	antibiotic efflux	acridine dye;cephalosporin;disinfecting agents and intercalating dyes;fluoroquinolone antibiotic;penam;peptide antibiotic;tetracycline antibiotic	1	0	0
WP_011004395_49	WP_011004395	0010001;0010002_COG1846	66.23	NZ_CP052123	Ralstonia solanacearum	Species	67.24	BAB41874.1	BAB41874.1	ATP-binding cassette (ABC) antibiotic efflux pump;major facilitator superfamily (MFS) antibiotic efflux pump	antibiotic efflux	acridine dye;cephalosporin;disinfecting agents and intercalating dyes;fluoroquinolone antibiotic;penam;peptide antibiotic;tetracycline antibiotic	1	0	0
WP_011004395_50	WP_011004395	0010001;0010002_COG1846	66.23	NZ_CP052125	Ralstonia solanacearum	Species	67.24	BAB41874.1	BAB41874.1	ATP-binding cassette (ABC) antibiotic efflux pump;major facilitator superfamily (MFS) antibiotic efflux pump	antibiotic efflux	acridine dye;cephalosporin;disinfecting agents and intercalating dyes;fluoroquinolone antibiotic;penam;peptide antibiotic;tetracycline antibiotic	1	0	0
WP_011004395_51	WP_011004395	0010001;0010002_COG1846	66.23	NZ_CP052127	Ralstonia solanacearum	Species	67.24	BAB41874.1	BAB41874.1	ATP-binding cassette (ABC) antibiotic efflux pump;major facilitator superfamily (MFS) antibiotic efflux pump	antibiotic efflux	acridine dye;cephalosporin;disinfecting agents and intercalating dyes;fluoroquinolone antibiotic;penam;peptide antibiotic;tetracycline antibiotic	1	0	0
WP_011004395_52	WP_011004395	0010001;0010002_COG1846	66.23	NZ_CP052129	Ralstonia solanacearum	Species	67.24	BAB41874.1	BAB41874.1	ATP-binding cassette (ABC) antibiotic efflux pump;major facilitator superfamily (MFS) antibiotic efflux pump	antibiotic efflux	acridine dye;cephalosporin;disinfecting agents and intercalating dyes;fluoroquinolone antibiotic;penam;peptide antibiotic;tetracycline antibiotic	1	0	0
WP_011004395_53	WP_011004395	0010001;0010002_COG1846	66.23	NZ_CP052131	Ralstonia solanacearum	Species	67.24	BAB41874.1	BAB41874.1	ATP-binding cassette (ABC) antibiotic efflux pump;major facilitator superfamily (MFS) antibiotic efflux pump	antibiotic efflux	acridine dye;cephalosporin;disinfecting agents and intercalating dyes;fluoroquinolone antibiotic;penam;peptide antibiotic;tetracycline antibiotic	1	0	0
WP_011004395_54	WP_011004395	0010001;0010002_COG1846	66.23	NZ_CP016555	Ralstonia solanacearum FJAT-1458	Strain	66.77	BAB41874.1	BAB41874.1	ATP-binding cassette (ABC) antibiotic efflux pump;major facilitator superfamily (MFS) antibiotic efflux pump	antibiotic efflux	acridine dye;cephalosporin;disinfecting agents and intercalating dyes;fluoroquinolone antibiotic;penam;peptide antibiotic;tetracycline antibiotic	1	0	0
WP_011004395_55	WP_011004395	0010001;0010002_COG1846	66.23	NZ_CP016613	Ralstonia solanacearum FJAT-91	Strain	66.87	BAB41874.1	BAB41874.1	ATP-binding cassette (ABC) antibiotic efflux pump;major facilitator superfamily (MFS) antibiotic efflux pump	antibiotic efflux	acridine dye;cephalosporin;disinfecting agents and intercalating dyes;fluoroquinolone antibiotic;penam;peptide antibiotic;tetracycline antibiotic	1	0	0
WP_011004395_56	WP_011004395	0010001;0010002_COG1846	66.23	NZ_CP009763	Ralstonia solanacearum OE1-1	Strain	66.87	BAB41874.1	BAB41874.1	ATP-binding cassette (ABC) antibiotic efflux pump;major facilitator superfamily (MFS) antibiotic efflux pump	antibiotic efflux	acridine dye;cephalosporin;disinfecting agents and intercalating dyes;fluoroquinolone antibiotic;penam;peptide antibiotic;tetracycline antibiotic	1	0	0
WP_011518149_0	WP_011518149	0010001;0010002_COG1846	54.6	NC_007974	Cupriavidus metallidurans CH34	Strain	63.52	BAB41874.1	BAB41874.1	ATP-binding cassette (ABC) antibiotic efflux pump;major facilitator superfamily (MFS) antibiotic efflux pump	antibiotic efflux	acridine dye;cephalosporin;disinfecting agents and intercalating dyes;fluoroquinolone antibiotic;penam;peptide antibiotic;tetracycline antibiotic	0	0	0
WP_011649065_0	WP_011649065	0010001;0010002_COG1846	60.9	NZ_CP054022	Rhizobium indicum	Genus	60.55	BAB41874.1	BAB41874.1	ATP-binding cassette (ABC) antibiotic efflux pump;major facilitator superfamily (MFS) antibiotic efflux pump	antibiotic efflux	acridine dye;cephalosporin;disinfecting agents and intercalating dyes;fluoroquinolone antibiotic;penam;peptide antibiotic;tetracycline antibiotic	1	0	0
WP_011649065_1	WP_011649065	0010001;0010002_COG1846	60.9	NZ_CP054032	Rhizobium indicum	Genus	60.55	BAB41874.1	BAB41874.1	ATP-binding cassette (ABC) antibiotic efflux pump;major facilitator superfamily (MFS) antibiotic efflux pump	antibiotic efflux	acridine dye;cephalosporin;disinfecting agents and intercalating dyes;fluoroquinolone antibiotic;penam;peptide antibiotic;tetracycline antibiotic	1	0	0
WP_011649065_2	WP_011649065	0010001;0010002_COG1846	60.9	NZ_CP050092	Rhizobium leguminosarum bv. trifolii	Strain	60.65	BAB41874.1	BAB41874.1	ATP-binding cassette (ABC) antibiotic efflux pump;major facilitator superfamily (MFS) antibiotic efflux pump	antibiotic efflux	acridine dye;cephalosporin;disinfecting agents and intercalating dyes;fluoroquinolone antibiotic;penam;peptide antibiotic;tetracycline antibiotic	1	0	0
WP_011649065_3	WP_011649065	0010001;0010002_COG1846	60.68	NZ_CP050098	Rhizobium leguminosarum bv. trifolii	Strain	60.65	BAB41874.1	BAB41874.1	ATP-binding cassette (ABC) antibiotic efflux pump;major facilitator superfamily (MFS) antibiotic efflux pump	antibiotic efflux	acridine dye;cephalosporin;disinfecting agents and intercalating dyes;fluoroquinolone antibiotic;penam;peptide antibiotic;tetracycline antibiotic	1	0	0
WP_011649065_4	WP_011649065	0010001;0010002_COG1846	60.68	NZ_CP053440	Rhizobium leguminosarum bv. trifolii	Strain	60.65	BAB41874.1	BAB41874.1	ATP-binding cassette (ABC) antibiotic efflux pump;major facilitator superfamily (MFS) antibiotic efflux pump	antibiotic efflux	acridine dye;cephalosporin;disinfecting agents and intercalating dyes;fluoroquinolone antibiotic;penam;peptide antibiotic;tetracycline antibiotic	1	0	0
WP_011649065_5	WP_011649065	0010001;0010002_COG1846	60.9	NZ_CP007046	Rhizobium leguminosarum bv. trifolii WSM1689	Strain	60.93	BAB41874.1	BAB41874.1	ATP-binding cassette (ABC) antibiotic efflux pump;major facilitator superfamily (MFS) antibiotic efflux pump	antibiotic efflux	acridine dye;cephalosporin;disinfecting agents and intercalating dyes;fluoroquinolone antibiotic;penam;peptide antibiotic;tetracycline antibiotic	1	0	0
WP_013207746_0	WP_013207746	0010001;0010002_COG1846	69.59	NZ_CP021767	Ralstonia solanacearum	Species	67.24	BAB41874.1	BAB41874.1	ATP-binding cassette (ABC) antibiotic efflux pump;major facilitator superfamily (MFS) antibiotic efflux pump	antibiotic efflux	acridine dye;cephalosporin;disinfecting agents and intercalating dyes;fluoroquinolone antibiotic;penam;peptide antibiotic;tetracycline antibiotic	1	0	0
WP_013207746_1	WP_013207746	0010001;0010002_COG1846	69.59	NZ_CP026091	Ralstonia solanacearum	Species	67.24	BAB41874.1	BAB41874.1	ATP-binding cassette (ABC) antibiotic efflux pump;major facilitator superfamily (MFS) antibiotic efflux pump	antibiotic efflux	acridine dye;cephalosporin;disinfecting agents and intercalating dyes;fluoroquinolone antibiotic;penam;peptide antibiotic;tetracycline antibiotic	1	0	0
WP_013207746_2	WP_013207746	0010001;0010002_COG1846	69.59	NZ_CP026093	Ralstonia solanacearum	Species	67.24	BAB41874.1	BAB41874.1	ATP-binding cassette (ABC) antibiotic efflux pump;major facilitator superfamily (MFS) antibiotic efflux pump	antibiotic efflux	acridine dye;cephalosporin;disinfecting agents and intercalating dyes;fluoroquinolone antibiotic;penam;peptide antibiotic;tetracycline antibiotic	1	0	0
WP_013207746_3	WP_013207746	0010001;0010002_COG1846	69.59	NC_014309	Ralstonia solanacearum CFBP2957	Species	66.96	BAB41874.1	BAB41874.1	ATP-binding cassette (ABC) antibiotic efflux pump;major facilitator superfamily (MFS) antibiotic efflux pump	antibiotic efflux	acridine dye;cephalosporin;disinfecting agents and intercalating dyes;fluoroquinolone antibiotic;penam;peptide antibiotic;tetracycline antibiotic	1	0	0
WP_013209420_0	WP_013209420	0010001;0010002_COG1846	68.02	NZ_CP022760	Ralstonia solanacearum	Species	67.24	BAB41874.1	BAB41874.1	ATP-binding cassette (ABC) antibiotic efflux pump;major facilitator superfamily (MFS) antibiotic efflux pump	antibiotic efflux	acridine dye;cephalosporin;disinfecting agents and intercalating dyes;fluoroquinolone antibiotic;penam;peptide antibiotic;tetracycline antibiotic	0	0	0
WP_013209420_1	WP_013209420	0010001;0010002_COG1846	68.02	NZ_CP022789	Ralstonia solanacearum	Species	67.24	BAB41874.1	BAB41874.1	ATP-binding cassette (ABC) antibiotic efflux pump;major facilitator superfamily (MFS) antibiotic efflux pump	antibiotic efflux	acridine dye;cephalosporin;disinfecting agents and intercalating dyes;fluoroquinolone antibiotic;penam;peptide antibiotic;tetracycline antibiotic	1	0	0
WP_013209420_2	WP_013209420	0010001;0010002_COG1846	68.02	NC_014310	Ralstonia solanacearum PSI07	Strain	66.29	BAB41874.1	BAB41874.1	ATP-binding cassette (ABC) antibiotic efflux pump;major facilitator superfamily (MFS) antibiotic efflux pump	antibiotic efflux	acridine dye;cephalosporin;disinfecting agents and intercalating dyes;fluoroquinolone antibiotic;penam;peptide antibiotic;tetracycline antibiotic	1	0	0
WP_014151165_0	WP_014151165	0010001;0010002_COG1846	74.27	NC_017585	Streptomyces cattleya NRRL 8057 = DSM 46488	Strain	72.99	BAB41874.1	BAB41874.1	ATP-binding cassette (ABC) antibiotic efflux pump;major facilitator superfamily (MFS) antibiotic efflux pump	antibiotic efflux	acridine dye;cephalosporin;disinfecting agents and intercalating dyes;fluoroquinolone antibiotic;penam;peptide antibiotic;tetracycline antibiotic	0	0	0
WP_014430972_0	WP_014430972	0010001;0010002_COG1846	47.59	NC_017076	Selenomonas ruminantium subsp. lactilytica TAM6421	Strain	50.16	BAB41874.1	BAB41874.1	ATP-binding cassette (ABC) antibiotic efflux pump;major facilitator superfamily (MFS) antibiotic efflux pump	antibiotic efflux	acridine dye;cephalosporin;disinfecting agents and intercalating dyes;fluoroquinolone antibiotic;penam;peptide antibiotic;tetracycline antibiotic	0	0	0
WP_014528014_0	WP_014528014	0010001;0010002_COG1846	58.97	NZ_CP009145	Sinorhizobium meliloti	Species	61.73	BAB41874.1	BAB41874.1	ATP-binding cassette (ABC) antibiotic efflux pump;major facilitator superfamily (MFS) antibiotic efflux pump	antibiotic efflux	acridine dye;cephalosporin;disinfecting agents and intercalating dyes;fluoroquinolone antibiotic;penam;peptide antibiotic;tetracycline antibiotic	1	0	0
WP_014528014_1	WP_014528014	0010001;0010002_COG1846	58.97	NZ_CP019483	Sinorhizobium meliloti	Species	61.73	BAB41874.1	BAB41874.1	ATP-binding cassette (ABC) antibiotic efflux pump;major facilitator superfamily (MFS) antibiotic efflux pump	antibiotic efflux	acridine dye;cephalosporin;disinfecting agents and intercalating dyes;fluoroquinolone antibiotic;penam;peptide antibiotic;tetracycline antibiotic	1	0	0
WP_014528014_2	WP_014528014	0010001;0010002_COG1846	58.97	NZ_CP019486	Sinorhizobium meliloti	Species	61.73	BAB41874.1	BAB41874.1	ATP-binding cassette (ABC) antibiotic efflux pump;major facilitator superfamily (MFS) antibiotic efflux pump	antibiotic efflux	acridine dye;cephalosporin;disinfecting agents and intercalating dyes;fluoroquinolone antibiotic;penam;peptide antibiotic;tetracycline antibiotic	1	0	0
WP_014528014_3	WP_014528014	0010001;0010002_COG1846	58.97	NZ_CP021794	Sinorhizobium meliloti	Species	61.73	BAB41874.1	BAB41874.1	ATP-binding cassette (ABC) antibiotic efflux pump;major facilitator superfamily (MFS) antibiotic efflux pump	antibiotic efflux	acridine dye;cephalosporin;disinfecting agents and intercalating dyes;fluoroquinolone antibiotic;penam;peptide antibiotic;tetracycline antibiotic	1	0	0
WP_014528014_4	WP_014528014	0010001;0010002_COG1846	58.55	NZ_CP021801	Sinorhizobium meliloti	Species	61.73	BAB41874.1	BAB41874.1	ATP-binding cassette (ABC) antibiotic efflux pump;major facilitator superfamily (MFS) antibiotic efflux pump	antibiotic efflux	acridine dye;cephalosporin;disinfecting agents and intercalating dyes;fluoroquinolone antibiotic;penam;peptide antibiotic;tetracycline antibiotic	1	0	0
WP_014528014_5	WP_014528014	0010001;0010002_COG1846	58.55	NZ_CP021809	Sinorhizobium meliloti	Species	61.73	BAB41874.1	BAB41874.1	ATP-binding cassette (ABC) antibiotic efflux pump;major facilitator superfamily (MFS) antibiotic efflux pump	antibiotic efflux	acridine dye;cephalosporin;disinfecting agents and intercalating dyes;fluoroquinolone antibiotic;penam;peptide antibiotic;tetracycline antibiotic	1	0	0
WP_014528014_6	WP_014528014	0010001;0010002_COG1846	58.97	NZ_CP021824	Sinorhizobium meliloti	Species	61.73	BAB41874.1	BAB41874.1	ATP-binding cassette (ABC) antibiotic efflux pump;major facilitator superfamily (MFS) antibiotic efflux pump	antibiotic efflux	acridine dye;cephalosporin;disinfecting agents and intercalating dyes;fluoroquinolone antibiotic;penam;peptide antibiotic;tetracycline antibiotic	1	0	0
WP_014528014_7	WP_014528014	0010001;0010002_COG1846	58.97	NZ_CP021830	Sinorhizobium meliloti	Species	61.73	BAB41874.1	BAB41874.1	ATP-binding cassette (ABC) antibiotic efflux pump;major facilitator superfamily (MFS) antibiotic efflux pump	antibiotic efflux	acridine dye;cephalosporin;disinfecting agents and intercalating dyes;fluoroquinolone antibiotic;penam;peptide antibiotic;tetracycline antibiotic	1	0	0
WP_014528014_8	WP_014528014	0010001;0010002_COG1846	58.55	NZ_CP026526	Sinorhizobium meliloti	Species	61.73	BAB41874.1	BAB41874.1	ATP-binding cassette (ABC) antibiotic efflux pump;major facilitator superfamily (MFS) antibiotic efflux pump	antibiotic efflux	acridine dye;cephalosporin;disinfecting agents and intercalating dyes;fluoroquinolone antibiotic;penam;peptide antibiotic;tetracycline antibiotic	1	0	0
WP_014528014_9	WP_014528014	0010001;0010002_COG1846	58.97	NC_017324	Sinorhizobium meliloti BL225C	Strain	62.03	BAB41874.1	BAB41874.1	ATP-binding cassette (ABC) antibiotic efflux pump;major facilitator superfamily (MFS) antibiotic efflux pump	antibiotic efflux	acridine dye;cephalosporin;disinfecting agents and intercalating dyes;fluoroquinolone antibiotic;penam;peptide antibiotic;tetracycline antibiotic	1	0	0
WP_014528014_10	WP_014528014	0010001;0010002_COG1846	58.55	NC_018683	Sinorhizobium meliloti Rm41	Strain	62.03	BAB41874.1	BAB41874.1	ATP-binding cassette (ABC) antibiotic efflux pump;major facilitator superfamily (MFS) antibiotic efflux pump	antibiotic efflux	acridine dye;cephalosporin;disinfecting agents and intercalating dyes;fluoroquinolone antibiotic;penam;peptide antibiotic;tetracycline antibiotic	1	0	0
WP_014528014_11	WP_014528014	0010001;0010002_COG1846	58.55	NZ_CP021217	Sinorhizobium meliloti RU11/001	Species	61.83	BAB41874.1	BAB41874.1	ATP-binding cassette (ABC) antibiotic efflux pump;major facilitator superfamily (MFS) antibiotic efflux pump	antibiotic efflux	acridine dye;cephalosporin;disinfecting agents and intercalating dyes;fluoroquinolone antibiotic;penam;peptide antibiotic;tetracycline antibiotic	1	0	0
WP_014528014_12	WP_014528014	0010001;0010002_COG1846	58.55	NC_017327	Sinorhizobium meliloti SM11	Strain	62.06	BAB41874.1	BAB41874.1	ATP-binding cassette (ABC) antibiotic efflux pump;major facilitator superfamily (MFS) antibiotic efflux pump	antibiotic efflux	acridine dye;cephalosporin;disinfecting agents and intercalating dyes;fluoroquinolone antibiotic;penam;peptide antibiotic;tetracycline antibiotic	1	0	0
WP_015074858_0	WP_015074858	0010001;0010002_COG1846	60.61	NC_019397	Gluconobacter oxydans H24	Strain	56.19	BAB41874.1	BAB41874.1	ATP-binding cassette (ABC) antibiotic efflux pump;major facilitator superfamily (MFS) antibiotic efflux pump	antibiotic efflux	acridine dye;cephalosporin;disinfecting agents and intercalating dyes;fluoroquinolone antibiotic;penam;peptide antibiotic;tetracycline antibiotic	0	0	0
WP_016727700_0	WP_016727700	0010001;0010002_COG1846	69.59	NZ_CP015116	Ralstonia solanacearum	Species	67.24	BAB41874.1	BAB41874.1	ATP-binding cassette (ABC) antibiotic efflux pump;major facilitator superfamily (MFS) antibiotic efflux pump	antibiotic efflux	acridine dye;cephalosporin;disinfecting agents and intercalating dyes;fluoroquinolone antibiotic;penam;peptide antibiotic;tetracycline antibiotic	1	0	0
WP_016727700_1	WP_016727700	0010001;0010002_COG1846	69.59	NZ_CP015851	Ralstonia solanacearum	Species	67.24	BAB41874.1	BAB41874.1	ATP-binding cassette (ABC) antibiotic efflux pump;major facilitator superfamily (MFS) antibiotic efflux pump	antibiotic efflux	acridine dye;cephalosporin;disinfecting agents and intercalating dyes;fluoroquinolone antibiotic;penam;peptide antibiotic;tetracycline antibiotic	1	0	0
WP_016727700_2	WP_016727700	0010001;0010002_COG1846	69.59	NZ_CP016915	Ralstonia solanacearum	Species	67.24	BAB41874.1	BAB41874.1	ATP-binding cassette (ABC) antibiotic efflux pump;major facilitator superfamily (MFS) antibiotic efflux pump	antibiotic efflux	acridine dye;cephalosporin;disinfecting agents and intercalating dyes;fluoroquinolone antibiotic;penam;peptide antibiotic;tetracycline antibiotic	1	0	0
WP_016727700_3	WP_016727700	0010001;0010002_COG1846	69.82	NZ_CP022482	Ralstonia solanacearum	Species	67.24	BAB41874.1	BAB41874.1	ATP-binding cassette (ABC) antibiotic efflux pump;major facilitator superfamily (MFS) antibiotic efflux pump	antibiotic efflux	acridine dye;cephalosporin;disinfecting agents and intercalating dyes;fluoroquinolone antibiotic;penam;peptide antibiotic;tetracycline antibiotic	1	0	0
WP_016727700_4	WP_016727700	0010001;0010002_COG1846	69.37	NZ_CP022756	Ralstonia solanacearum	Species	67.24	BAB41874.1	BAB41874.1	ATP-binding cassette (ABC) antibiotic efflux pump;major facilitator superfamily (MFS) antibiotic efflux pump	antibiotic efflux	acridine dye;cephalosporin;disinfecting agents and intercalating dyes;fluoroquinolone antibiotic;penam;peptide antibiotic;tetracycline antibiotic	1	0	0
WP_016727700_5	WP_016727700	0010001;0010002_COG1846	69.37	NZ_CP022766	Ralstonia solanacearum	Species	67.24	BAB41874.1	BAB41874.1	ATP-binding cassette (ABC) antibiotic efflux pump;major facilitator superfamily (MFS) antibiotic efflux pump	antibiotic efflux	acridine dye;cephalosporin;disinfecting agents and intercalating dyes;fluoroquinolone antibiotic;penam;peptide antibiotic;tetracycline antibiotic	1	0	0
WP_016727700_6	WP_016727700	0010001;0010002_COG1846	69.37	NZ_CP022769	Ralstonia solanacearum	Species	67.24	BAB41874.1	BAB41874.1	ATP-binding cassette (ABC) antibiotic efflux pump;major facilitator superfamily (MFS) antibiotic efflux pump	antibiotic efflux	acridine dye;cephalosporin;disinfecting agents and intercalating dyes;fluoroquinolone antibiotic;penam;peptide antibiotic;tetracycline antibiotic	1	0	0
WP_016727700_7	WP_016727700	0010001;0010002_COG1846	69.37	NZ_CP022773	Ralstonia solanacearum	Species	67.24	BAB41874.1	BAB41874.1	ATP-binding cassette (ABC) antibiotic efflux pump;major facilitator superfamily (MFS) antibiotic efflux pump	antibiotic efflux	acridine dye;cephalosporin;disinfecting agents and intercalating dyes;fluoroquinolone antibiotic;penam;peptide antibiotic;tetracycline antibiotic	1	0	0
WP_016727700_8	WP_016727700	0010001;0010002_COG1846	69.37	NZ_CP022779	Ralstonia solanacearum	Species	67.24	BAB41874.1	BAB41874.1	ATP-binding cassette (ABC) antibiotic efflux pump;major facilitator superfamily (MFS) antibiotic efflux pump	antibiotic efflux	acridine dye;cephalosporin;disinfecting agents and intercalating dyes;fluoroquinolone antibiotic;penam;peptide antibiotic;tetracycline antibiotic	1	0	0
WP_016727700_9	WP_016727700	0010001;0010002_COG1846	69.37	NZ_CP022781	Ralstonia solanacearum	Species	67.24	BAB41874.1	BAB41874.1	ATP-binding cassette (ABC) antibiotic efflux pump;major facilitator superfamily (MFS) antibiotic efflux pump	antibiotic efflux	acridine dye;cephalosporin;disinfecting agents and intercalating dyes;fluoroquinolone antibiotic;penam;peptide antibiotic;tetracycline antibiotic	1	0	0
WP_016727700_10	WP_016727700	0010001;0010002_COG1846	69.37	NZ_CP022785	Ralstonia solanacearum	Species	67.24	BAB41874.1	BAB41874.1	ATP-binding cassette (ABC) antibiotic efflux pump;major facilitator superfamily (MFS) antibiotic efflux pump	antibiotic efflux	acridine dye;cephalosporin;disinfecting agents and intercalating dyes;fluoroquinolone antibiotic;penam;peptide antibiotic;tetracycline antibiotic	1	0	0
WP_016727700_11	WP_016727700	0010001;0010002_COG1846	69.37	NZ_CP022787	Ralstonia solanacearum	Species	67.24	BAB41874.1	BAB41874.1	ATP-binding cassette (ABC) antibiotic efflux pump;major facilitator superfamily (MFS) antibiotic efflux pump	antibiotic efflux	acridine dye;cephalosporin;disinfecting agents and intercalating dyes;fluoroquinolone antibiotic;penam;peptide antibiotic;tetracycline antibiotic	1	0	0
WP_016727700_12	WP_016727700	0010001;0010002_COG1846	69.37	NZ_CP022791	Ralstonia solanacearum	Species	67.24	BAB41874.1	BAB41874.1	ATP-binding cassette (ABC) antibiotic efflux pump;major facilitator superfamily (MFS) antibiotic efflux pump	antibiotic efflux	acridine dye;cephalosporin;disinfecting agents and intercalating dyes;fluoroquinolone antibiotic;penam;peptide antibiotic;tetracycline antibiotic	1	0	0
WP_016727700_13	WP_016727700	0010001;0010002_COG1846	69.37	NZ_CP022793	Ralstonia solanacearum	Species	67.24	BAB41874.1	BAB41874.1	ATP-binding cassette (ABC) antibiotic efflux pump;major facilitator superfamily (MFS) antibiotic efflux pump	antibiotic efflux	acridine dye;cephalosporin;disinfecting agents and intercalating dyes;fluoroquinolone antibiotic;penam;peptide antibiotic;tetracycline antibiotic	1	0	0
WP_016727700_14	WP_016727700	0010001;0010002_COG1846	69.59	NZ_CP049790	Ralstonia solanacearum	Species	67.24	BAB41874.1	BAB41874.1	ATP-binding cassette (ABC) antibiotic efflux pump;major facilitator superfamily (MFS) antibiotic efflux pump	antibiotic efflux	acridine dye;cephalosporin;disinfecting agents and intercalating dyes;fluoroquinolone antibiotic;penam;peptide antibiotic;tetracycline antibiotic	1	0	0
WP_016727700_15	WP_016727700	0010001;0010002_COG1846	69.59	NZ_CP049792	Ralstonia solanacearum	Species	67.24	BAB41874.1	BAB41874.1	ATP-binding cassette (ABC) antibiotic efflux pump;major facilitator superfamily (MFS) antibiotic efflux pump	antibiotic efflux	acridine dye;cephalosporin;disinfecting agents and intercalating dyes;fluoroquinolone antibiotic;penam;peptide antibiotic;tetracycline antibiotic	1	0	0
WP_016727700_16	WP_016727700	0010001;0010002_COG1846	69.59	NZ_CP049794	Ralstonia solanacearum	Species	67.24	BAB41874.1	BAB41874.1	ATP-binding cassette (ABC) antibiotic efflux pump;major facilitator superfamily (MFS) antibiotic efflux pump	antibiotic efflux	acridine dye;cephalosporin;disinfecting agents and intercalating dyes;fluoroquinolone antibiotic;penam;peptide antibiotic;tetracycline antibiotic	1	0	0
WP_016727700_17	WP_016727700	0010001;0010002_COG1846	69.37	NZ_CP052069	Ralstonia solanacearum	Species	67.24	BAB41874.1	BAB41874.1	ATP-binding cassette (ABC) antibiotic efflux pump;major facilitator superfamily (MFS) antibiotic efflux pump	antibiotic efflux	acridine dye;cephalosporin;disinfecting agents and intercalating dyes;fluoroquinolone antibiotic;penam;peptide antibiotic;tetracycline antibiotic	1	0	0
WP_016727700_18	WP_016727700	0010001;0010002_COG1846	69.37	NZ_CP052071	Ralstonia solanacearum	Species	67.24	BAB41874.1	BAB41874.1	ATP-binding cassette (ABC) antibiotic efflux pump;major facilitator superfamily (MFS) antibiotic efflux pump	antibiotic efflux	acridine dye;cephalosporin;disinfecting agents and intercalating dyes;fluoroquinolone antibiotic;penam;peptide antibiotic;tetracycline antibiotic	1	0	0
WP_016727700_19	WP_016727700	0010001;0010002_COG1846	69.37	NZ_CP052073	Ralstonia solanacearum	Species	67.24	BAB41874.1	BAB41874.1	ATP-binding cassette (ABC) antibiotic efflux pump;major facilitator superfamily (MFS) antibiotic efflux pump	antibiotic efflux	acridine dye;cephalosporin;disinfecting agents and intercalating dyes;fluoroquinolone antibiotic;penam;peptide antibiotic;tetracycline antibiotic	1	0	0
WP_016727700_20	WP_016727700	0010001;0010002_COG1846	69.37	NZ_CP052075	Ralstonia solanacearum	Species	67.24	BAB41874.1	BAB41874.1	ATP-binding cassette (ABC) antibiotic efflux pump;major facilitator superfamily (MFS) antibiotic efflux pump	antibiotic efflux	acridine dye;cephalosporin;disinfecting agents and intercalating dyes;fluoroquinolone antibiotic;penam;peptide antibiotic;tetracycline antibiotic	1	0	0
WP_016727700_21	WP_016727700	0010001;0010002_COG1846	69.37	NZ_CP052077	Ralstonia solanacearum	Species	67.24	BAB41874.1	BAB41874.1	ATP-binding cassette (ABC) antibiotic efflux pump;major facilitator superfamily (MFS) antibiotic efflux pump	antibiotic efflux	acridine dye;cephalosporin;disinfecting agents and intercalating dyes;fluoroquinolone antibiotic;penam;peptide antibiotic;tetracycline antibiotic	1	0	0
WP_016727700_22	WP_016727700	0010001;0010002_COG1846	69.37	NZ_CP052079	Ralstonia solanacearum	Species	67.24	BAB41874.1	BAB41874.1	ATP-binding cassette (ABC) antibiotic efflux pump;major facilitator superfamily (MFS) antibiotic efflux pump	antibiotic efflux	acridine dye;cephalosporin;disinfecting agents and intercalating dyes;fluoroquinolone antibiotic;penam;peptide antibiotic;tetracycline antibiotic	1	0	0
WP_016727700_23	WP_016727700	0010001;0010002_COG1846	69.37	NZ_CP052081	Ralstonia solanacearum	Species	67.24	BAB41874.1	BAB41874.1	ATP-binding cassette (ABC) antibiotic efflux pump;major facilitator superfamily (MFS) antibiotic efflux pump	antibiotic efflux	acridine dye;cephalosporin;disinfecting agents and intercalating dyes;fluoroquinolone antibiotic;penam;peptide antibiotic;tetracycline antibiotic	1	0	0
WP_016727700_24	WP_016727700	0010001;0010002_COG1846	69.37	NZ_CP052083	Ralstonia solanacearum	Species	67.24	BAB41874.1	BAB41874.1	ATP-binding cassette (ABC) antibiotic efflux pump;major facilitator superfamily (MFS) antibiotic efflux pump	antibiotic efflux	acridine dye;cephalosporin;disinfecting agents and intercalating dyes;fluoroquinolone antibiotic;penam;peptide antibiotic;tetracycline antibiotic	1	0	0
WP_016727700_25	WP_016727700	0010001;0010002_COG1846	69.59	NZ_CP052085	Ralstonia solanacearum	Species	67.24	BAB41874.1	BAB41874.1	ATP-binding cassette (ABC) antibiotic efflux pump;major facilitator superfamily (MFS) antibiotic efflux pump	antibiotic efflux	acridine dye;cephalosporin;disinfecting agents and intercalating dyes;fluoroquinolone antibiotic;penam;peptide antibiotic;tetracycline antibiotic	1	0	0
WP_016727700_26	WP_016727700	0010001;0010002_COG1846	69.59	NZ_CP052087	Ralstonia solanacearum	Species	67.24	BAB41874.1	BAB41874.1	ATP-binding cassette (ABC) antibiotic efflux pump;major facilitator superfamily (MFS) antibiotic efflux pump	antibiotic efflux	acridine dye;cephalosporin;disinfecting agents and intercalating dyes;fluoroquinolone antibiotic;penam;peptide antibiotic;tetracycline antibiotic	1	0	0
WP_016727700_27	WP_016727700	0010001;0010002_COG1846	69.59	NZ_CP052089	Ralstonia solanacearum	Species	67.24	BAB41874.1	BAB41874.1	ATP-binding cassette (ABC) antibiotic efflux pump;major facilitator superfamily (MFS) antibiotic efflux pump	antibiotic efflux	acridine dye;cephalosporin;disinfecting agents and intercalating dyes;fluoroquinolone antibiotic;penam;peptide antibiotic;tetracycline antibiotic	1	0	0
WP_016727700_28	WP_016727700	0010001;0010002_COG1846	69.59	NZ_CP052091	Ralstonia solanacearum	Species	67.24	BAB41874.1	BAB41874.1	ATP-binding cassette (ABC) antibiotic efflux pump;major facilitator superfamily (MFS) antibiotic efflux pump	antibiotic efflux	acridine dye;cephalosporin;disinfecting agents and intercalating dyes;fluoroquinolone antibiotic;penam;peptide antibiotic;tetracycline antibiotic	1	0	0
WP_016727700_29	WP_016727700	0010001;0010002_COG1846	69.59	NZ_CP052093	Ralstonia solanacearum	Species	67.24	BAB41874.1	BAB41874.1	ATP-binding cassette (ABC) antibiotic efflux pump;major facilitator superfamily (MFS) antibiotic efflux pump	antibiotic efflux	acridine dye;cephalosporin;disinfecting agents and intercalating dyes;fluoroquinolone antibiotic;penam;peptide antibiotic;tetracycline antibiotic	1	0	0
WP_016727700_30	WP_016727700	0010001;0010002_COG1846	69.59	NZ_CP052095	Ralstonia solanacearum	Species	67.24	BAB41874.1	BAB41874.1	ATP-binding cassette (ABC) antibiotic efflux pump;major facilitator superfamily (MFS) antibiotic efflux pump	antibiotic efflux	acridine dye;cephalosporin;disinfecting agents and intercalating dyes;fluoroquinolone antibiotic;penam;peptide antibiotic;tetracycline antibiotic	1	0	0
WP_016727700_31	WP_016727700	0010001;0010002_COG1846	69.59	NZ_CP052097	Ralstonia solanacearum	Species	67.24	BAB41874.1	BAB41874.1	ATP-binding cassette (ABC) antibiotic efflux pump;major facilitator superfamily (MFS) antibiotic efflux pump	antibiotic efflux	acridine dye;cephalosporin;disinfecting agents and intercalating dyes;fluoroquinolone antibiotic;penam;peptide antibiotic;tetracycline antibiotic	1	0	0
WP_016727700_32	WP_016727700	0010001;0010002_COG1846	69.59	NZ_CP052099	Ralstonia solanacearum	Species	67.24	BAB41874.1	BAB41874.1	ATP-binding cassette (ABC) antibiotic efflux pump;major facilitator superfamily (MFS) antibiotic efflux pump	antibiotic efflux	acridine dye;cephalosporin;disinfecting agents and intercalating dyes;fluoroquinolone antibiotic;penam;peptide antibiotic;tetracycline antibiotic	1	0	0
WP_016727700_33	WP_016727700	0010001;0010002_COG1846	69.59	NZ_CP052101	Ralstonia solanacearum	Species	67.24	BAB41874.1	BAB41874.1	ATP-binding cassette (ABC) antibiotic efflux pump;major facilitator superfamily (MFS) antibiotic efflux pump	antibiotic efflux	acridine dye;cephalosporin;disinfecting agents and intercalating dyes;fluoroquinolone antibiotic;penam;peptide antibiotic;tetracycline antibiotic	1	0	0
WP_016727700_34	WP_016727700	0010001;0010002_COG1846	69.37	NZ_CP052103	Ralstonia solanacearum	Species	67.24	BAB41874.1	BAB41874.1	ATP-binding cassette (ABC) antibiotic efflux pump;major facilitator superfamily (MFS) antibiotic efflux pump	antibiotic efflux	acridine dye;cephalosporin;disinfecting agents and intercalating dyes;fluoroquinolone antibiotic;penam;peptide antibiotic;tetracycline antibiotic	1	0	0
WP_016727700_35	WP_016727700	0010001;0010002_COG1846	69.37	NZ_CP052105	Ralstonia solanacearum	Species	67.24	BAB41874.1	BAB41874.1	ATP-binding cassette (ABC) antibiotic efflux pump;major facilitator superfamily (MFS) antibiotic efflux pump	antibiotic efflux	acridine dye;cephalosporin;disinfecting agents and intercalating dyes;fluoroquinolone antibiotic;penam;peptide antibiotic;tetracycline antibiotic	1	0	0
WP_016727700_36	WP_016727700	0010001;0010002_COG1846	69.37	NZ_CP052107	Ralstonia solanacearum	Species	67.24	BAB41874.1	BAB41874.1	ATP-binding cassette (ABC) antibiotic efflux pump;major facilitator superfamily (MFS) antibiotic efflux pump	antibiotic efflux	acridine dye;cephalosporin;disinfecting agents and intercalating dyes;fluoroquinolone antibiotic;penam;peptide antibiotic;tetracycline antibiotic	1	0	0
WP_016727700_37	WP_016727700	0010001;0010002_COG1846	69.37	NZ_CP052109	Ralstonia solanacearum	Species	67.24	BAB41874.1	BAB41874.1	ATP-binding cassette (ABC) antibiotic efflux pump;major facilitator superfamily (MFS) antibiotic efflux pump	antibiotic efflux	acridine dye;cephalosporin;disinfecting agents and intercalating dyes;fluoroquinolone antibiotic;penam;peptide antibiotic;tetracycline antibiotic	1	0	0
WP_016727700_38	WP_016727700	0010001;0010002_COG1846	69.59	NZ_CP052111	Ralstonia solanacearum	Species	67.24	BAB41874.1	BAB41874.1	ATP-binding cassette (ABC) antibiotic efflux pump;major facilitator superfamily (MFS) antibiotic efflux pump	antibiotic efflux	acridine dye;cephalosporin;disinfecting agents and intercalating dyes;fluoroquinolone antibiotic;penam;peptide antibiotic;tetracycline antibiotic	1	0	0
WP_016727700_39	WP_016727700	0010001;0010002_COG1846	69.59	NZ_CP052113	Ralstonia solanacearum	Species	67.24	BAB41874.1	BAB41874.1	ATP-binding cassette (ABC) antibiotic efflux pump;major facilitator superfamily (MFS) antibiotic efflux pump	antibiotic efflux	acridine dye;cephalosporin;disinfecting agents and intercalating dyes;fluoroquinolone antibiotic;penam;peptide antibiotic;tetracycline antibiotic	1	0	0
WP_016727700_40	WP_016727700	0010001;0010002_COG1846	69.37	NZ_CP052115	Ralstonia solanacearum	Species	67.24	BAB41874.1	BAB41874.1	ATP-binding cassette (ABC) antibiotic efflux pump;major facilitator superfamily (MFS) antibiotic efflux pump	antibiotic efflux	acridine dye;cephalosporin;disinfecting agents and intercalating dyes;fluoroquinolone antibiotic;penam;peptide antibiotic;tetracycline antibiotic	1	0	0
WP_016727700_41	WP_016727700	0010001;0010002_COG1846	69.37	NZ_CP052117	Ralstonia solanacearum	Species	67.24	BAB41874.1	BAB41874.1	ATP-binding cassette (ABC) antibiotic efflux pump;major facilitator superfamily (MFS) antibiotic efflux pump	antibiotic efflux	acridine dye;cephalosporin;disinfecting agents and intercalating dyes;fluoroquinolone antibiotic;penam;peptide antibiotic;tetracycline antibiotic	1	0	0
WP_016727700_42	WP_016727700	0010001;0010002_COG1846	69.37	NZ_CP052119	Ralstonia solanacearum	Species	67.24	BAB41874.1	BAB41874.1	ATP-binding cassette (ABC) antibiotic efflux pump;major facilitator superfamily (MFS) antibiotic efflux pump	antibiotic efflux	acridine dye;cephalosporin;disinfecting agents and intercalating dyes;fluoroquinolone antibiotic;penam;peptide antibiotic;tetracycline antibiotic	1	0	0
WP_016727700_43	WP_016727700	0010001;0010002_COG1846	69.37	NZ_CP052121	Ralstonia solanacearum	Species	67.24	BAB41874.1	BAB41874.1	ATP-binding cassette (ABC) antibiotic efflux pump;major facilitator superfamily (MFS) antibiotic efflux pump	antibiotic efflux	acridine dye;cephalosporin;disinfecting agents and intercalating dyes;fluoroquinolone antibiotic;penam;peptide antibiotic;tetracycline antibiotic	1	0	0
WP_016727700_44	WP_016727700	0010001;0010002_COG1846	69.37	NZ_CP052123	Ralstonia solanacearum	Species	67.24	BAB41874.1	BAB41874.1	ATP-binding cassette (ABC) antibiotic efflux pump;major facilitator superfamily (MFS) antibiotic efflux pump	antibiotic efflux	acridine dye;cephalosporin;disinfecting agents and intercalating dyes;fluoroquinolone antibiotic;penam;peptide antibiotic;tetracycline antibiotic	1	0	0
WP_016727700_45	WP_016727700	0010001;0010002_COG1846	69.37	NZ_CP052125	Ralstonia solanacearum	Species	67.24	BAB41874.1	BAB41874.1	ATP-binding cassette (ABC) antibiotic efflux pump;major facilitator superfamily (MFS) antibiotic efflux pump	antibiotic efflux	acridine dye;cephalosporin;disinfecting agents and intercalating dyes;fluoroquinolone antibiotic;penam;peptide antibiotic;tetracycline antibiotic	1	0	0
WP_016727700_46	WP_016727700	0010001;0010002_COG1846	69.59	NZ_CP052127	Ralstonia solanacearum	Species	67.24	BAB41874.1	BAB41874.1	ATP-binding cassette (ABC) antibiotic efflux pump;major facilitator superfamily (MFS) antibiotic efflux pump	antibiotic efflux	acridine dye;cephalosporin;disinfecting agents and intercalating dyes;fluoroquinolone antibiotic;penam;peptide antibiotic;tetracycline antibiotic	1	0	0
WP_016727700_47	WP_016727700	0010001;0010002_COG1846	69.59	NZ_CP052129	Ralstonia solanacearum	Species	67.24	BAB41874.1	BAB41874.1	ATP-binding cassette (ABC) antibiotic efflux pump;major facilitator superfamily (MFS) antibiotic efflux pump	antibiotic efflux	acridine dye;cephalosporin;disinfecting agents and intercalating dyes;fluoroquinolone antibiotic;penam;peptide antibiotic;tetracycline antibiotic	1	0	0
WP_016727700_48	WP_016727700	0010001;0010002_COG1846	69.59	NZ_CP052131	Ralstonia solanacearum	Species	67.24	BAB41874.1	BAB41874.1	ATP-binding cassette (ABC) antibiotic efflux pump;major facilitator superfamily (MFS) antibiotic efflux pump	antibiotic efflux	acridine dye;cephalosporin;disinfecting agents and intercalating dyes;fluoroquinolone antibiotic;penam;peptide antibiotic;tetracycline antibiotic	1	0	0
WP_016727700_49	WP_016727700	0010001;0010002_COG1846	69.37	NZ_CP016555	Ralstonia solanacearum FJAT-1458	Strain	66.77	BAB41874.1	BAB41874.1	ATP-binding cassette (ABC) antibiotic efflux pump;major facilitator superfamily (MFS) antibiotic efflux pump	antibiotic efflux	acridine dye;cephalosporin;disinfecting agents and intercalating dyes;fluoroquinolone antibiotic;penam;peptide antibiotic;tetracycline antibiotic	1	0	0
WP_016727700_50	WP_016727700	0010001;0010002_COG1846	69.37	NZ_CP016613	Ralstonia solanacearum FJAT-91	Strain	66.87	BAB41874.1	BAB41874.1	ATP-binding cassette (ABC) antibiotic efflux pump;major facilitator superfamily (MFS) antibiotic efflux pump	antibiotic efflux	acridine dye;cephalosporin;disinfecting agents and intercalating dyes;fluoroquinolone antibiotic;penam;peptide antibiotic;tetracycline antibiotic	1	0	0
WP_018245589_0	WP_018245589	0010001;0010002_COG1846	59.83	NZ_CP030761	Rhizobium leguminosarum	Species	60.55	BAB41874.1	BAB41874.1	ATP-binding cassette (ABC) antibiotic efflux pump;major facilitator superfamily (MFS) antibiotic efflux pump	antibiotic efflux	acridine dye;cephalosporin;disinfecting agents and intercalating dyes;fluoroquinolone antibiotic;penam;peptide antibiotic;tetracycline antibiotic	1	0	0
WP_018245589_1	WP_018245589	0010001;0010002_COG1846	59.83	NZ_CP050086	Rhizobium leguminosarum bv. trifolii	Strain	60.65	BAB41874.1	BAB41874.1	ATP-binding cassette (ABC) antibiotic efflux pump;major facilitator superfamily (MFS) antibiotic efflux pump	antibiotic efflux	acridine dye;cephalosporin;disinfecting agents and intercalating dyes;fluoroquinolone antibiotic;penam;peptide antibiotic;tetracycline antibiotic	1	0	0
WP_018245589_2	WP_018245589	0010001;0010002_COG1846	59.83	NZ_CP022666	Rhizobium leguminosarum bv. viciae	Strain	60.99	BAB41874.1	BAB41874.1	ATP-binding cassette (ABC) antibiotic efflux pump;major facilitator superfamily (MFS) antibiotic efflux pump	antibiotic efflux	acridine dye;cephalosporin;disinfecting agents and intercalating dyes;fluoroquinolone antibiotic;penam;peptide antibiotic;tetracycline antibiotic	1	0	0
WP_018444716_0	WP_018444716	0010001;0010002_COG1846	60.26	NZ_CP050104	Rhizobium leguminosarum bv. trifolii	Strain	60.65	BAB41874.1	BAB41874.1	ATP-binding cassette (ABC) antibiotic efflux pump;major facilitator superfamily (MFS) antibiotic efflux pump	antibiotic efflux	acridine dye;cephalosporin;disinfecting agents and intercalating dyes;fluoroquinolone antibiotic;penam;peptide antibiotic;tetracycline antibiotic	1	0	0
WP_018444716_1	WP_018444716	0010001;0010002_COG1846	60.26	NZ_CP050109	Rhizobium leguminosarum bv. trifolii	Strain	60.65	BAB41874.1	BAB41874.1	ATP-binding cassette (ABC) antibiotic efflux pump;major facilitator superfamily (MFS) antibiotic efflux pump	antibiotic efflux	acridine dye;cephalosporin;disinfecting agents and intercalating dyes;fluoroquinolone antibiotic;penam;peptide antibiotic;tetracycline antibiotic	1	0	0
WP_018444716_2	WP_018444716	0010001;0010002_COG1846	60.26	NZ_CP025507	Rhizobium leguminosarum bv. viciae	Strain	60.99	BAB41874.1	BAB41874.1	ATP-binding cassette (ABC) antibiotic efflux pump;major facilitator superfamily (MFS) antibiotic efflux pump	antibiotic efflux	acridine dye;cephalosporin;disinfecting agents and intercalating dyes;fluoroquinolone antibiotic;penam;peptide antibiotic;tetracycline antibiotic	1	0	0
WP_031896218_0	WP_031896218	0010001;0010002_COG1846	24.71	NZ_CP054441	Staphylococcus saprophyticus	Species	33.1	BAB41874.1	BAB41874.1	ATP-binding cassette (ABC) antibiotic efflux pump;major facilitator superfamily (MFS) antibiotic efflux pump	antibiotic efflux	acridine dye;cephalosporin;disinfecting agents and intercalating dyes;fluoroquinolone antibiotic;penam;peptide antibiotic;tetracycline antibiotic	0	0	0
WP_031896218_1	WP_031896218	0010001;0010002_COG1846	24.71	NZ_CP054445	Staphylococcus saprophyticus	Species	33.1	BAB41874.1	BAB41874.1	ATP-binding cassette (ABC) antibiotic efflux pump;major facilitator superfamily (MFS) antibiotic efflux pump	antibiotic efflux	acridine dye;cephalosporin;disinfecting agents and intercalating dyes;fluoroquinolone antibiotic;penam;peptide antibiotic;tetracycline antibiotic	1	0	0
WP_034799823_0	WP_034799823	0010001;0010002_COG1846	59.62	NZ_CP015882	Ensifer adhaerens	Species	62.24	BAB41874.1	BAB41874.1	ATP-binding cassette (ABC) antibiotic efflux pump;major facilitator superfamily (MFS) antibiotic efflux pump	antibiotic efflux	acridine dye;cephalosporin;disinfecting agents and intercalating dyes;fluoroquinolone antibiotic;penam;peptide antibiotic;tetracycline antibiotic	1	0	0
WP_035676861_0	WP_035676861	0010001;0010002_COG1846	63.29	NZ_CP012915	Azospirillum brasilense	Species	68.43	BAB41874.1	BAB41874.1	ATP-binding cassette (ABC) antibiotic efflux pump;major facilitator superfamily (MFS) antibiotic efflux pump	antibiotic efflux	acridine dye;cephalosporin;disinfecting agents and intercalating dyes;fluoroquinolone antibiotic;penam;peptide antibiotic;tetracycline antibiotic	1	0	0
WP_035676861_1	WP_035676861	0010001;0010002_COG1846	63.29	NZ_CP032340	Azospirillum brasilense	Species	68.43	BAB41874.1	BAB41874.1	ATP-binding cassette (ABC) antibiotic efflux pump;major facilitator superfamily (MFS) antibiotic efflux pump	antibiotic efflux	acridine dye;cephalosporin;disinfecting agents and intercalating dyes;fluoroquinolone antibiotic;penam;peptide antibiotic;tetracycline antibiotic	1	0	0
WP_035679951_0	WP_035679951	0010001;0010002_COG1846	70.61	NZ_CP012916	Azospirillum brasilense	Species	68.43	BAB41874.1	BAB41874.1	ATP-binding cassette (ABC) antibiotic efflux pump;major facilitator superfamily (MFS) antibiotic efflux pump	antibiotic efflux	acridine dye;cephalosporin;disinfecting agents and intercalating dyes;fluoroquinolone antibiotic;penam;peptide antibiotic;tetracycline antibiotic	0	0	0
WP_035679951_1	WP_035679951	0010001;0010002_COG1846	70.61	NZ_CP032341	Azospirillum brasilense	Species	68.43	BAB41874.1	BAB41874.1	ATP-binding cassette (ABC) antibiotic efflux pump;major facilitator superfamily (MFS) antibiotic efflux pump	antibiotic efflux	acridine dye;cephalosporin;disinfecting agents and intercalating dyes;fluoroquinolone antibiotic;penam;peptide antibiotic;tetracycline antibiotic	1	0	0
WP_037385614_0	WP_037385614	0010001;0010002_COG1846	59.4	NZ_CP013054	Sinorhizobium americanum CCGM7	Strain	62.19	BAB41874.1	BAB41874.1	ATP-binding cassette (ABC) antibiotic efflux pump;major facilitator superfamily (MFS) antibiotic efflux pump	antibiotic efflux	acridine dye;cephalosporin;disinfecting agents and intercalating dyes;fluoroquinolone antibiotic;penam;peptide antibiotic;tetracycline antibiotic	1	0	0
WP_037385614_1	WP_037385614	0010001;0010002_COG1846	58.76	NZ_CP024308	Sinorhizobium fredii	Species	62.31	BAB41874.1	BAB41874.1	ATP-binding cassette (ABC) antibiotic efflux pump;major facilitator superfamily (MFS) antibiotic efflux pump	antibiotic efflux	acridine dye;cephalosporin;disinfecting agents and intercalating dyes;fluoroquinolone antibiotic;penam;peptide antibiotic;tetracycline antibiotic	1	0	0
WP_037435294_0	WP_037435294	0010001;0010002_COG1846	58.97	NZ_CP023071	Sinorhizobium fredii CCBAU 83666	Strain	62.14	BAB41874.1	BAB41874.1	ATP-binding cassette (ABC) antibiotic efflux pump;major facilitator superfamily (MFS) antibiotic efflux pump	antibiotic efflux	acridine dye;cephalosporin;disinfecting agents and intercalating dyes;fluoroquinolone antibiotic;penam;peptide antibiotic;tetracycline antibiotic	1	0	0
WP_039552711_0	WP_039552711	0010001;0010002_COG1846	65.37	NZ_CP012940	Ralstonia solanacearum	Species	67.24	BAB41874.1	BAB41874.1	ATP-binding cassette (ABC) antibiotic efflux pump;major facilitator superfamily (MFS) antibiotic efflux pump	antibiotic efflux	acridine dye;cephalosporin;disinfecting agents and intercalating dyes;fluoroquinolone antibiotic;penam;peptide antibiotic;tetracycline antibiotic	1	0	0
WP_039552711_1	WP_039552711	0010001;0010002_COG1846	65.37	NZ_CP012944	Ralstonia solanacearum	Species	67.24	BAB41874.1	BAB41874.1	ATP-binding cassette (ABC) antibiotic efflux pump;major facilitator superfamily (MFS) antibiotic efflux pump	antibiotic efflux	acridine dye;cephalosporin;disinfecting agents and intercalating dyes;fluoroquinolone antibiotic;penam;peptide antibiotic;tetracycline antibiotic	1	0	0
WP_039552711_2	WP_039552711	0010001;0010002_COG1846	65.37	NZ_CP026308	Ralstonia solanacearum	Species	67.24	BAB41874.1	BAB41874.1	ATP-binding cassette (ABC) antibiotic efflux pump;major facilitator superfamily (MFS) antibiotic efflux pump	antibiotic efflux	acridine dye;cephalosporin;disinfecting agents and intercalating dyes;fluoroquinolone antibiotic;penam;peptide antibiotic;tetracycline antibiotic	1	0	0
WP_039552711_3	WP_039552711	0010001;0010002_COG1846	65.37	NZ_CP051295	Ralstonia solanacearum	Species	67.24	BAB41874.1	BAB41874.1	ATP-binding cassette (ABC) antibiotic efflux pump;major facilitator superfamily (MFS) antibiotic efflux pump	antibiotic efflux	acridine dye;cephalosporin;disinfecting agents and intercalating dyes;fluoroquinolone antibiotic;penam;peptide antibiotic;tetracycline antibiotic	1	0	0
WP_039552711_4	WP_039552711	0010001;0010002_COG1846	65.37	NC_017575	Ralstonia solanacearum Po82	Strain	66.64	BAB41874.1	BAB41874.1	ATP-binding cassette (ABC) antibiotic efflux pump;major facilitator superfamily (MFS) antibiotic efflux pump	antibiotic efflux	acridine dye;cephalosporin;disinfecting agents and intercalating dyes;fluoroquinolone antibiotic;penam;peptide antibiotic;tetracycline antibiotic	1	0	0
WP_039556767_0	WP_039556767	0010001;0010002_COG1846	65.15	NZ_CP012688	Ralstonia solanacearum	Species	67.24	BAB41874.1	BAB41874.1	ATP-binding cassette (ABC) antibiotic efflux pump;major facilitator superfamily (MFS) antibiotic efflux pump	antibiotic efflux	acridine dye;cephalosporin;disinfecting agents and intercalating dyes;fluoroquinolone antibiotic;penam;peptide antibiotic;tetracycline antibiotic	1	0	0
WP_039556767_1	WP_039556767	0010001;0010002_COG1846	65.15	NZ_CP021653	Ralstonia solanacearum	Species	67.24	BAB41874.1	BAB41874.1	ATP-binding cassette (ABC) antibiotic efflux pump;major facilitator superfamily (MFS) antibiotic efflux pump	antibiotic efflux	acridine dye;cephalosporin;disinfecting agents and intercalating dyes;fluoroquinolone antibiotic;penam;peptide antibiotic;tetracycline antibiotic	1	0	0
WP_043947057_0	WP_043947057	0010001;0010002_COG1846	65.58	NZ_CP026091	Ralstonia solanacearum	Species	67.24	BAB41874.1	BAB41874.1	ATP-binding cassette (ABC) antibiotic efflux pump;major facilitator superfamily (MFS) antibiotic efflux pump	antibiotic efflux	acridine dye;cephalosporin;disinfecting agents and intercalating dyes;fluoroquinolone antibiotic;penam;peptide antibiotic;tetracycline antibiotic	1	0	0
WP_043947057_1	WP_043947057	0010001;0010002_COG1846	65.58	NZ_CP026093	Ralstonia solanacearum	Species	67.24	BAB41874.1	BAB41874.1	ATP-binding cassette (ABC) antibiotic efflux pump;major facilitator superfamily (MFS) antibiotic efflux pump	antibiotic efflux	acridine dye;cephalosporin;disinfecting agents and intercalating dyes;fluoroquinolone antibiotic;penam;peptide antibiotic;tetracycline antibiotic	1	0	0
WP_043947057_2	WP_043947057	0010001;0010002_COG1846	65.37	NC_014309	Ralstonia solanacearum CFBP2957	Species	66.96	BAB41874.1	BAB41874.1	ATP-binding cassette (ABC) antibiotic efflux pump;major facilitator superfamily (MFS) antibiotic efflux pump	antibiotic efflux	acridine dye;cephalosporin;disinfecting agents and intercalating dyes;fluoroquinolone antibiotic;penam;peptide antibiotic;tetracycline antibiotic	1	0	0
WP_048817058_0	WP_048817058	0010001;0010002_COG1846	65.37	NZ_CP014703	Ralstonia solanacearum	Species	67.24	BAB41874.1	BAB41874.1	ATP-binding cassette (ABC) antibiotic efflux pump;major facilitator superfamily (MFS) antibiotic efflux pump	antibiotic efflux	acridine dye;cephalosporin;disinfecting agents and intercalating dyes;fluoroquinolone antibiotic;penam;peptide antibiotic;tetracycline antibiotic	1	0	0
WP_048817058_1	WP_048817058	0010001;0010002_COG1846	65.15	NZ_CP022758	Ralstonia solanacearum	Species	67.24	BAB41874.1	BAB41874.1	ATP-binding cassette (ABC) antibiotic efflux pump;major facilitator superfamily (MFS) antibiotic efflux pump	antibiotic efflux	acridine dye;cephalosporin;disinfecting agents and intercalating dyes;fluoroquinolone antibiotic;penam;peptide antibiotic;tetracycline antibiotic	1	0	0
WP_048817058_2	WP_048817058	0010001;0010002_COG1846	65.37	NZ_CP022760	Ralstonia solanacearum	Species	67.24	BAB41874.1	BAB41874.1	ATP-binding cassette (ABC) antibiotic efflux pump;major facilitator superfamily (MFS) antibiotic efflux pump	antibiotic efflux	acridine dye;cephalosporin;disinfecting agents and intercalating dyes;fluoroquinolone antibiotic;penam;peptide antibiotic;tetracycline antibiotic	1	0	0
WP_048817058_3	WP_048817058	0010001;0010002_COG1846	65.37	NZ_CP022762	Ralstonia solanacearum	Species	67.24	BAB41874.1	BAB41874.1	ATP-binding cassette (ABC) antibiotic efflux pump;major facilitator superfamily (MFS) antibiotic efflux pump	antibiotic efflux	acridine dye;cephalosporin;disinfecting agents and intercalating dyes;fluoroquinolone antibiotic;penam;peptide antibiotic;tetracycline antibiotic	1	0	0
WP_048817058_4	WP_048817058	0010001;0010002_COG1846	65.15	NZ_CP022764	Ralstonia solanacearum	Species	67.24	BAB41874.1	BAB41874.1	ATP-binding cassette (ABC) antibiotic efflux pump;major facilitator superfamily (MFS) antibiotic efflux pump	antibiotic efflux	acridine dye;cephalosporin;disinfecting agents and intercalating dyes;fluoroquinolone antibiotic;penam;peptide antibiotic;tetracycline antibiotic	1	0	0
WP_048817058_5	WP_048817058	0010001;0010002_COG1846	65.37	NZ_CP022771	Ralstonia solanacearum	Species	67.24	BAB41874.1	BAB41874.1	ATP-binding cassette (ABC) antibiotic efflux pump;major facilitator superfamily (MFS) antibiotic efflux pump	antibiotic efflux	acridine dye;cephalosporin;disinfecting agents and intercalating dyes;fluoroquinolone antibiotic;penam;peptide antibiotic;tetracycline antibiotic	1	0	0
WP_048817058_6	WP_048817058	0010001;0010002_COG1846	65.15	NZ_CP022775	Ralstonia solanacearum	Species	67.24	BAB41874.1	BAB41874.1	ATP-binding cassette (ABC) antibiotic efflux pump;major facilitator superfamily (MFS) antibiotic efflux pump	antibiotic efflux	acridine dye;cephalosporin;disinfecting agents and intercalating dyes;fluoroquinolone antibiotic;penam;peptide antibiotic;tetracycline antibiotic	1	0	0
WP_048817058_7	WP_048817058	0010001;0010002_COG1846	65.37	NZ_CP022777	Ralstonia solanacearum	Species	67.24	BAB41874.1	BAB41874.1	ATP-binding cassette (ABC) antibiotic efflux pump;major facilitator superfamily (MFS) antibiotic efflux pump	antibiotic efflux	acridine dye;cephalosporin;disinfecting agents and intercalating dyes;fluoroquinolone antibiotic;penam;peptide antibiotic;tetracycline antibiotic	1	0	0
WP_048817058_8	WP_048817058	0010001;0010002_COG1846	65.37	NZ_CP022789	Ralstonia solanacearum	Species	67.24	BAB41874.1	BAB41874.1	ATP-binding cassette (ABC) antibiotic efflux pump;major facilitator superfamily (MFS) antibiotic efflux pump	antibiotic efflux	acridine dye;cephalosporin;disinfecting agents and intercalating dyes;fluoroquinolone antibiotic;penam;peptide antibiotic;tetracycline antibiotic	1	0	0
WP_048817058_9	WP_048817058	0010001;0010002_COG1846	65.15	NZ_CP022797	Ralstonia solanacearum	Species	67.24	BAB41874.1	BAB41874.1	ATP-binding cassette (ABC) antibiotic efflux pump;major facilitator superfamily (MFS) antibiotic efflux pump	antibiotic efflux	acridine dye;cephalosporin;disinfecting agents and intercalating dyes;fluoroquinolone antibiotic;penam;peptide antibiotic;tetracycline antibiotic	1	0	0
WP_048817058_10	WP_048817058	0010001;0010002_COG1846	65.37	NZ_CP022799	Ralstonia solanacearum	Species	67.24	BAB41874.1	BAB41874.1	ATP-binding cassette (ABC) antibiotic efflux pump;major facilitator superfamily (MFS) antibiotic efflux pump	antibiotic efflux	acridine dye;cephalosporin;disinfecting agents and intercalating dyes;fluoroquinolone antibiotic;penam;peptide antibiotic;tetracycline antibiotic	1	0	0
WP_048817058_11	WP_048817058	0010001;0010002_COG1846	65.37	NZ_CP023017	Ralstonia solanacearum	Species	67.24	BAB41874.1	BAB41874.1	ATP-binding cassette (ABC) antibiotic efflux pump;major facilitator superfamily (MFS) antibiotic efflux pump	antibiotic efflux	acridine dye;cephalosporin;disinfecting agents and intercalating dyes;fluoroquinolone antibiotic;penam;peptide antibiotic;tetracycline antibiotic	1	0	0
WP_048817058_12	WP_048817058	0010001;0010002_COG1846	65.37	NC_014310	Ralstonia solanacearum PSI07	Strain	66.29	BAB41874.1	BAB41874.1	ATP-binding cassette (ABC) antibiotic efflux pump;major facilitator superfamily (MFS) antibiotic efflux pump	antibiotic efflux	acridine dye;cephalosporin;disinfecting agents and intercalating dyes;fluoroquinolone antibiotic;penam;peptide antibiotic;tetracycline antibiotic	1	0	0
WP_050892389_0	WP_050892389	0010001;0010002_COG1846	31.29	NZ_CP020732	Leuconostoc mesenteroides subsp. mesenteroides	Strain	37.01	BAB41874.1	BAB41874.1	ATP-binding cassette (ABC) antibiotic efflux pump;major facilitator superfamily (MFS) antibiotic efflux pump	antibiotic efflux	acridine dye;cephalosporin;disinfecting agents and intercalating dyes;fluoroquinolone antibiotic;penam;peptide antibiotic;tetracycline antibiotic	0	0	0
WP_058907108_0	WP_058907108	0010001;0010002_COG1846	69.82	NZ_CP025986	Ralstonia solanacearum	Species	67.24	BAB41874.1	BAB41874.1	ATP-binding cassette (ABC) antibiotic efflux pump;major facilitator superfamily (MFS) antibiotic efflux pump	antibiotic efflux	acridine dye;cephalosporin;disinfecting agents and intercalating dyes;fluoroquinolone antibiotic;penam;peptide antibiotic;tetracycline antibiotic	1	0	0
WP_058907108_1	WP_058907108	0010001;0010002_COG1846	69.82	NZ_CP049788	Ralstonia solanacearum	Species	67.24	BAB41874.1	BAB41874.1	ATP-binding cassette (ABC) antibiotic efflux pump;major facilitator superfamily (MFS) antibiotic efflux pump	antibiotic efflux	acridine dye;cephalosporin;disinfecting agents and intercalating dyes;fluoroquinolone antibiotic;penam;peptide antibiotic;tetracycline antibiotic	1	0	0
WP_058907108_2	WP_058907108	0010001;0010002_COG1846	69.82	NZ_CP009763	Ralstonia solanacearum OE1-1	Strain	66.87	BAB41874.1	BAB41874.1	ATP-binding cassette (ABC) antibiotic efflux pump;major facilitator superfamily (MFS) antibiotic efflux pump	antibiotic efflux	acridine dye;cephalosporin;disinfecting agents and intercalating dyes;fluoroquinolone antibiotic;penam;peptide antibiotic;tetracycline antibiotic	1	0	0
WP_064046582_0	WP_064046582	0010001;0010002_COG1846	65.15	NZ_CP021767	Ralstonia solanacearum	Species	67.24	BAB41874.1	BAB41874.1	ATP-binding cassette (ABC) antibiotic efflux pump;major facilitator superfamily (MFS) antibiotic efflux pump	antibiotic efflux	acridine dye;cephalosporin;disinfecting agents and intercalating dyes;fluoroquinolone antibiotic;penam;peptide antibiotic;tetracycline antibiotic	1	0	0
WP_064050954_0	WP_064050954	0010001;0010002_COG1846	69.82	NZ_CP039340	Ralstonia solanacearum	Species	67.24	BAB41874.1	BAB41874.1	ATP-binding cassette (ABC) antibiotic efflux pump;major facilitator superfamily (MFS) antibiotic efflux pump	antibiotic efflux	acridine dye;cephalosporin;disinfecting agents and intercalating dyes;fluoroquinolone antibiotic;penam;peptide antibiotic;tetracycline antibiotic	1	0	0
WP_064051398_0	WP_064051398	0010001;0010002_COG1846	65.58	NZ_CP039340	Ralstonia solanacearum	Species	67.24	BAB41874.1	BAB41874.1	ATP-binding cassette (ABC) antibiotic efflux pump;major facilitator superfamily (MFS) antibiotic efflux pump	antibiotic efflux	acridine dye;cephalosporin;disinfecting agents and intercalating dyes;fluoroquinolone antibiotic;penam;peptide antibiotic;tetracycline antibiotic	1	0	0
WP_064175061_0	WP_064175061	0010001;0010002_COG1846	49.36	NZ_CP021946	Klebsiella pneumoniae	Species	57.5	BAB41874.1	BAB41874.1	ATP-binding cassette (ABC) antibiotic efflux pump;major facilitator superfamily (MFS) antibiotic efflux pump	antibiotic efflux	acridine dye;cephalosporin;disinfecting agents and intercalating dyes;fluoroquinolone antibiotic;penam;peptide antibiotic;tetracycline antibiotic	0	0	0
WP_064333417_0	WP_064333417	0010001;0010002_COG1846	62.42	NZ_CP015738	Shinella sp. HZN7	Strain	64.8	BAB41874.1	BAB41874.1	ATP-binding cassette (ABC) antibiotic efflux pump;major facilitator superfamily (MFS) antibiotic efflux pump	antibiotic efflux	acridine dye;cephalosporin;disinfecting agents and intercalating dyes;fluoroquinolone antibiotic;penam;peptide antibiotic;tetracycline antibiotic	0	0	0
WP_064334851_0	WP_064334851	0010001;0010002_COG1846	55.63	NZ_CP015747	Shinella sp. HZN7	Strain	64.8	BAB41874.1	BAB41874.1	ATP-binding cassette (ABC) antibiotic efflux pump;major facilitator superfamily (MFS) antibiotic efflux pump	antibiotic efflux	acridine dye;cephalosporin;disinfecting agents and intercalating dyes;fluoroquinolone antibiotic;penam;peptide antibiotic;tetracycline antibiotic	0	0	0
WP_064732374_0	WP_064732374	0010001;0010002_COG1846	69.72	NZ_CP015867	Streptomyces parvulus	Species	72.73	BAB41874.1	BAB41874.1	ATP-binding cassette (ABC) antibiotic efflux pump;major facilitator superfamily (MFS) antibiotic efflux pump	antibiotic efflux	acridine dye;cephalosporin;disinfecting agents and intercalating dyes;fluoroquinolone antibiotic;penam;peptide antibiotic;tetracycline antibiotic	0	0	0
WP_066850883_0	WP_066850883	0010001;0010002_COG1846	66.26	NZ_CP019604	Croceicoccus marinus	Species	64.51	BAB41874.1	BAB41874.1	ATP-binding cassette (ABC) antibiotic efflux pump;major facilitator superfamily (MFS) antibiotic efflux pump	antibiotic efflux	acridine dye;cephalosporin;disinfecting agents and intercalating dyes;fluoroquinolone antibiotic;penam;peptide antibiotic;tetracycline antibiotic	0	0	0
WP_068521266_0	WP_068521266	0010001;0010002_COG1846	70.66	NZ_LR134460	Tsukamurella tyrosinosolvens	Species	71.1	BAB41874.1	BAB41874.1	ATP-binding cassette (ABC) antibiotic efflux pump;major facilitator superfamily (MFS) antibiotic efflux pump	antibiotic efflux	acridine dye;cephalosporin;disinfecting agents and intercalating dyes;fluoroquinolone antibiotic;penam;peptide antibiotic;tetracycline antibiotic	0	0	0
WP_068523408_0	WP_068523408	0010001;0010002_COG1846	71.68	NZ_LR134454	Tsukamurella tyrosinosolvens	Species	71.1	BAB41874.1	BAB41874.1	ATP-binding cassette (ABC) antibiotic efflux pump;major facilitator superfamily (MFS) antibiotic efflux pump	antibiotic efflux	acridine dye;cephalosporin;disinfecting agents and intercalating dyes;fluoroquinolone antibiotic;penam;peptide antibiotic;tetracycline antibiotic	0	0	0
WP_069063102_0	WP_069063102	0010001;0010002_COG1846	62.64	NZ_CP016452	Sinorhizobium sp. RAC02	Strain	62.45	BAB41874.1	BAB41874.1	ATP-binding cassette (ABC) antibiotic efflux pump;major facilitator superfamily (MFS) antibiotic efflux pump	antibiotic efflux	acridine dye;cephalosporin;disinfecting agents and intercalating dyes;fluoroquinolone antibiotic;penam;peptide antibiotic;tetracycline antibiotic	0	0	0
WP_074063828_0	WP_074063828	0010001;0010002_COG1846	60.04	NZ_CP017244	Rhizobium etli 8C-3	Strain	59.49	BAB41874.1	BAB41874.1	ATP-binding cassette (ABC) antibiotic efflux pump;major facilitator superfamily (MFS) antibiotic efflux pump	antibiotic efflux	acridine dye;cephalosporin;disinfecting agents and intercalating dyes;fluoroquinolone antibiotic;penam;peptide antibiotic;tetracycline antibiotic	0	0	0
WP_075283490_0	WP_075283490	0010001;0010002_COG1846	57.54	NZ_CP019631	Labrenzia aggregata	Species	58.86	BAB41874.1	BAB41874.1	ATP-binding cassette (ABC) antibiotic efflux pump;major facilitator superfamily (MFS) antibiotic efflux pump	antibiotic efflux	acridine dye;cephalosporin;disinfecting agents and intercalating dyes;fluoroquinolone antibiotic;penam;peptide antibiotic;tetracycline antibiotic	0	0	0
WP_075283490_1	WP_075283490	0010001;0010002_COG1846	57.75	NZ_CP045345	Labrenzia sp. THAF187b	Strain	59.01	BAB41874.1	BAB41874.1	ATP-binding cassette (ABC) antibiotic efflux pump;major facilitator superfamily (MFS) antibiotic efflux pump	antibiotic efflux	acridine dye;cephalosporin;disinfecting agents and intercalating dyes;fluoroquinolone antibiotic;penam;peptide antibiotic;tetracycline antibiotic	1	0	0
WP_075283490_2	WP_075283490	0010001;0010002_COG1846	57.75	NZ_CP045335	Labrenzia sp. THAF191a	Strain	59.01	BAB41874.1	BAB41874.1	ATP-binding cassette (ABC) antibiotic efflux pump;major facilitator superfamily (MFS) antibiotic efflux pump	antibiotic efflux	acridine dye;cephalosporin;disinfecting agents and intercalating dyes;fluoroquinolone antibiotic;penam;peptide antibiotic;tetracycline antibiotic	1	0	0
WP_075283490_3	WP_075283490	0010001;0010002_COG1846	57.75	NZ_CP045329	Labrenzia sp. THAF191b	Strain	59.01	BAB41874.1	BAB41874.1	ATP-binding cassette (ABC) antibiotic efflux pump;major facilitator superfamily (MFS) antibiotic efflux pump	antibiotic efflux	acridine dye;cephalosporin;disinfecting agents and intercalating dyes;fluoroquinolone antibiotic;penam;peptide antibiotic;tetracycline antibiotic	1	0	0
WP_075283490_4	WP_075283490	0010001;0010002_COG1846	57.54	NZ_CP045381	Labrenzia sp. THAF35	Strain	58.93	BAB41874.1	BAB41874.1	ATP-binding cassette (ABC) antibiotic efflux pump;major facilitator superfamily (MFS) antibiotic efflux pump	antibiotic efflux	acridine dye;cephalosporin;disinfecting agents and intercalating dyes;fluoroquinolone antibiotic;penam;peptide antibiotic;tetracycline antibiotic	1	0	0
WP_075466237_0	WP_075466237	0010001;0010002_COG1846	67.79	NZ_CP014703	Ralstonia solanacearum	Species	67.24	BAB41874.1	BAB41874.1	ATP-binding cassette (ABC) antibiotic efflux pump;major facilitator superfamily (MFS) antibiotic efflux pump	antibiotic efflux	acridine dye;cephalosporin;disinfecting agents and intercalating dyes;fluoroquinolone antibiotic;penam;peptide antibiotic;tetracycline antibiotic	1	0	0
WP_075466237_1	WP_075466237	0010001;0010002_COG1846	67.79	NZ_CP022758	Ralstonia solanacearum	Species	67.24	BAB41874.1	BAB41874.1	ATP-binding cassette (ABC) antibiotic efflux pump;major facilitator superfamily (MFS) antibiotic efflux pump	antibiotic efflux	acridine dye;cephalosporin;disinfecting agents and intercalating dyes;fluoroquinolone antibiotic;penam;peptide antibiotic;tetracycline antibiotic	1	0	0
WP_075466237_2	WP_075466237	0010001;0010002_COG1846	67.79	NZ_CP022762	Ralstonia solanacearum	Species	67.24	BAB41874.1	BAB41874.1	ATP-binding cassette (ABC) antibiotic efflux pump;major facilitator superfamily (MFS) antibiotic efflux pump	antibiotic efflux	acridine dye;cephalosporin;disinfecting agents and intercalating dyes;fluoroquinolone antibiotic;penam;peptide antibiotic;tetracycline antibiotic	1	0	0
WP_075466237_3	WP_075466237	0010001;0010002_COG1846	67.79	NZ_CP022764	Ralstonia solanacearum	Species	67.24	BAB41874.1	BAB41874.1	ATP-binding cassette (ABC) antibiotic efflux pump;major facilitator superfamily (MFS) antibiotic efflux pump	antibiotic efflux	acridine dye;cephalosporin;disinfecting agents and intercalating dyes;fluoroquinolone antibiotic;penam;peptide antibiotic;tetracycline antibiotic	1	0	0
WP_075466237_4	WP_075466237	0010001;0010002_COG1846	67.79	NZ_CP022771	Ralstonia solanacearum	Species	67.24	BAB41874.1	BAB41874.1	ATP-binding cassette (ABC) antibiotic efflux pump;major facilitator superfamily (MFS) antibiotic efflux pump	antibiotic efflux	acridine dye;cephalosporin;disinfecting agents and intercalating dyes;fluoroquinolone antibiotic;penam;peptide antibiotic;tetracycline antibiotic	1	0	0
WP_075466237_5	WP_075466237	0010001;0010002_COG1846	67.79	NZ_CP022775	Ralstonia solanacearum	Species	67.24	BAB41874.1	BAB41874.1	ATP-binding cassette (ABC) antibiotic efflux pump;major facilitator superfamily (MFS) antibiotic efflux pump	antibiotic efflux	acridine dye;cephalosporin;disinfecting agents and intercalating dyes;fluoroquinolone antibiotic;penam;peptide antibiotic;tetracycline antibiotic	1	0	0
WP_075466237_6	WP_075466237	0010001;0010002_COG1846	67.79	NZ_CP022777	Ralstonia solanacearum	Species	67.24	BAB41874.1	BAB41874.1	ATP-binding cassette (ABC) antibiotic efflux pump;major facilitator superfamily (MFS) antibiotic efflux pump	antibiotic efflux	acridine dye;cephalosporin;disinfecting agents and intercalating dyes;fluoroquinolone antibiotic;penam;peptide antibiotic;tetracycline antibiotic	1	0	0
WP_075466237_7	WP_075466237	0010001;0010002_COG1846	67.79	NZ_CP022797	Ralstonia solanacearum	Species	67.24	BAB41874.1	BAB41874.1	ATP-binding cassette (ABC) antibiotic efflux pump;major facilitator superfamily (MFS) antibiotic efflux pump	antibiotic efflux	acridine dye;cephalosporin;disinfecting agents and intercalating dyes;fluoroquinolone antibiotic;penam;peptide antibiotic;tetracycline antibiotic	1	0	0
WP_075466237_8	WP_075466237	0010001;0010002_COG1846	67.79	NZ_CP022799	Ralstonia solanacearum	Species	67.24	BAB41874.1	BAB41874.1	ATP-binding cassette (ABC) antibiotic efflux pump;major facilitator superfamily (MFS) antibiotic efflux pump	antibiotic efflux	acridine dye;cephalosporin;disinfecting agents and intercalating dyes;fluoroquinolone antibiotic;penam;peptide antibiotic;tetracycline antibiotic	1	0	0
WP_075466237_9	WP_075466237	0010001;0010002_COG1846	68.02	NZ_CP023017	Ralstonia solanacearum	Species	67.24	BAB41874.1	BAB41874.1	ATP-binding cassette (ABC) antibiotic efflux pump;major facilitator superfamily (MFS) antibiotic efflux pump	antibiotic efflux	acridine dye;cephalosporin;disinfecting agents and intercalating dyes;fluoroquinolone antibiotic;penam;peptide antibiotic;tetracycline antibiotic	1	0	0
WP_080814862_0	WP_080814862	0010001;0010002_COG1846	58.28	NZ_CP033024	Agrobacterium fabrum	Species	59.22	BAB41874.1	BAB41874.1	ATP-binding cassette (ABC) antibiotic efflux pump;major facilitator superfamily (MFS) antibiotic efflux pump	antibiotic efflux	acridine dye;cephalosporin;disinfecting agents and intercalating dyes;fluoroquinolone antibiotic;penam;peptide antibiotic;tetracycline antibiotic	0	0	0
WP_080901918_0	WP_080901918	0010001;0010002_COG1846	50.64	NZ_CP014778	Pluralibacter gergoviae	Species	59	BAB41874.1	BAB41874.1	ATP-binding cassette (ABC) antibiotic efflux pump;major facilitator superfamily (MFS) antibiotic efflux pump	antibiotic efflux	acridine dye;cephalosporin;disinfecting agents and intercalating dyes;fluoroquinolone antibiotic;penam;peptide antibiotic;tetracycline antibiotic	1	0	0
WP_087452628_0	WP_087452628	0010001;0010002_COG1846	66.02	NZ_CP021449	Ralstonia solanacearum	Species	67.24	BAB41874.1	BAB41874.1	ATP-binding cassette (ABC) antibiotic efflux pump;major facilitator superfamily (MFS) antibiotic efflux pump	antibiotic efflux	acridine dye;cephalosporin;disinfecting agents and intercalating dyes;fluoroquinolone antibiotic;penam;peptide antibiotic;tetracycline antibiotic	0	0	0
WP_090428629_0	WP_090428629	0010001;0010002_COG1846	59.4	NZ_CP030264	Ensifer adhaerens	Species	62.24	BAB41874.1	BAB41874.1	ATP-binding cassette (ABC) antibiotic efflux pump;major facilitator superfamily (MFS) antibiotic efflux pump	antibiotic efflux	acridine dye;cephalosporin;disinfecting agents and intercalating dyes;fluoroquinolone antibiotic;penam;peptide antibiotic;tetracycline antibiotic	0	0	0
WP_094088056_0	WP_094088056	0010001;0010002_COG1846	58.55	NZ_CP022565	Rhizobium leguminosarum bv. viciae	Strain	60.99	BAB41874.1	BAB41874.1	ATP-binding cassette (ABC) antibiotic efflux pump;major facilitator superfamily (MFS) antibiotic efflux pump	antibiotic efflux	acridine dye;cephalosporin;disinfecting agents and intercalating dyes;fluoroquinolone antibiotic;penam;peptide antibiotic;tetracycline antibiotic	1	0	0
WP_094104182_0	WP_094104182	0010001;0010002_COG1846	45.21	NZ_CP021472	Pediococcus pentosaceus	Species	37.4	BAB41874.1	BAB41874.1	ATP-binding cassette (ABC) antibiotic efflux pump;major facilitator superfamily (MFS) antibiotic efflux pump	antibiotic efflux	acridine dye;cephalosporin;disinfecting agents and intercalating dyes;fluoroquinolone antibiotic;penam;peptide antibiotic;tetracycline antibiotic	0	0	0
WP_105009157_0	WP_105009157	0010001;0010002_COG1846	58.76	NZ_CP025013	Rhizobium leguminosarum	Species	60.55	BAB41874.1	BAB41874.1	ATP-binding cassette (ABC) antibiotic efflux pump;major facilitator superfamily (MFS) antibiotic efflux pump	antibiotic efflux	acridine dye;cephalosporin;disinfecting agents and intercalating dyes;fluoroquinolone antibiotic;penam;peptide antibiotic;tetracycline antibiotic	1	0	0
WP_109469465_0	WP_109469465	0010001;0010002_COG1846	61.6	NZ_CP022367	Azospirillum sp. TSH58	Strain	69.13	BAB41874.1	BAB41874.1	ATP-binding cassette (ABC) antibiotic efflux pump;major facilitator superfamily (MFS) antibiotic efflux pump	antibiotic efflux	acridine dye;cephalosporin;disinfecting agents and intercalating dyes;fluoroquinolone antibiotic;penam;peptide antibiotic;tetracycline antibiotic	1	0	0
WP_112907825_0	WP_112907825	0010001;0010002_COG1846	57.54	NZ_CP030761	Rhizobium leguminosarum	Species	60.55	BAB41874.1	BAB41874.1	ATP-binding cassette (ABC) antibiotic efflux pump;major facilitator superfamily (MFS) antibiotic efflux pump	antibiotic efflux	acridine dye;cephalosporin;disinfecting agents and intercalating dyes;fluoroquinolone antibiotic;penam;peptide antibiotic;tetracycline antibiotic	0	0	0
WP_119681598_0	WP_119681598	0010001;0010002_COG1846	63.91	NZ_CP030128	Indioceanicola profundi	Species	66.24	BAB41874.1	BAB41874.1	ATP-binding cassette (ABC) antibiotic efflux pump;major facilitator superfamily (MFS) antibiotic efflux pump	antibiotic efflux	acridine dye;cephalosporin;disinfecting agents and intercalating dyes;fluoroquinolone antibiotic;penam;peptide antibiotic;tetracycline antibiotic	0	0	0
WP_121593589_0	WP_121593589	0010001;0010002_COG1846	60.26	NZ_CP032928	Agrobacterium tumefaciens	Species	58.49	BAB41874.1	BAB41874.1	ATP-binding cassette (ABC) antibiotic efflux pump;major facilitator superfamily (MFS) antibiotic efflux pump	antibiotic efflux	acridine dye;cephalosporin;disinfecting agents and intercalating dyes;fluoroquinolone antibiotic;penam;peptide antibiotic;tetracycline antibiotic	0	0	0
WP_126116493_0	WP_126116493	0010001;0010002_COG1846	63.65	NZ_CP017947	Bosea sp. Tri-49	Strain	65.96	BAB41874.1	BAB41874.1	ATP-binding cassette (ABC) antibiotic efflux pump;major facilitator superfamily (MFS) antibiotic efflux pump	antibiotic efflux	acridine dye;cephalosporin;disinfecting agents and intercalating dyes;fluoroquinolone antibiotic;penam;peptide antibiotic;tetracycline antibiotic	0	0	0
WP_137006133_0	WP_137006133	0010001;0010002_COG1846	61.54	NZ_CP039924	Agrobacterium tumefaciens	Species	58.49	BAB41874.1	BAB41874.1	ATP-binding cassette (ABC) antibiotic efflux pump;major facilitator superfamily (MFS) antibiotic efflux pump	antibiotic efflux	acridine dye;cephalosporin;disinfecting agents and intercalating dyes;fluoroquinolone antibiotic;penam;peptide antibiotic;tetracycline antibiotic	0	0	0
WP_137118881_0	WP_137118881	0010001;0010002_COG1846	63.71	NZ_CP032326	Azospirillum brasilense	Species	68.43	BAB41874.1	BAB41874.1	ATP-binding cassette (ABC) antibiotic efflux pump;major facilitator superfamily (MFS) antibiotic efflux pump	antibiotic efflux	acridine dye;cephalosporin;disinfecting agents and intercalating dyes;fluoroquinolone antibiotic;penam;peptide antibiotic;tetracycline antibiotic	0	0	0
WP_137139955_0	WP_137139955	0010001;0010002_COG1846	66.24	NZ_CP032349	Azospirillum brasilense	Species	68.43	BAB41874.1	BAB41874.1	ATP-binding cassette (ABC) antibiotic efflux pump;major facilitator superfamily (MFS) antibiotic efflux pump	antibiotic efflux	acridine dye;cephalosporin;disinfecting agents and intercalating dyes;fluoroquinolone antibiotic;penam;peptide antibiotic;tetracycline antibiotic	1	0	0
WP_138846361_0	WP_138846361	0010001;0010002_COG1846	61.67	NZ_CP040722	Rhodococcus pyridinivorans	Species	67.42	BAB41874.1	BAB41874.1	ATP-binding cassette (ABC) antibiotic efflux pump;major facilitator superfamily (MFS) antibiotic efflux pump	antibiotic efflux	acridine dye;cephalosporin;disinfecting agents and intercalating dyes;fluoroquinolone antibiotic;penam;peptide antibiotic;tetracycline antibiotic	0	0	0
WP_149134461_0	WP_149134461	0010001;0010002_COG1846	62.65	NZ_CP042332	Bosea sp. F3-2	Strain	65.4	BAB41874.1	BAB41874.1	ATP-binding cassette (ABC) antibiotic efflux pump;major facilitator superfamily (MFS) antibiotic efflux pump	antibiotic efflux	acridine dye;cephalosporin;disinfecting agents and intercalating dyes;fluoroquinolone antibiotic;penam;peptide antibiotic;tetracycline antibiotic	0	0	0
WP_149138637_0	WP_149138637	0010001;0010002_COG1846	60.93	NZ_CP043441	Cupriavidus campinensis	Species	65.88	BAB41874.1	BAB41874.1	ATP-binding cassette (ABC) antibiotic efflux pump;major facilitator superfamily (MFS) antibiotic efflux pump	antibiotic efflux	acridine dye;cephalosporin;disinfecting agents and intercalating dyes;fluoroquinolone antibiotic;penam;peptide antibiotic;tetracycline antibiotic	0	0	0
WP_150157624_0	WP_150157624	0010001;0010002_COG1846	68.5	NZ_CP043960	Streptomyces tendae	Species	72.22	BAB41874.1	BAB41874.1	ATP-binding cassette (ABC) antibiotic efflux pump;major facilitator superfamily (MFS) antibiotic efflux pump	antibiotic efflux	acridine dye;cephalosporin;disinfecting agents and intercalating dyes;fluoroquinolone antibiotic;penam;peptide antibiotic;tetracycline antibiotic	0	0	0
WP_159419416_0	WP_159419416	0010001;0010002_COG1846	62.76	NZ_CP032676	Rhodococcus rhodochrous	Species	67.8	BAB41874.1	BAB41874.1	ATP-binding cassette (ABC) antibiotic efflux pump;major facilitator superfamily (MFS) antibiotic efflux pump	antibiotic efflux	acridine dye;cephalosporin;disinfecting agents and intercalating dyes;fluoroquinolone antibiotic;penam;peptide antibiotic;tetracycline antibiotic	0	0	0
WP_163918854_0	WP_163918854	0010001;0010002_COG1846	68.46	NZ_AP022593	Mycolicibacterium arabiense	Species	68.35	BAB41874.1	BAB41874.1	ATP-binding cassette (ABC) antibiotic efflux pump;major facilitator superfamily (MFS) antibiotic efflux pump	antibiotic efflux	acridine dye;cephalosporin;disinfecting agents and intercalating dyes;fluoroquinolone antibiotic;penam;peptide antibiotic;tetracycline antibiotic	0	0	0
WP_165102354_0	WP_165102354	0010001;0010002_COG1846	59.6	NZ_CP049158	Caballeronia sp. SBC1	Strain	59.69	BAB41874.1	BAB41874.1	ATP-binding cassette (ABC) antibiotic efflux pump;major facilitator superfamily (MFS) antibiotic efflux pump	antibiotic efflux	acridine dye;cephalosporin;disinfecting agents and intercalating dyes;fluoroquinolone antibiotic;penam;peptide antibiotic;tetracycline antibiotic	0	0	0
WP_165102354_1	WP_165102354	0010001;0010002_COG1846	59.6	NZ_CP049318	Caballeronia sp. SBC2	Strain	59.51	BAB41874.1	BAB41874.1	ATP-binding cassette (ABC) antibiotic efflux pump;major facilitator superfamily (MFS) antibiotic efflux pump	antibiotic efflux	acridine dye;cephalosporin;disinfecting agents and intercalating dyes;fluoroquinolone antibiotic;penam;peptide antibiotic;tetracycline antibiotic	1	0	0
WP_166015513_0	WP_166015513	0010001;0010002_COG1846	49.89	NZ_CP049914	Vibrio sp. HDW18	Strain	47.08	BAB41874.1	BAB41874.1	ATP-binding cassette (ABC) antibiotic efflux pump;major facilitator superfamily (MFS) antibiotic efflux pump	antibiotic efflux	acridine dye;cephalosporin;disinfecting agents and intercalating dyes;fluoroquinolone antibiotic;penam;peptide antibiotic;tetracycline antibiotic	0	0	0
WP_198339316_0	WP_198339316	0010001;0010002_COG1846	67.95	NZ_AP022593	Mycolicibacterium arabiense	Species	68.35	BAB41874.1	BAB41874.1	ATP-binding cassette (ABC) antibiotic efflux pump;major facilitator superfamily (MFS) antibiotic efflux pump	antibiotic efflux	acridine dye;cephalosporin;disinfecting agents and intercalating dyes;fluoroquinolone antibiotic;penam;peptide antibiotic;tetracycline antibiotic	0	0	0
WP_000412431_0	WP_000412431	0010001;0010002;0010004_COG0789	51.18	NZ_CP048307	Escherichia coli	Species	51.6	AAC77033.1	AAC77033.1;AAG05661.1;CAD09250.1	ATP-binding cassette (ABC) antibiotic efflux pump;major facilitator superfamily (MFS) antibiotic efflux pump;resistance-nodulation-cell division (RND) antibiotic efflux pump	antibiotic target alteration	cephalosporin;fluoroquinolone antibiotic;glycylcycline;penam;phenicol antibiotic;rifamycin antibiotic;tetracycline antibiotic;triclosan	0	0	0
WP_007377070_0	WP_007377070	0010001;0010002;0010004_COG0789	40.37	NZ_CP013139	Pseudoalteromonas sp. Bsw20308	Strain	39.02	AAC77033.1	AAC77033.1;AAG05661.1;CAD09250.1	ATP-binding cassette (ABC) antibiotic efflux pump;major facilitator superfamily (MFS) antibiotic efflux pump;resistance-nodulation-cell division (RND) antibiotic efflux pump	antibiotic target alteration	cephalosporin;fluoroquinolone antibiotic;glycylcycline;penam;phenicol antibiotic;rifamycin antibiotic;tetracycline antibiotic;triclosan	0	0	0
WP_036972328_0	WP_036972328	0010001;0010002;0010004_COG0789	43.94	NZ_CP032091	Pseudoalteromonas donghaensis	Species	41.64	AAC77033.1	AAC77033.1;AAG05661.1;CAD09250.1	ATP-binding cassette (ABC) antibiotic efflux pump;major facilitator superfamily (MFS) antibiotic efflux pump;resistance-nodulation-cell division (RND) antibiotic efflux pump	antibiotic target alteration	cephalosporin;fluoroquinolone antibiotic;glycylcycline;penam;phenicol antibiotic;rifamycin antibiotic;tetracycline antibiotic;triclosan	0	0	0
WP_166071219_0	WP_166071219	0010001;0010002;0010004_COG0789	64.36	NZ_CP049906	Diaphorobacter sp. HDW4B	Strain	61.18	AAC77033.1	AAC77033.1;AAG05661.1;CAD09250.1	ATP-binding cassette (ABC) antibiotic efflux pump;major facilitator superfamily (MFS) antibiotic efflux pump;resistance-nodulation-cell division (RND) antibiotic efflux pump	antibiotic target alteration	cephalosporin;fluoroquinolone antibiotic;glycylcycline;penam;phenicol antibiotic;rifamycin antibiotic;tetracycline antibiotic;triclosan	0	0	0
WP_206438846_0	WP_206438846	0010001;0010002;0010004_COG0789	64.64	NZ_CP049142	Pseudomonas nitroreducens	Species	64.2	AAC77033.1	AAC77033.1;AAG05661.1;CAD09250.1	ATP-binding cassette (ABC) antibiotic efflux pump;major facilitator superfamily (MFS) antibiotic efflux pump;resistance-nodulation-cell division (RND) antibiotic efflux pump	antibiotic target alteration	cephalosporin;fluoroquinolone antibiotic;glycylcycline;penam;phenicol antibiotic;rifamycin antibiotic;tetracycline antibiotic;triclosan	0	0	0
WP_014250217_0	WP_014250217	0010001;0010002;0010004_COG0789	68.86	NC_016624	Azospirillum lipoferum 4B	Strain	67.67	CAD09250.1	AAC77033.1;AAG05661.1;CAD09250.1	ATP-binding cassette (ABC) antibiotic efflux pump;major facilitator superfamily (MFS) antibiotic efflux pump;resistance-nodulation-cell division (RND) antibiotic efflux pump	antibiotic target alteration	cephalosporin;fluoroquinolone antibiotic;glycylcycline;penam;phenicol antibiotic;rifamycin antibiotic;tetracycline antibiotic;triclosan	1	0	1
WP_111070589_0	WP_111070589	0010001;0010002;0010004_COG0789	70.18	NZ_CP029834	Azospirillum ramasamyi	Genus	68.43	CAD09250.1	AAC77033.1;AAG05661.1;CAD09250.1	ATP-binding cassette (ABC) antibiotic efflux pump;major facilitator superfamily (MFS) antibiotic efflux pump;resistance-nodulation-cell division (RND) antibiotic efflux pump	antibiotic target alteration	cephalosporin;fluoroquinolone antibiotic;glycylcycline;penam;phenicol antibiotic;rifamycin antibiotic;tetracycline antibiotic;triclosan	1	0	1
WP_152469928_0	WP_152469928	0010001;0010002;0010004_COG0789	44.97	NZ_CP045339	Vibrio sp. THAF190c	Strain	44.69	CAD09250.1	AAC77033.1;AAG05661.1;CAD09250.1	ATP-binding cassette (ABC) antibiotic efflux pump;major facilitator superfamily (MFS) antibiotic efflux pump;resistance-nodulation-cell division (RND) antibiotic efflux pump	antibiotic target alteration	cephalosporin;fluoroquinolone antibiotic;glycylcycline;penam;phenicol antibiotic;rifamycin antibiotic;tetracycline antibiotic;triclosan	0	0	1
AJC83349	WP_010059864	0010001;0010002;0010004_COG0789	63.68	CP007645	Rhizobium etli bv. phaseoli str. IE4803	Species	61.05	AAG05661.1	AAC77033.1;AAG05661.1;CAD09250.1	ATP-binding cassette (ABC) antibiotic efflux pump;major facilitator superfamily (MFS) antibiotic efflux pump;resistance-nodulation-cell division (RND) antibiotic efflux pump	antibiotic target alteration	acridine dye;cephalosporin;disinfecting agents and intercalating dyes;fluoroquinolone antibiotic;glycylcycline;penam;phenicol antibiotic;rifamycin antibiotic;tetracycline antibiotic;triclosan	1	0	1
AJD44261	WP_040114650	0010001;0010002;0010004_COG0789	65.75	CP006880	Rhizobium gallicum bv. gallicum R602	Strain	59.63	AAG05661.1	AAC77033.1;AAG05661.1;CAD09250.1	ATP-binding cassette (ABC) antibiotic efflux pump;major facilitator superfamily (MFS) antibiotic efflux pump;resistance-nodulation-cell division (RND) antibiotic efflux pump	antibiotic target alteration	acridine dye;cephalosporin;disinfecting agents and intercalating dyes;fluoroquinolone antibiotic;glycylcycline;penam;phenicol antibiotic;rifamycin antibiotic;tetracycline antibiotic;triclosan	0	0	1
WP_005632233_0	WP_005632233	0010001;0010002;0010004_COG0789	60.31	NZ_CP015231	Epibacterium mobile F1926	Strain	58.74	AAG05661.1	AAC77033.1;AAG05661.1;CAD09250.1	ATP-binding cassette (ABC) antibiotic efflux pump;major facilitator superfamily (MFS) antibiotic efflux pump;resistance-nodulation-cell division (RND) antibiotic efflux pump	antibiotic target alteration	acridine dye;cephalosporin;disinfecting agents and intercalating dyes;fluoroquinolone antibiotic;glycylcycline;penam;phenicol antibiotic;rifamycin antibiotic;tetracycline antibiotic;triclosan	1	0	1
WP_006961429_0	WP_006961429	0010001;0010002;0010004_COG0789	47.44	NZ_CP046163	Vibrio sp. THAF191c	Strain	45.8	AAG05661.1	AAC77033.1;AAG05661.1;CAD09250.1	ATP-binding cassette (ABC) antibiotic efflux pump;major facilitator superfamily (MFS) antibiotic efflux pump;resistance-nodulation-cell division (RND) antibiotic efflux pump	antibiotic target alteration	acridine dye;cephalosporin;disinfecting agents and intercalating dyes;fluoroquinolone antibiotic;glycylcycline;penam;phenicol antibiotic;rifamycin antibiotic;tetracycline antibiotic;triclosan	0	0	1
WP_006961429_1	WP_006961429	0010001;0010002;0010004_COG0789	47.44	NZ_CP046066	Vibrio sp. THAF191d	Strain	45.8	AAG05661.1	AAC77033.1;AAG05661.1;CAD09250.1	ATP-binding cassette (ABC) antibiotic efflux pump;major facilitator superfamily (MFS) antibiotic efflux pump;resistance-nodulation-cell division (RND) antibiotic efflux pump	antibiotic target alteration	acridine dye;cephalosporin;disinfecting agents and intercalating dyes;fluoroquinolone antibiotic;glycylcycline;penam;phenicol antibiotic;rifamycin antibiotic;tetracycline antibiotic;triclosan	1	0	1
WP_006961429_2	WP_006961429	0010001;0010002;0010004_COG0789	47.44	NZ_CP045356	Vibrio sp. THAF64	Strain	45.8	AAG05661.1	AAC77033.1;AAG05661.1;CAD09250.1	ATP-binding cassette (ABC) antibiotic efflux pump;major facilitator superfamily (MFS) antibiotic efflux pump;resistance-nodulation-cell division (RND) antibiotic efflux pump	antibiotic target alteration	acridine dye;cephalosporin;disinfecting agents and intercalating dyes;fluoroquinolone antibiotic;glycylcycline;penam;phenicol antibiotic;rifamycin antibiotic;tetracycline antibiotic;triclosan	1	0	1
WP_010005140_0	WP_010005140	0010001;0010002;0010004_COG0789	63.68	NZ_CP020900	Rhizobium phaseoli Brasil 5	Strain	61.4	AAG05661.1	AAC77033.1;AAG05661.1;CAD09250.1	ATP-binding cassette (ABC) antibiotic efflux pump;major facilitator superfamily (MFS) antibiotic efflux pump;resistance-nodulation-cell division (RND) antibiotic efflux pump	antibiotic target alteration	acridine dye;cephalosporin;disinfecting agents and intercalating dyes;fluoroquinolone antibiotic;glycylcycline;penam;phenicol antibiotic;rifamycin antibiotic;tetracycline antibiotic;triclosan	1	0	1
WP_010059864_0	WP_010059864	0010001;0010002;0010004_COG0789	65.06	NZ_CP006991	Rhizobium sp. IE4771	Strain	61.09	AAG05661.1	AAC77033.1;AAG05661.1;CAD09250.1	ATP-binding cassette (ABC) antibiotic efflux pump;major facilitator superfamily (MFS) antibiotic efflux pump;resistance-nodulation-cell division (RND) antibiotic efflux pump	antibiotic target alteration	acridine dye;cephalosporin;disinfecting agents and intercalating dyes;fluoroquinolone antibiotic;glycylcycline;penam;phenicol antibiotic;rifamycin antibiotic;tetracycline antibiotic;triclosan	1	0	1
WP_010059864_1	WP_010059864	0010001;0010002;0010004_COG0789	63.91	NZ_CP021128	Rhizobium sp. Kim5	Strain	61.2	AAG05661.1	AAC77033.1;AAG05661.1;CAD09250.1	ATP-binding cassette (ABC) antibiotic efflux pump;major facilitator superfamily (MFS) antibiotic efflux pump;resistance-nodulation-cell division (RND) antibiotic efflux pump	antibiotic target alteration	acridine dye;cephalosporin;disinfecting agents and intercalating dyes;fluoroquinolone antibiotic;glycylcycline;penam;phenicol antibiotic;rifamycin antibiotic;tetracycline antibiotic;triclosan	1	0	1
WP_011428862_0	WP_011428862	0010001;0010002;0010004_COG0789	64.14	NC_007766	Rhizobium etli CFN 42	Strain	61.05	AAG05661.1	AAC77033.1;AAG05661.1;CAD09250.1	ATP-binding cassette (ABC) antibiotic efflux pump;major facilitator superfamily (MFS) antibiotic efflux pump;resistance-nodulation-cell division (RND) antibiotic efflux pump	antibiotic target alteration	acridine dye;cephalosporin;disinfecting agents and intercalating dyes;fluoroquinolone antibiotic;glycylcycline;penam;phenicol antibiotic;rifamycin antibiotic;tetracycline antibiotic;triclosan	1	0	1
WP_011518994_0	WP_011518994	0010001;0010002;0010004_COG0789	65.88	NC_007974	Cupriavidus metallidurans CH34	Strain	63.52	AAG05661.1	AAC77033.1;AAG05661.1;CAD09250.1	ATP-binding cassette (ABC) antibiotic efflux pump;major facilitator superfamily (MFS) antibiotic efflux pump;resistance-nodulation-cell division (RND) antibiotic efflux pump	antibiotic target alteration	acridine dye;cephalosporin;disinfecting agents and intercalating dyes;fluoroquinolone antibiotic;glycylcycline;penam;phenicol antibiotic;rifamycin antibiotic;tetracycline antibiotic;triclosan	0	0	1
WP_011537351_0	WP_011537351	0010001;0010002;0010004_COG0789	59.87	NC_008043	Ruegeria sp. TM1040	Strain	60.05	AAG05661.1	AAC77033.1;AAG05661.1;CAD09250.1	ATP-binding cassette (ABC) antibiotic efflux pump;major facilitator superfamily (MFS) antibiotic efflux pump;resistance-nodulation-cell division (RND) antibiotic efflux pump	antibiotic target alteration	acridine dye;cephalosporin;disinfecting agents and intercalating dyes;fluoroquinolone antibiotic;glycylcycline;penam;phenicol antibiotic;rifamycin antibiotic;tetracycline antibiotic;triclosan	0	0	1
WP_014200107_0	WP_014200107	0010001;0010002;0010004_COG0789	69.7	NZ_CP007797	Azospirillum brasilense	Species	68.43	AAG05661.1	AAC77033.1;AAG05661.1;CAD09250.1	ATP-binding cassette (ABC) antibiotic efflux pump;major facilitator superfamily (MFS) antibiotic efflux pump;resistance-nodulation-cell division (RND) antibiotic efflux pump	antibiotic target alteration	acridine dye;cephalosporin;disinfecting agents and intercalating dyes;fluoroquinolone antibiotic;glycylcycline;penam;phenicol antibiotic;rifamycin antibiotic;tetracycline antibiotic;triclosan	1	0	1
WP_020919991_0	WP_020919991	0010001;0010002;0010004_COG0789	63.68	NZ_CP020911	Rhizobium etli	Species	61.02	AAG05661.1	AAC77033.1;AAG05661.1;CAD09250.1	ATP-binding cassette (ABC) antibiotic efflux pump;major facilitator superfamily (MFS) antibiotic efflux pump;resistance-nodulation-cell division (RND) antibiotic efflux pump	antibiotic target alteration	acridine dye;cephalosporin;disinfecting agents and intercalating dyes;fluoroquinolone antibiotic;glycylcycline;penam;phenicol antibiotic;rifamycin antibiotic;tetracycline antibiotic;triclosan	1	0	1
WP_020919991_1	WP_020919991	0010001;0010002;0010004_COG0789	63.68	NC_021911	Rhizobium etli bv. mimosae str. Mim1	Strain	60.82	AAG05661.1	AAC77033.1;AAG05661.1;CAD09250.1	ATP-binding cassette (ABC) antibiotic efflux pump;major facilitator superfamily (MFS) antibiotic efflux pump;resistance-nodulation-cell division (RND) antibiotic efflux pump	antibiotic target alteration	acridine dye;cephalosporin;disinfecting agents and intercalating dyes;fluoroquinolone antibiotic;glycylcycline;penam;phenicol antibiotic;rifamycin antibiotic;tetracycline antibiotic;triclosan	1	0	1
WP_022945041_0	WP_022945041	0010001;0010002;0010004_COG0789	49.78	NZ_CP045419	Pseudoalteromonas sp. THAF3	Strain	47.58	AAG05661.1	AAC77033.1;AAG05661.1;CAD09250.1	ATP-binding cassette (ABC) antibiotic efflux pump;major facilitator superfamily (MFS) antibiotic efflux pump;resistance-nodulation-cell division (RND) antibiotic efflux pump	antibiotic target alteration	acridine dye;cephalosporin;disinfecting agents and intercalating dyes;fluoroquinolone antibiotic;glycylcycline;penam;phenicol antibiotic;rifamycin antibiotic;tetracycline antibiotic;triclosan	0	0	1
WP_035673355_0	WP_035673355	0010001;0010002;0010004_COG0789	69.05	NZ_CP012917	Azospirillum brasilense	Species	68.43	AAG05661.1	AAC77033.1;AAG05661.1;CAD09250.1	ATP-binding cassette (ABC) antibiotic efflux pump;major facilitator superfamily (MFS) antibiotic efflux pump;resistance-nodulation-cell division (RND) antibiotic efflux pump	antibiotic target alteration	acridine dye;cephalosporin;disinfecting agents and intercalating dyes;fluoroquinolone antibiotic;glycylcycline;penam;phenicol antibiotic;rifamycin antibiotic;tetracycline antibiotic;triclosan	0	0	1
WP_035673355_1	WP_035673355	0010001;0010002;0010004_COG0789	69.05	NZ_CP032343	Azospirillum brasilense	Species	68.43	AAG05661.1	AAC77033.1;AAG05661.1;CAD09250.1	ATP-binding cassette (ABC) antibiotic efflux pump;major facilitator superfamily (MFS) antibiotic efflux pump;resistance-nodulation-cell division (RND) antibiotic efflux pump	antibiotic target alteration	acridine dye;cephalosporin;disinfecting agents and intercalating dyes;fluoroquinolone antibiotic;glycylcycline;penam;phenicol antibiotic;rifamycin antibiotic;tetracycline antibiotic;triclosan	1	0	1
WP_040139922_0	WP_040139922	0010001;0010002;0010004_COG0789	63.68	NZ_CP006987	Rhizobium sp. IE4771	Strain	61.09	AAG05661.1	AAC77033.1;AAG05661.1;CAD09250.1	ATP-binding cassette (ABC) antibiotic efflux pump;major facilitator superfamily (MFS) antibiotic efflux pump;resistance-nodulation-cell division (RND) antibiotic efflux pump	antibiotic target alteration	acridine dye;cephalosporin;disinfecting agents and intercalating dyes;fluoroquinolone antibiotic;glycylcycline;penam;phenicol antibiotic;rifamycin antibiotic;tetracycline antibiotic;triclosan	1	0	1
WP_040142655_0	WP_040142655	0010001;0010002;0010004_COG0789	63.68	NZ_CP006991	Rhizobium sp. IE4771	Strain	61.09	AAG05661.1	AAC77033.1;AAG05661.1;CAD09250.1	ATP-binding cassette (ABC) antibiotic efflux pump;major facilitator superfamily (MFS) antibiotic efflux pump;resistance-nodulation-cell division (RND) antibiotic efflux pump	antibiotic target alteration	acridine dye;cephalosporin;disinfecting agents and intercalating dyes;fluoroquinolone antibiotic;glycylcycline;penam;phenicol antibiotic;rifamycin antibiotic;tetracycline antibiotic;triclosan	1	0	1
WP_042446476_0	WP_042446476	0010001;0010002;0010004_COG0789	71.49	NC_013859	Azospirillum sp. B510	Strain	67.63	AAG05661.1	AAC77033.1;AAG05661.1;CAD09250.1	ATP-binding cassette (ABC) antibiotic efflux pump;major facilitator superfamily (MFS) antibiotic efflux pump;resistance-nodulation-cell division (RND) antibiotic efflux pump	antibiotic target alteration	acridine dye;cephalosporin;disinfecting agents and intercalating dyes;fluoroquinolone antibiotic;glycylcycline;penam;phenicol antibiotic;rifamycin antibiotic;tetracycline antibiotic;triclosan	1	0	1
WP_043095753_0	WP_043095753	0010001;0010002;0010004_COG0789	73.06	NZ_CP010410	Xanthomonas sacchari	Species	68.96	AAG05661.1	AAC77033.1;AAG05661.1;CAD09250.1	ATP-binding cassette (ABC) antibiotic efflux pump;major facilitator superfamily (MFS) antibiotic efflux pump;resistance-nodulation-cell division (RND) antibiotic efflux pump	antibiotic target alteration	acridine dye;cephalosporin;disinfecting agents and intercalating dyes;fluoroquinolone antibiotic;glycylcycline;penam;phenicol antibiotic;rifamycin antibiotic;tetracycline antibiotic;triclosan	0	0	1
WP_064823709_0	WP_064823709	0010001;0010002;0010004_COG0789	63.91	NZ_CP013555	Rhizobium phaseoli	Species	61.37	AAG05661.1	AAC77033.1;AAG05661.1;CAD09250.1	ATP-binding cassette (ABC) antibiotic efflux pump;major facilitator superfamily (MFS) antibiotic efflux pump;resistance-nodulation-cell division (RND) antibiotic efflux pump	antibiotic target alteration	acridine dye;cephalosporin;disinfecting agents and intercalating dyes;fluoroquinolone antibiotic;glycylcycline;penam;phenicol antibiotic;rifamycin antibiotic;tetracycline antibiotic;triclosan	0	0	1
WP_064823709_1	WP_064823709	0010001;0010002;0010004_COG0789	63.91	NZ_CP013566	Rhizobium phaseoli	Species	61.37	AAG05661.1	AAC77033.1;AAG05661.1;CAD09250.1	ATP-binding cassette (ABC) antibiotic efflux pump;major facilitator superfamily (MFS) antibiotic efflux pump;resistance-nodulation-cell division (RND) antibiotic efflux pump	antibiotic target alteration	acridine dye;cephalosporin;disinfecting agents and intercalating dyes;fluoroquinolone antibiotic;glycylcycline;penam;phenicol antibiotic;rifamycin antibiotic;tetracycline antibiotic;triclosan	1	0	1
WP_068522157_0	WP_068522157	0010001;0010002;0010004_COG0789	71.3	NZ_LR134451	Tsukamurella tyrosinosolvens	Species	71.1	AAG05661.1	AAC77033.1;AAG05661.1;CAD09250.1	ATP-binding cassette (ABC) antibiotic efflux pump;major facilitator superfamily (MFS) antibiotic efflux pump;resistance-nodulation-cell division (RND) antibiotic efflux pump	antibiotic target alteration	acridine dye;cephalosporin;disinfecting agents and intercalating dyes;fluoroquinolone antibiotic;glycylcycline;penam;phenicol antibiotic;rifamycin antibiotic;tetracycline antibiotic;triclosan	0	0	1
WP_074072311_0	WP_074072311	0010001;0010002;0010004_COG0789	64.6	NZ_CP017105	Rhizobium gallicum	Species	59.63	AAG05661.1	AAC77033.1;AAG05661.1;CAD09250.1	ATP-binding cassette (ABC) antibiotic efflux pump;major facilitator superfamily (MFS) antibiotic efflux pump;resistance-nodulation-cell division (RND) antibiotic efflux pump	antibiotic target alteration	acridine dye;cephalosporin;disinfecting agents and intercalating dyes;fluoroquinolone antibiotic;glycylcycline;penam;phenicol antibiotic;rifamycin antibiotic;tetracycline antibiotic;triclosan	1	0	1
WP_081095122_0	WP_081095122	0010001;0010002;0010004_COG0789	55.09	NZ_CP022748	Sphingobium hydrophobicum	Species	63.2	AAG05661.1	AAC77033.1;AAG05661.1;CAD09250.1	ATP-binding cassette (ABC) antibiotic efflux pump;major facilitator superfamily (MFS) antibiotic efflux pump;resistance-nodulation-cell division (RND) antibiotic efflux pump	antibiotic target alteration	acridine dye;cephalosporin;disinfecting agents and intercalating dyes;fluoroquinolone antibiotic;glycylcycline;penam;phenicol antibiotic;rifamycin antibiotic;tetracycline antibiotic;triclosan	0	0	1
WP_081095122_1	WP_081095122	0010001;0010002;0010004_COG0789	55.09	NZ_CP046256	Sphingobium sp. CAP-1	Strain	64.18	AAG05661.1	AAC77033.1;AAG05661.1;CAD09250.1	ATP-binding cassette (ABC) antibiotic efflux pump;major facilitator superfamily (MFS) antibiotic efflux pump;resistance-nodulation-cell division (RND) antibiotic efflux pump	antibiotic target alteration	acridine dye;cephalosporin;disinfecting agents and intercalating dyes;fluoroquinolone antibiotic;glycylcycline;penam;phenicol antibiotic;rifamycin antibiotic;tetracycline antibiotic;triclosan	1	0	1
WP_085781855_0	WP_085781855	0010001;0010002;0010004_COG0789	65.06	NZ_CP021033	Rhizobium sp. NXC14	Strain	60.87	AAG05661.1	AAC77033.1;AAG05661.1;CAD09250.1	ATP-binding cassette (ABC) antibiotic efflux pump;major facilitator superfamily (MFS) antibiotic efflux pump;resistance-nodulation-cell division (RND) antibiotic efflux pump	antibiotic target alteration	acridine dye;cephalosporin;disinfecting agents and intercalating dyes;fluoroquinolone antibiotic;glycylcycline;penam;phenicol antibiotic;rifamycin antibiotic;tetracycline antibiotic;triclosan	1	0	1
WP_104826265_0	WP_104826265	0010001;0010002;0010004_COG0789	64.14	NZ_CP024314	Rhizobium sp. NXC24	Strain	59.37	AAG05661.1	AAC77033.1;AAG05661.1;CAD09250.1	ATP-binding cassette (ABC) antibiotic efflux pump;major facilitator superfamily (MFS) antibiotic efflux pump;resistance-nodulation-cell division (RND) antibiotic efflux pump	antibiotic target alteration	acridine dye;cephalosporin;disinfecting agents and intercalating dyes;fluoroquinolone antibiotic;glycylcycline;penam;phenicol antibiotic;rifamycin antibiotic;tetracycline antibiotic;triclosan	1	0	1
WP_109469375_0	WP_109469375	0010001;0010002;0010004_COG0789	69.05	NZ_CP032348	Azospirillum brasilense	Species	68.43	AAG05661.1	AAC77033.1;AAG05661.1;CAD09250.1	ATP-binding cassette (ABC) antibiotic efflux pump;major facilitator superfamily (MFS) antibiotic efflux pump;resistance-nodulation-cell division (RND) antibiotic efflux pump	antibiotic target alteration	acridine dye;cephalosporin;disinfecting agents and intercalating dyes;fluoroquinolone antibiotic;glycylcycline;penam;phenicol antibiotic;rifamycin antibiotic;tetracycline antibiotic;triclosan	1	0	1
WP_109469375_1	WP_109469375	0010001;0010002;0010004_COG0789	68.83	NZ_CP022366	Azospirillum sp. TSH58	Strain	69.13	AAG05661.1	AAC77033.1;AAG05661.1;CAD09250.1	ATP-binding cassette (ABC) antibiotic efflux pump;major facilitator superfamily (MFS) antibiotic efflux pump;resistance-nodulation-cell division (RND) antibiotic efflux pump	antibiotic target alteration	acridine dye;cephalosporin;disinfecting agents and intercalating dyes;fluoroquinolone antibiotic;glycylcycline;penam;phenicol antibiotic;rifamycin antibiotic;tetracycline antibiotic;triclosan	1	0	1
WP_114673697_0	WP_114673697	0010001;0010002;0010004_COG0789	67.1	NZ_CP031163	Deinococcus wulumuqiensis	Species	65.62	AAG05661.1	AAC77033.1;AAG05661.1;CAD09250.1	ATP-binding cassette (ABC) antibiotic efflux pump;major facilitator superfamily (MFS) antibiotic efflux pump;resistance-nodulation-cell division (RND) antibiotic efflux pump	antibiotic target alteration	acridine dye;cephalosporin;disinfecting agents and intercalating dyes;fluoroquinolone antibiotic;glycylcycline;penam;phenicol antibiotic;rifamycin antibiotic;tetracycline antibiotic;triclosan	0	0	1
WP_119071257_0	WP_119071257	0010001;0010002;0010004_COG0789	66.47	NZ_CP031116	Rubrobacter indicoceani	Species	63.73	AAG05661.1	AAC77033.1;AAG05661.1;CAD09250.1	ATP-binding cassette (ABC) antibiotic efflux pump;major facilitator superfamily (MFS) antibiotic efflux pump;resistance-nodulation-cell division (RND) antibiotic efflux pump	antibiotic target alteration	acridine dye;cephalosporin;disinfecting agents and intercalating dyes;fluoroquinolone antibiotic;glycylcycline;penam;phenicol antibiotic;rifamycin antibiotic;tetracycline antibiotic;triclosan	0	0	1
WP_119681643_0	WP_119681643	0010001;0010002;0010004_COG0789	67.93	NZ_CP030128	Indioceanicola profundi	Species	66.24	AAG05661.1	AAC77033.1;AAG05661.1;CAD09250.1	ATP-binding cassette (ABC) antibiotic efflux pump;major facilitator superfamily (MFS) antibiotic efflux pump;resistance-nodulation-cell division (RND) antibiotic efflux pump	antibiotic target alteration	acridine dye;cephalosporin;disinfecting agents and intercalating dyes;fluoroquinolone antibiotic;glycylcycline;penam;phenicol antibiotic;rifamycin antibiotic;tetracycline antibiotic;triclosan	0	0	1
WP_120708322_0	WP_120708322	0010001;0010002;0010004_COG0789	65.52	NZ_CP032695	Rhizobium jaguaris	Species	59.44	AAG05661.1	AAC77033.1;AAG05661.1;CAD09250.1	ATP-binding cassette (ABC) antibiotic efflux pump;major facilitator superfamily (MFS) antibiotic efflux pump;resistance-nodulation-cell division (RND) antibiotic efflux pump	antibiotic target alteration	acridine dye;cephalosporin;disinfecting agents and intercalating dyes;fluoroquinolone antibiotic;glycylcycline;penam;phenicol antibiotic;rifamycin antibiotic;tetracycline antibiotic;triclosan	1	0	1
WP_137107334_0	WP_137107334	0010001;0010002;0010004_COG0789	69.7	NZ_CP032324	Azospirillum brasilense	Species	68.43	AAG05661.1	AAC77033.1;AAG05661.1;CAD09250.1	ATP-binding cassette (ABC) antibiotic efflux pump;major facilitator superfamily (MFS) antibiotic efflux pump;resistance-nodulation-cell division (RND) antibiotic efflux pump	antibiotic target alteration	acridine dye;cephalosporin;disinfecting agents and intercalating dyes;fluoroquinolone antibiotic;glycylcycline;penam;phenicol antibiotic;rifamycin antibiotic;tetracycline antibiotic;triclosan	1	0	1
WP_149139425_0	WP_149139425	0010001;0010002;0010004_COG0789	68.46	NZ_CP043441	Cupriavidus campinensis	Species	65.88	AAG05661.1	AAC77033.1;AAG05661.1;CAD09250.1	ATP-binding cassette (ABC) antibiotic efflux pump;major facilitator superfamily (MFS) antibiotic efflux pump;resistance-nodulation-cell division (RND) antibiotic efflux pump	antibiotic target alteration	acridine dye;cephalosporin;disinfecting agents and intercalating dyes;fluoroquinolone antibiotic;glycylcycline;penam;phenicol antibiotic;rifamycin antibiotic;tetracycline antibiotic;triclosan	0	0	1
WP_149201454_0	WP_149201454	0010001;0010002;0010004_COG0789	70.83	NZ_CP054620	Azospirillum oryzae	Genus	68.43	AAG05661.1	AAC77033.1;AAG05661.1;CAD09250.1	ATP-binding cassette (ABC) antibiotic efflux pump;major facilitator superfamily (MFS) antibiotic efflux pump;resistance-nodulation-cell division (RND) antibiotic efflux pump	antibiotic target alteration	acridine dye;cephalosporin;disinfecting agents and intercalating dyes;fluoroquinolone antibiotic;glycylcycline;penam;phenicol antibiotic;rifamycin antibiotic;tetracycline antibiotic;triclosan	0	0	1
WP_152432126_0	WP_152432126	0010001;0010002;0010004_COG0789	44.89	NZ_CP045351	Vibrio aquimaris	Genus	45.34	AAG05661.1	AAC77033.1;AAG05661.1;CAD09250.1	ATP-binding cassette (ABC) antibiotic efflux pump;major facilitator superfamily (MFS) antibiotic efflux pump;resistance-nodulation-cell division (RND) antibiotic efflux pump	antibiotic target alteration	acridine dye;cephalosporin;disinfecting agents and intercalating dyes;fluoroquinolone antibiotic;glycylcycline;penam;phenicol antibiotic;rifamycin antibiotic;tetracycline antibiotic;triclosan	0	0	1
WP_152512237_0	WP_152512237	0010001;0010002;0010004_COG0789	54.3	NZ_CP045345	Labrenzia sp. THAF187b	Strain	59.01	AAG05661.1	AAC77033.1;AAG05661.1;CAD09250.1	ATP-binding cassette (ABC) antibiotic efflux pump;major facilitator superfamily (MFS) antibiotic efflux pump;resistance-nodulation-cell division (RND) antibiotic efflux pump	antibiotic target alteration	acridine dye;cephalosporin;disinfecting agents and intercalating dyes;fluoroquinolone antibiotic;glycylcycline;penam;phenicol antibiotic;rifamycin antibiotic;tetracycline antibiotic;triclosan	0	0	1
WP_152512237_1	WP_152512237	0010001;0010002;0010004_COG0789	54.3	NZ_CP045335	Labrenzia sp. THAF191a	Strain	59.01	AAG05661.1	AAC77033.1;AAG05661.1;CAD09250.1	ATP-binding cassette (ABC) antibiotic efflux pump;major facilitator superfamily (MFS) antibiotic efflux pump;resistance-nodulation-cell division (RND) antibiotic efflux pump	antibiotic target alteration	acridine dye;cephalosporin;disinfecting agents and intercalating dyes;fluoroquinolone antibiotic;glycylcycline;penam;phenicol antibiotic;rifamycin antibiotic;tetracycline antibiotic;triclosan	1	0	1
WP_152512237_2	WP_152512237	0010001;0010002;0010004_COG0789	54.3	NZ_CP045329	Labrenzia sp. THAF191b	Strain	59.01	AAG05661.1	AAC77033.1;AAG05661.1;CAD09250.1	ATP-binding cassette (ABC) antibiotic efflux pump;major facilitator superfamily (MFS) antibiotic efflux pump;resistance-nodulation-cell division (RND) antibiotic efflux pump	antibiotic target alteration	acridine dye;cephalosporin;disinfecting agents and intercalating dyes;fluoroquinolone antibiotic;glycylcycline;penam;phenicol antibiotic;rifamycin antibiotic;tetracycline antibiotic;triclosan	1	0	1
WP_161915571_0	WP_161915571	0010001;0010002;0010004_COG0789	64.12	NZ_AP022335	Methylosinus sp. C49	Strain	64.85	AAG05661.1	AAC77033.1;AAG05661.1;CAD09250.1	ATP-binding cassette (ABC) antibiotic efflux pump;major facilitator superfamily (MFS) antibiotic efflux pump;resistance-nodulation-cell division (RND) antibiotic efflux pump	antibiotic target alteration	acridine dye;cephalosporin;disinfecting agents and intercalating dyes;fluoroquinolone antibiotic;glycylcycline;penam;phenicol antibiotic;rifamycin antibiotic;tetracycline antibiotic;triclosan	0	0	1
WP_163922959_0	WP_163922959	0010001;0010002;0010004_COG0789	69.21	NZ_AP022593	Mycolicibacterium arabiense	Species	68.35	AAG05661.1	AAC77033.1;AAG05661.1;CAD09250.1	ATP-binding cassette (ABC) antibiotic efflux pump;major facilitator superfamily (MFS) antibiotic efflux pump;resistance-nodulation-cell division (RND) antibiotic efflux pump	antibiotic target alteration	acridine dye;cephalosporin;disinfecting agents and intercalating dyes;fluoroquinolone antibiotic;glycylcycline;penam;phenicol antibiotic;rifamycin antibiotic;tetracycline antibiotic;triclosan	0	0	1
CRH08325	NA	0010001;0010002;0010004_COG1538	59.51	LO017728	Candidatus Magnetococcus massalia	Genus	29.7	ACN32294.1	ACN32294.1	ATP-binding cassette (ABC) antibiotic efflux pump;major facilitator superfamily (MFS) antibiotic efflux pump;resistance-nodulation-cell division (RND) antibiotic efflux pump	antibiotic efflux	aminocoumarin antibiotic;aminoglycoside antibiotic;carbapenem;cephalosporin;cephamycin;fluoroquinolone antibiotic;glycylcycline;macrolide antibiotic;penam;penem;peptide antibiotic;phenicol antibiotic;rifamycin antibiotic;tetracycline antibiotic;triclosan	0	0	0
WP_003022695_0	WP_003022695	0010001;0010002;0010004_COG1538	35.95	NZ_CP010448	Francisella tularensis subsp. tularensis str. SCHU S4 substr. NR-28534	Strain	32.3	ACN32294.1	ACN32294.1;AAG08359.1;WP_001985623.1	ATP-binding cassette (ABC) antibiotic efflux pump;major facilitator superfamily (MFS) antibiotic efflux pump;resistance-nodulation-cell division (RND) antibiotic efflux pump	antibiotic efflux	aminocoumarin antibiotic;aminoglycoside antibiotic;carbapenem;cephalosporin;cephamycin;fluoroquinolone antibiotic;glycylcycline;macrolide antibiotic;penam;penem;peptide antibiotic;phenicol antibiotic;rifamycin antibiotic;tetracycline antibiotic;triclosan	0	0	0
WP_014249979_0	WP_014249979	0010001;0010002;0010004_COG1538	68.41	NC_016624	Azospirillum lipoferum 4B	Strain	67.67	ACN32294.1	ACN32294.1	ATP-binding cassette (ABC) antibiotic efflux pump;major facilitator superfamily (MFS) antibiotic efflux pump;resistance-nodulation-cell division (RND) antibiotic efflux pump	antibiotic efflux	aminocoumarin antibiotic;aminoglycoside antibiotic;carbapenem;cephalosporin;cephamycin;fluoroquinolone antibiotic;glycylcycline;macrolide antibiotic;penam;penem;peptide antibiotic;phenicol antibiotic;rifamycin antibiotic;tetracycline antibiotic;triclosan	0	0	0
WP_048938954_0	WP_048938954	0010001;0010002;0010004_COG1538	66.37	NZ_CP033227	Sphingobium yanoikuyae	Species	64.06	ACN32294.1	ACN32294.1;AAG08359.1;WP_001985623.1	ATP-binding cassette (ABC) antibiotic efflux pump;major facilitator superfamily (MFS) antibiotic efflux pump;resistance-nodulation-cell division (RND) antibiotic efflux pump	antibiotic efflux	aminocoumarin antibiotic;aminoglycoside antibiotic;carbapenem;cephalosporin;cephamycin;fluoroquinolone antibiotic;glycylcycline;macrolide antibiotic;penam;penem;peptide antibiotic;phenicol antibiotic;rifamycin antibiotic;tetracycline antibiotic;triclosan	1	0	0
WP_086898526_0	WP_086898526	0010001;0010002;0010004_COG1538	52.79	NZ_CP022700	Acetobacter tropicalis	Species	55.67	ACN32294.1	ACN32294.1	ATP-binding cassette (ABC) antibiotic efflux pump;major facilitator superfamily (MFS) antibiotic efflux pump;resistance-nodulation-cell division (RND) antibiotic efflux pump	antibiotic efflux	aminocoumarin antibiotic;aminoglycoside antibiotic;carbapenem;cephalosporin;cephamycin;fluoroquinolone antibiotic;glycylcycline;macrolide antibiotic;penam;penem;peptide antibiotic;phenicol antibiotic;rifamycin antibiotic;tetracycline antibiotic;triclosan	0	0	0
WP_088731773_0	WP_088731773	0010001;0010002;0010004_COG1538	39.23	NZ_CP022118	Salmonella enterica subsp. enterica serovar Macclesfield str. S-1643	Strain	52	ACN32294.1	ACN32294.1	ATP-binding cassette (ABC) antibiotic efflux pump;major facilitator superfamily (MFS) antibiotic efflux pump;resistance-nodulation-cell division (RND) antibiotic efflux pump	antibiotic efflux	aminocoumarin antibiotic;aminoglycoside antibiotic;carbapenem;cephalosporin;cephamycin;fluoroquinolone antibiotic;glycylcycline;macrolide antibiotic;penam;penem;peptide antibiotic;phenicol antibiotic;rifamycin antibiotic;tetracycline antibiotic;triclosan	0	0	0
WP_099596453_0	WP_099596453	0010001;0010002;0010004_COG1538	38.7	NZ_CP024167	Salmonella enterica subsp. enterica serovar Gaminara	Strain	52.2	ACN32294.1	ACN32294.1	ATP-binding cassette (ABC) antibiotic efflux pump;major facilitator superfamily (MFS) antibiotic efflux pump;resistance-nodulation-cell division (RND) antibiotic efflux pump	antibiotic efflux	aminocoumarin antibiotic;aminoglycoside antibiotic;carbapenem;cephalosporin;cephamycin;fluoroquinolone antibiotic;glycylcycline;macrolide antibiotic;penam;penem;peptide antibiotic;phenicol antibiotic;rifamycin antibiotic;tetracycline antibiotic;triclosan	1	0	0
WP_120253631_0	WP_120253631	0010001;0010002;0010004_COG1538	66.22	NZ_AP018520	Sphingobium sp. YG1	Strain	63.1	ACN32294.1	ACN32294.1;AAG08359.1;WP_001985623.1	ATP-binding cassette (ABC) antibiotic efflux pump;major facilitator superfamily (MFS) antibiotic efflux pump;resistance-nodulation-cell division (RND) antibiotic efflux pump	antibiotic efflux	aminocoumarin antibiotic;aminoglycoside antibiotic;carbapenem;cephalosporin;cephamycin;fluoroquinolone antibiotic;glycylcycline;macrolide antibiotic;penam;penem;peptide antibiotic;phenicol antibiotic;rifamycin antibiotic;tetracycline antibiotic;triclosan	0	0	0
AGO62231	WP_000275180	0010001;0010002;0010004;3004281_COG4977	35.97	JX127248	uncultured bacterium	Genus	35.18	AAC77032.1	AAC77032.1;AAL23089.1;AFK13828.1;BAA15221.2	ATP-binding cassette (ABC) antibiotic efflux pump;General Bacterial Porin with reduced permeability to beta-lactams;major facilitator superfamily (MFS) antibiotic efflux pump;resistance-nodulation-cell division (RND) antibiotic efflux pump	antibiotic target alteration	carbapenem;cephalosporin;cephamycin;fluoroquinolone antibiotic;glycylcycline;monobactam;penam;penem;phenicol antibiotic;rifamycin antibiotic;tetracycline antibiotic;triclosan	0	0	0
AKZ61001	WP_000275180	0010001;0010002;0010004;3004281_COG4977	35.97	KR827684	Escherichia coli	Species	51.6	AAC77032.1	AAC77032.1;AAL23089.1;AFK13828.1;BAA15221.2	ATP-binding cassette (ABC) antibiotic efflux pump;General Bacterial Porin with reduced permeability to beta-lactams;major facilitator superfamily (MFS) antibiotic efflux pump;resistance-nodulation-cell division (RND) antibiotic efflux pump	antibiotic target alteration	carbapenem;cephalosporin;cephamycin;fluoroquinolone antibiotic;glycylcycline;monobactam;penam;penem;phenicol antibiotic;rifamycin antibiotic;tetracycline antibiotic;triclosan	1	0	0
APU90803	WP_000275180	0010001;0010002;0010004;3004281_COG4977	35.97	KX957968	Vibrio alginolyticus	Species	44.59	AAC77032.1	AAC77032.1;AAL23089.1;AFK13828.1;BAA15221.2	ATP-binding cassette (ABC) antibiotic efflux pump;General Bacterial Porin with reduced permeability to beta-lactams;major facilitator superfamily (MFS) antibiotic efflux pump;resistance-nodulation-cell division (RND) antibiotic efflux pump	antibiotic target alteration	carbapenem;cephalosporin;cephamycin;fluoroquinolone antibiotic;glycylcycline;monobactam;penam;penem;phenicol antibiotic;rifamycin antibiotic;tetracycline antibiotic;triclosan	1	0	0
AVE26269	WP_000275180	0010001;0010002;0010004;3004281_COG4977	35.97	MG516911	Proteus mirabilis	Species	38.8	AAC77032.1	AAC77032.1;AAL23089.1;AFK13828.1;BAA15221.2	ATP-binding cassette (ABC) antibiotic efflux pump;General Bacterial Porin with reduced permeability to beta-lactams;major facilitator superfamily (MFS) antibiotic efflux pump;resistance-nodulation-cell division (RND) antibiotic efflux pump	antibiotic target alteration	carbapenem;cephalosporin;cephamycin;fluoroquinolone antibiotic;glycylcycline;monobactam;penam;penem;phenicol antibiotic;rifamycin antibiotic;tetracycline antibiotic;triclosan	1	0	0
AVI43912	WP_000275180	0010001;0010002;0010004;3004281_COG4977	35.97	MG516912	Proteus penneri	Genus	38.88	AAC77032.1	AAC77032.1;AAL23089.1;AFK13828.1;BAA15221.2	ATP-binding cassette (ABC) antibiotic efflux pump;General Bacterial Porin with reduced permeability to beta-lactams;major facilitator superfamily (MFS) antibiotic efflux pump;resistance-nodulation-cell division (RND) antibiotic efflux pump	antibiotic target alteration	carbapenem;cephalosporin;cephamycin;fluoroquinolone antibiotic;glycylcycline;monobactam;penam;penem;phenicol antibiotic;rifamycin antibiotic;tetracycline antibiotic;triclosan	1	0	0
AXV14223	WP_000275181	0010001;0010002;0010004;3004281_COG4977	36.91	CP022610	Escherichia coli	Species	51.6	AAC77032.1	AAC77032.1;AAL23089.1	ATP-binding cassette (ABC) antibiotic efflux pump;General Bacterial Porin with reduced permeability to beta-lactams;major facilitator superfamily (MFS) antibiotic efflux pump;resistance-nodulation-cell division (RND) antibiotic efflux pump	antibiotic target alteration	carbapenem;cephalosporin;cephamycin;fluoroquinolone antibiotic;glycylcycline;monobactam;penam;penem;phenicol antibiotic;rifamycin antibiotic;tetracycline antibiotic;triclosan	1	1	0
BAU70985	WP_000275180	0010001;0010002;0010004;3004281_COG4977	35.97	LC081338	Vibrio sp. 04Ya108	Species	45.8	AAC77032.1	AAC77032.1;AAL23089.1;AFK13828.1;BAA15221.2	ATP-binding cassette (ABC) antibiotic efflux pump;General Bacterial Porin with reduced permeability to beta-lactams;major facilitator superfamily (MFS) antibiotic efflux pump;resistance-nodulation-cell division (RND) antibiotic efflux pump	antibiotic target alteration	carbapenem;cephalosporin;cephamycin;fluoroquinolone antibiotic;glycylcycline;monobactam;penam;penem;phenicol antibiotic;rifamycin antibiotic;tetracycline antibiotic;triclosan	1	0	0
CRK62807	WP_000275180	0010001;0010002;0010004;3004281_COG4977	35.97	LN850163	Escherichia coli	Species	51.6	AAC77032.1	AAC77032.1;AAL23089.1;AFK13828.1;BAA15221.2	ATP-binding cassette (ABC) antibiotic efflux pump;General Bacterial Porin with reduced permeability to beta-lactams;major facilitator superfamily (MFS) antibiotic efflux pump;resistance-nodulation-cell division (RND) antibiotic efflux pump	antibiotic target alteration	carbapenem;cephalosporin;cephamycin;fluoroquinolone antibiotic;glycylcycline;monobactam;penam;penem;phenicol antibiotic;rifamycin antibiotic;tetracycline antibiotic;triclosan	1	0	0
QGJ80664	WP_000275180	0010001;0010002;0010004;3004281_COG4977	35.97	MK492260	Escherichia coli	Species	51.6	AAC77032.1	AAC77032.1;AAL23089.1;AFK13828.1;BAA15221.2	ATP-binding cassette (ABC) antibiotic efflux pump;General Bacterial Porin with reduced permeability to beta-lactams;major facilitator superfamily (MFS) antibiotic efflux pump;resistance-nodulation-cell division (RND) antibiotic efflux pump	antibiotic target alteration	carbapenem;cephalosporin;cephamycin;fluoroquinolone antibiotic;glycylcycline;monobactam;penam;penem;phenicol antibiotic;rifamycin antibiotic;tetracycline antibiotic;triclosan	1	0	0
QIM11968	WP_000275180	0010001;0010002;0010004;3004281_COG4977	35.97	MT077880	Escherichia coli	Species	51.6	AAC77032.1	AAC77032.1;AAL23089.1;AFK13828.1;BAA15221.2	ATP-binding cassette (ABC) antibiotic efflux pump;General Bacterial Porin with reduced permeability to beta-lactams;major facilitator superfamily (MFS) antibiotic efflux pump;resistance-nodulation-cell division (RND) antibiotic efflux pump	antibiotic target alteration	carbapenem;cephalosporin;cephamycin;fluoroquinolone antibiotic;glycylcycline;monobactam;penam;penem;phenicol antibiotic;rifamycin antibiotic;tetracycline antibiotic;triclosan	1	0	0
QIM12133	WP_000275180	0010001;0010002;0010004;3004281_COG4977	35.97	MT077881	Escherichia coli	Species	51.6	AAC77032.1	AAC77032.1;AAL23089.1;AFK13828.1;BAA15221.2	ATP-binding cassette (ABC) antibiotic efflux pump;General Bacterial Porin with reduced permeability to beta-lactams;major facilitator superfamily (MFS) antibiotic efflux pump;resistance-nodulation-cell division (RND) antibiotic efflux pump	antibiotic target alteration	carbapenem;cephalosporin;cephamycin;fluoroquinolone antibiotic;glycylcycline;monobactam;penam;penem;phenicol antibiotic;rifamycin antibiotic;tetracycline antibiotic;triclosan	1	0	0
QIQ16659	WP_000275180	0010001;0010002;0010004;3004281_COG4977	35.97	MN158990	Escherichia coli	Species	51.6	AAC77032.1	AAC77032.1;AAL23089.1;AFK13828.1;BAA15221.2	ATP-binding cassette (ABC) antibiotic efflux pump;General Bacterial Porin with reduced permeability to beta-lactams;major facilitator superfamily (MFS) antibiotic efflux pump;resistance-nodulation-cell division (RND) antibiotic efflux pump	antibiotic target alteration	carbapenem;cephalosporin;cephamycin;fluoroquinolone antibiotic;glycylcycline;monobactam;penam;penem;phenicol antibiotic;rifamycin antibiotic;tetracycline antibiotic;triclosan	1	0	0
QIZ21985	WP_000275180	0010001;0010002;0010004;3004281_COG4977	35.97	MN807689	Escherichia coli	Species	51.6	AAC77032.1	AAC77032.1;AAL23089.1;AFK13828.1;BAA15221.2	ATP-binding cassette (ABC) antibiotic efflux pump;General Bacterial Porin with reduced permeability to beta-lactams;major facilitator superfamily (MFS) antibiotic efflux pump;resistance-nodulation-cell division (RND) antibiotic efflux pump	antibiotic target alteration	carbapenem;cephalosporin;cephamycin;fluoroquinolone antibiotic;glycylcycline;monobactam;penam;penem;phenicol antibiotic;rifamycin antibiotic;tetracycline antibiotic;triclosan	1	0	0
WP_000019358_0	WP_000019358	0010001;0010002;0010004;3004281_COG4977	51.54	NZ_CP048307	Escherichia coli	Species	51.6	AAC77032.1	AAC77032.1;AAL23089.1;AFK13828.1;BAA15221.2	ATP-binding cassette (ABC) antibiotic efflux pump;General Bacterial Porin with reduced permeability to beta-lactams;major facilitator superfamily (MFS) antibiotic efflux pump;resistance-nodulation-cell division (RND) antibiotic efflux pump	antibiotic target alteration	carbapenem;cephalosporin;cephamycin;fluoroquinolone antibiotic;glycylcycline;monobactam;penam;penem;phenicol antibiotic;rifamycin antibiotic;tetracycline antibiotic;triclosan	0	0	0
WP_000275181_0	WP_000275181	0010001;0010002;0010004;3004281_COG4977	36.91	NZ_CP013027	Escherichia coli	Species	51.6	AAC77032.1	AAC77032.1;AAL23089.1	ATP-binding cassette (ABC) antibiotic efflux pump;General Bacterial Porin with reduced permeability to beta-lactams;major facilitator superfamily (MFS) antibiotic efflux pump;resistance-nodulation-cell division (RND) antibiotic efflux pump	antibiotic target alteration	carbapenem;cephalosporin;cephamycin;fluoroquinolone antibiotic;glycylcycline;monobactam;penam;penem;phenicol antibiotic;rifamycin antibiotic;tetracycline antibiotic;triclosan	1	1	0
WP_000275181_1	WP_000275181	0010001;0010002;0010004;3004281_COG4977	36.91	NZ_CP017221	Escherichia coli	Species	51.6	AAC77032.1	AAC77032.1;AAL23089.1	ATP-binding cassette (ABC) antibiotic efflux pump;General Bacterial Porin with reduced permeability to beta-lactams;major facilitator superfamily (MFS) antibiotic efflux pump;resistance-nodulation-cell division (RND) antibiotic efflux pump	antibiotic target alteration	carbapenem;cephalosporin;cephamycin;fluoroquinolone antibiotic;glycylcycline;monobactam;penam;penem;phenicol antibiotic;rifamycin antibiotic;tetracycline antibiotic;triclosan	1	1	0
WP_000275181_2	WP_000275181	0010001;0010002;0010004;3004281_COG4977	36.91	NZ_CP026934	Escherichia coli	Species	51.6	AAC77032.1	AAC77032.1;AAL23089.1	ATP-binding cassette (ABC) antibiotic efflux pump;General Bacterial Porin with reduced permeability to beta-lactams;major facilitator superfamily (MFS) antibiotic efflux pump;resistance-nodulation-cell division (RND) antibiotic efflux pump	antibiotic target alteration	carbapenem;cephalosporin;cephamycin;fluoroquinolone antibiotic;glycylcycline;monobactam;penam;penem;phenicol antibiotic;rifamycin antibiotic;tetracycline antibiotic;triclosan	1	1	0
WP_000275181_3	WP_000275181	0010001;0010002;0010004;3004281_COG4977	36.91	NZ_KU355873	Escherichia coli	Species	51.6	AAC77032.1	AAC77032.1;AAL23089.1	ATP-binding cassette (ABC) antibiotic efflux pump;General Bacterial Porin with reduced permeability to beta-lactams;major facilitator superfamily (MFS) antibiotic efflux pump;resistance-nodulation-cell division (RND) antibiotic efflux pump	antibiotic target alteration	carbapenem;cephalosporin;cephamycin;fluoroquinolone antibiotic;glycylcycline;monobactam;penam;penem;phenicol antibiotic;rifamycin antibiotic;tetracycline antibiotic;triclosan	1	1	0
WP_000275181_4	WP_000275181	0010001;0010002;0010004;3004281_COG4977	36.91	NZ_MH760469	Salmonella enterica	Species	51.4	AAC77032.1	AAC77032.1;AAL23089.1	ATP-binding cassette (ABC) antibiotic efflux pump;General Bacterial Porin with reduced permeability to beta-lactams;major facilitator superfamily (MFS) antibiotic efflux pump;resistance-nodulation-cell division (RND) antibiotic efflux pump	antibiotic target alteration	carbapenem;cephalosporin;cephamycin;fluoroquinolone antibiotic;glycylcycline;monobactam;penam;penem;phenicol antibiotic;rifamycin antibiotic;tetracycline antibiotic;triclosan	1	1	0
WP_000275181_5	WP_000275181	0010001;0010002;0010004;3004281_COG4977	36.91	NZ_CP044190	Salmonella enterica subsp. enterica serovar Albert	Species	52.22	AAC77032.1	AAC77032.1;AAL23089.1	ATP-binding cassette (ABC) antibiotic efflux pump;General Bacterial Porin with reduced permeability to beta-lactams;major facilitator superfamily (MFS) antibiotic efflux pump;resistance-nodulation-cell division (RND) antibiotic efflux pump	antibiotic target alteration	carbapenem;cephalosporin;cephamycin;fluoroquinolone antibiotic;glycylcycline;monobactam;penam;penem;phenicol antibiotic;rifamycin antibiotic;tetracycline antibiotic;triclosan	1	1	0
WP_000275181_6	WP_000275181	0010001;0010002;0010004;3004281_COG4977	36.91	NC_019117	Salmonella enterica subsp. enterica serovar Heidelberg	Strain	52.11	AAC77032.1	AAC77032.1;AAL23089.1	ATP-binding cassette (ABC) antibiotic efflux pump;General Bacterial Porin with reduced permeability to beta-lactams;major facilitator superfamily (MFS) antibiotic efflux pump;resistance-nodulation-cell division (RND) antibiotic efflux pump	antibiotic target alteration	carbapenem;cephalosporin;cephamycin;fluoroquinolone antibiotic;glycylcycline;monobactam;penam;penem;phenicol antibiotic;rifamycin antibiotic;tetracycline antibiotic;triclosan	1	1	0
WP_000275181_7	WP_000275181	0010001;0010002;0010004;3004281_COG4977	36.91	NC_019122	Salmonella enterica subsp. enterica serovar Heidelberg	Strain	52.11	AAC77032.1	AAC77032.1;AAL23089.1	ATP-binding cassette (ABC) antibiotic efflux pump;General Bacterial Porin with reduced permeability to beta-lactams;major facilitator superfamily (MFS) antibiotic efflux pump;resistance-nodulation-cell division (RND) antibiotic efflux pump	antibiotic target alteration	carbapenem;cephalosporin;cephamycin;fluoroquinolone antibiotic;glycylcycline;monobactam;penam;penem;phenicol antibiotic;rifamycin antibiotic;tetracycline antibiotic;triclosan	1	1	0
WP_013577757_0	WP_013577757	0010001;0010002;0010004;3004281_COG4977	50.42	NZ_CP032297	Rahnella aquatilis	Species	52.2	AAC77032.1	AAC77032.1;AAL23089.1;AFK13828.1;BAA15221.2	ATP-binding cassette (ABC) antibiotic efflux pump;General Bacterial Porin with reduced permeability to beta-lactams;major facilitator superfamily (MFS) antibiotic efflux pump;resistance-nodulation-cell division (RND) antibiotic efflux pump	antibiotic target alteration	carbapenem;cephalosporin;cephamycin;fluoroquinolone antibiotic;glycylcycline;monobactam;penam;penem;phenicol antibiotic;rifamycin antibiotic;tetracycline antibiotic;triclosan	0	0	0
WP_013577757_1	WP_013577757	0010001;0010002;0010004;3004281_COG4977	50.42	NZ_CP034837	Rahnella aquatilis	Species	52.2	AAC77032.1	AAC77032.1;AAL23089.1;AFK13828.1;BAA15221.2	ATP-binding cassette (ABC) antibiotic efflux pump;General Bacterial Porin with reduced permeability to beta-lactams;major facilitator superfamily (MFS) antibiotic efflux pump;resistance-nodulation-cell division (RND) antibiotic efflux pump	antibiotic target alteration	carbapenem;cephalosporin;cephamycin;fluoroquinolone antibiotic;glycylcycline;monobactam;penam;penem;phenicol antibiotic;rifamycin antibiotic;tetracycline antibiotic;triclosan	1	0	0
WP_013577757_2	WP_013577757	0010001;0010002;0010004;3004281_COG4977	50.42	NZ_CP034838	Rahnella aquatilis	Species	52.2	AAC77032.1	AAC77032.1;AAL23089.1;AFK13828.1;BAA15221.2	ATP-binding cassette (ABC) antibiotic efflux pump;General Bacterial Porin with reduced permeability to beta-lactams;major facilitator superfamily (MFS) antibiotic efflux pump;resistance-nodulation-cell division (RND) antibiotic efflux pump	antibiotic target alteration	carbapenem;cephalosporin;cephamycin;fluoroquinolone antibiotic;glycylcycline;monobactam;penam;penem;phenicol antibiotic;rifamycin antibiotic;tetracycline antibiotic;triclosan	1	0	0
WP_013577757_3	WP_013577757	0010001;0010002;0010004;3004281_COG4977	50.42	NZ_CP034839	Rahnella aquatilis	Species	52.2	AAC77032.1	AAC77032.1;AAL23089.1;AFK13828.1;BAA15221.2	ATP-binding cassette (ABC) antibiotic efflux pump;General Bacterial Porin with reduced permeability to beta-lactams;major facilitator superfamily (MFS) antibiotic efflux pump;resistance-nodulation-cell division (RND) antibiotic efflux pump	antibiotic target alteration	carbapenem;cephalosporin;cephamycin;fluoroquinolone antibiotic;glycylcycline;monobactam;penam;penem;phenicol antibiotic;rifamycin antibiotic;tetracycline antibiotic;triclosan	1	0	0
WP_013577757_4	WP_013577757	0010001;0010002;0010004;3004281_COG4977	50.42	NZ_CP036488	Rahnella aquatilis	Species	52.2	AAC77032.1	AAC77032.1;AAL23089.1;AFK13828.1;BAA15221.2	ATP-binding cassette (ABC) antibiotic efflux pump;General Bacterial Porin with reduced permeability to beta-lactams;major facilitator superfamily (MFS) antibiotic efflux pump;resistance-nodulation-cell division (RND) antibiotic efflux pump	antibiotic target alteration	carbapenem;cephalosporin;cephamycin;fluoroquinolone antibiotic;glycylcycline;monobactam;penam;penem;phenicol antibiotic;rifamycin antibiotic;tetracycline antibiotic;triclosan	1	0	0
WP_013577757_5	WP_013577757	0010001;0010002;0010004;3004281_COG4977	50.42	NC_017060	Rahnella aquatilis HX2	Strain	52.15	AAC77032.1	AAC77032.1;AAL23089.1;AFK13828.1;BAA15221.2	ATP-binding cassette (ABC) antibiotic efflux pump;General Bacterial Porin with reduced permeability to beta-lactams;major facilitator superfamily (MFS) antibiotic efflux pump;resistance-nodulation-cell division (RND) antibiotic efflux pump	antibiotic target alteration	carbapenem;cephalosporin;cephamycin;fluoroquinolone antibiotic;glycylcycline;monobactam;penam;penem;phenicol antibiotic;rifamycin antibiotic;tetracycline antibiotic;triclosan	1	0	0
WP_013577757_6	WP_013577757	0010001;0010002;0010004;3004281_COG4977	50.42	NC_015062	Rahnella sp. Y9602	Strain	52.18	AAC77032.1	AAC77032.1;AAL23089.1;AFK13828.1;BAA15221.2	ATP-binding cassette (ABC) antibiotic efflux pump;General Bacterial Porin with reduced permeability to beta-lactams;major facilitator superfamily (MFS) antibiotic efflux pump;resistance-nodulation-cell division (RND) antibiotic efflux pump	antibiotic target alteration	carbapenem;cephalosporin;cephamycin;fluoroquinolone antibiotic;glycylcycline;monobactam;penam;penem;phenicol antibiotic;rifamycin antibiotic;tetracycline antibiotic;triclosan	1	0	0
WP_035689358_0	WP_035689358	0010001;0010002;0010004;3004281_COG4977	36.83	NZ_AP018352	Enterobacter hormaechei	Species	54.85	AAC77032.1	AAC77032.1;AAL23089.1;AFK13828.1;BAA15221.2	ATP-binding cassette (ABC) antibiotic efflux pump;General Bacterial Porin with reduced permeability to beta-lactams;major facilitator superfamily (MFS) antibiotic efflux pump;resistance-nodulation-cell division (RND) antibiotic efflux pump	antibiotic target alteration	carbapenem;cephalosporin;cephamycin;fluoroquinolone antibiotic;glycylcycline;monobactam;penam;penem;phenicol antibiotic;rifamycin antibiotic;tetracycline antibiotic;triclosan	1	1	0
WP_035689358_1	WP_035689358	0010001;0010002;0010004;3004281_COG4977	36.83	NC_009133	Escherichia coli	Species	51.6	AAC77032.1	AAC77032.1;AAL23089.1;AFK13828.1;BAA15221.2	ATP-binding cassette (ABC) antibiotic efflux pump;General Bacterial Porin with reduced permeability to beta-lactams;major facilitator superfamily (MFS) antibiotic efflux pump;resistance-nodulation-cell division (RND) antibiotic efflux pump	antibiotic target alteration	carbapenem;cephalosporin;cephamycin;fluoroquinolone antibiotic;glycylcycline;monobactam;penam;penem;phenicol antibiotic;rifamycin antibiotic;tetracycline antibiotic;triclosan	1	1	0
WP_035689358_2	WP_035689358	0010001;0010002;0010004;3004281_COG4977	36.83	NC_010558	Escherichia coli	Species	51.6	AAC77032.1	AAC77032.1;AAL23089.1;AFK13828.1;BAA15221.2	ATP-binding cassette (ABC) antibiotic efflux pump;General Bacterial Porin with reduced permeability to beta-lactams;major facilitator superfamily (MFS) antibiotic efflux pump;resistance-nodulation-cell division (RND) antibiotic efflux pump	antibiotic target alteration	carbapenem;cephalosporin;cephamycin;fluoroquinolone antibiotic;glycylcycline;monobactam;penam;penem;phenicol antibiotic;rifamycin antibiotic;tetracycline antibiotic;triclosan	1	1	0
WP_035689358_3	WP_035689358	0010001;0010002;0010004;3004281_COG4977	36.83	NC_011812	Escherichia coli	Species	51.6	AAC77032.1	AAC77032.1;AAL23089.1;AFK13828.1;BAA15221.2	ATP-binding cassette (ABC) antibiotic efflux pump;General Bacterial Porin with reduced permeability to beta-lactams;major facilitator superfamily (MFS) antibiotic efflux pump;resistance-nodulation-cell division (RND) antibiotic efflux pump	antibiotic target alteration	carbapenem;cephalosporin;cephamycin;fluoroquinolone antibiotic;glycylcycline;monobactam;penam;penem;phenicol antibiotic;rifamycin antibiotic;tetracycline antibiotic;triclosan	1	1	0
WP_035689358_4	WP_035689358	0010001;0010002;0010004;3004281_COG4977	36.83	NC_024960	Escherichia coli	Species	51.6	AAC77032.1	AAC77032.1;AAL23089.1;AFK13828.1;BAA15221.2	ATP-binding cassette (ABC) antibiotic efflux pump;General Bacterial Porin with reduced permeability to beta-lactams;major facilitator superfamily (MFS) antibiotic efflux pump;resistance-nodulation-cell division (RND) antibiotic efflux pump	antibiotic target alteration	carbapenem;cephalosporin;cephamycin;fluoroquinolone antibiotic;glycylcycline;monobactam;penam;penem;phenicol antibiotic;rifamycin antibiotic;tetracycline antibiotic;triclosan	1	1	0
WP_035689358_5	WP_035689358	0010001;0010002;0010004;3004281_COG4977	36.83	NZ_AP018137	Escherichia coli	Species	51.6	AAC77032.1	AAC77032.1;AAL23089.1;AFK13828.1;BAA15221.2	ATP-binding cassette (ABC) antibiotic efflux pump;General Bacterial Porin with reduced permeability to beta-lactams;major facilitator superfamily (MFS) antibiotic efflux pump;resistance-nodulation-cell division (RND) antibiotic efflux pump	antibiotic target alteration	carbapenem;cephalosporin;cephamycin;fluoroquinolone antibiotic;glycylcycline;monobactam;penam;penem;phenicol antibiotic;rifamycin antibiotic;tetracycline antibiotic;triclosan	1	1	0
WP_035689358_6	WP_035689358	0010001;0010002;0010004;3004281_COG4977	36.83	NZ_AP018939	Escherichia coli	Species	51.6	AAC77032.1	AAC77032.1;AAL23089.1;AFK13828.1;BAA15221.2	ATP-binding cassette (ABC) antibiotic efflux pump;General Bacterial Porin with reduced permeability to beta-lactams;major facilitator superfamily (MFS) antibiotic efflux pump;resistance-nodulation-cell division (RND) antibiotic efflux pump	antibiotic target alteration	carbapenem;cephalosporin;cephamycin;fluoroquinolone antibiotic;glycylcycline;monobactam;penam;penem;phenicol antibiotic;rifamycin antibiotic;tetracycline antibiotic;triclosan	1	1	0
WP_035689358_7	WP_035689358	0010001;0010002;0010004;3004281_COG4977	36.83	NZ_CP009232	Escherichia coli	Species	51.6	AAC77032.1	AAC77032.1;AAL23089.1;AFK13828.1;BAA15221.2	ATP-binding cassette (ABC) antibiotic efflux pump;General Bacterial Porin with reduced permeability to beta-lactams;major facilitator superfamily (MFS) antibiotic efflux pump;resistance-nodulation-cell division (RND) antibiotic efflux pump	antibiotic target alteration	carbapenem;cephalosporin;cephamycin;fluoroquinolone antibiotic;glycylcycline;monobactam;penam;penem;phenicol antibiotic;rifamycin antibiotic;tetracycline antibiotic;triclosan	1	1	0
WP_035689358_8	WP_035689358	0010001;0010002;0010004;3004281_COG4977	36.83	NZ_CP010373	Escherichia coli	Species	51.6	AAC77032.1	AAC77032.1;AAL23089.1;AFK13828.1;BAA15221.2	ATP-binding cassette (ABC) antibiotic efflux pump;General Bacterial Porin with reduced permeability to beta-lactams;major facilitator superfamily (MFS) antibiotic efflux pump;resistance-nodulation-cell division (RND) antibiotic efflux pump	antibiotic target alteration	carbapenem;cephalosporin;cephamycin;fluoroquinolone antibiotic;glycylcycline;monobactam;penam;penem;phenicol antibiotic;rifamycin antibiotic;tetracycline antibiotic;triclosan	1	1	0
WP_035689358_9	WP_035689358	0010001;0010002;0010004;3004281_COG4977	36.83	NZ_CP012197	Escherichia coli	Species	51.6	AAC77032.1	AAC77032.1;AAL23089.1;AFK13828.1;BAA15221.2	ATP-binding cassette (ABC) antibiotic efflux pump;General Bacterial Porin with reduced permeability to beta-lactams;major facilitator superfamily (MFS) antibiotic efflux pump;resistance-nodulation-cell division (RND) antibiotic efflux pump	antibiotic target alteration	carbapenem;cephalosporin;cephamycin;fluoroquinolone antibiotic;glycylcycline;monobactam;penam;penem;phenicol antibiotic;rifamycin antibiotic;tetracycline antibiotic;triclosan	1	1	0
WP_035689358_10	WP_035689358	0010001;0010002;0010004;3004281_COG4977	36.83	NZ_CP015836	Escherichia coli	Species	51.6	AAC77032.1	AAC77032.1;AAL23089.1;AFK13828.1;BAA15221.2	ATP-binding cassette (ABC) antibiotic efflux pump;General Bacterial Porin with reduced permeability to beta-lactams;major facilitator superfamily (MFS) antibiotic efflux pump;resistance-nodulation-cell division (RND) antibiotic efflux pump	antibiotic target alteration	carbapenem;cephalosporin;cephamycin;fluoroquinolone antibiotic;glycylcycline;monobactam;penam;penem;phenicol antibiotic;rifamycin antibiotic;tetracycline antibiotic;triclosan	1	1	0
WP_035689358_11	WP_035689358	0010001;0010002;0010004;3004281_COG4977	36.83	NZ_CP018960	Escherichia coli	Species	51.6	AAC77032.1	AAC77032.1;AAL23089.1;AFK13828.1;BAA15221.2	ATP-binding cassette (ABC) antibiotic efflux pump;General Bacterial Porin with reduced permeability to beta-lactams;major facilitator superfamily (MFS) antibiotic efflux pump;resistance-nodulation-cell division (RND) antibiotic efflux pump	antibiotic target alteration	carbapenem;cephalosporin;cephamycin;fluoroquinolone antibiotic;glycylcycline;monobactam;penam;penem;phenicol antibiotic;rifamycin antibiotic;tetracycline antibiotic;triclosan	1	1	0
WP_035689358_12	WP_035689358	0010001;0010002;0010004;3004281_COG4977	36.83	NZ_CP018961	Escherichia coli	Species	51.6	AAC77032.1	AAC77032.1;AAL23089.1;AFK13828.1;BAA15221.2	ATP-binding cassette (ABC) antibiotic efflux pump;General Bacterial Porin with reduced permeability to beta-lactams;major facilitator superfamily (MFS) antibiotic efflux pump;resistance-nodulation-cell division (RND) antibiotic efflux pump	antibiotic target alteration	carbapenem;cephalosporin;cephamycin;fluoroquinolone antibiotic;glycylcycline;monobactam;penam;penem;phenicol antibiotic;rifamycin antibiotic;tetracycline antibiotic;triclosan	1	1	0
WP_035689358_13	WP_035689358	0010001;0010002;0010004;3004281_COG4977	36.83	NZ_CP019251	Escherichia coli	Species	51.6	AAC77032.1	AAC77032.1;AAL23089.1;AFK13828.1;BAA15221.2	ATP-binding cassette (ABC) antibiotic efflux pump;General Bacterial Porin with reduced permeability to beta-lactams;major facilitator superfamily (MFS) antibiotic efflux pump;resistance-nodulation-cell division (RND) antibiotic efflux pump	antibiotic target alteration	carbapenem;cephalosporin;cephamycin;fluoroquinolone antibiotic;glycylcycline;monobactam;penam;penem;phenicol antibiotic;rifamycin antibiotic;tetracycline antibiotic;triclosan	1	1	0
WP_035689358_14	WP_035689358	0010001;0010002;0010004;3004281_COG4977	36.83	NZ_CP019268	Escherichia coli	Species	51.6	AAC77032.1	AAC77032.1;AAL23089.1;AFK13828.1;BAA15221.2	ATP-binding cassette (ABC) antibiotic efflux pump;General Bacterial Porin with reduced permeability to beta-lactams;major facilitator superfamily (MFS) antibiotic efflux pump;resistance-nodulation-cell division (RND) antibiotic efflux pump	antibiotic target alteration	carbapenem;cephalosporin;cephamycin;fluoroquinolone antibiotic;glycylcycline;monobactam;penam;penem;phenicol antibiotic;rifamycin antibiotic;tetracycline antibiotic;triclosan	1	1	0
WP_035689358_15	WP_035689358	0010001;0010002;0010004;3004281_COG4977	36.83	NZ_CP019559	Escherichia coli	Species	51.6	AAC77032.1	AAC77032.1;AAL23089.1;AFK13828.1;BAA15221.2	ATP-binding cassette (ABC) antibiotic efflux pump;General Bacterial Porin with reduced permeability to beta-lactams;major facilitator superfamily (MFS) antibiotic efflux pump;resistance-nodulation-cell division (RND) antibiotic efflux pump	antibiotic target alteration	carbapenem;cephalosporin;cephamycin;fluoroquinolone antibiotic;glycylcycline;monobactam;penam;penem;phenicol antibiotic;rifamycin antibiotic;tetracycline antibiotic;triclosan	1	1	0
WP_035689358_16	WP_035689358	0010001;0010002;0010004;3004281_COG4977	36.83	NZ_CP020496	Escherichia coli	Species	51.6	AAC77032.1	AAC77032.1;AAL23089.1;AFK13828.1;BAA15221.2	ATP-binding cassette (ABC) antibiotic efflux pump;General Bacterial Porin with reduced permeability to beta-lactams;major facilitator superfamily (MFS) antibiotic efflux pump;resistance-nodulation-cell division (RND) antibiotic efflux pump	antibiotic target alteration	carbapenem;cephalosporin;cephamycin;fluoroquinolone antibiotic;glycylcycline;monobactam;penam;penem;phenicol antibiotic;rifamycin antibiotic;tetracycline antibiotic;triclosan	1	1	0
WP_035689358_17	WP_035689358	0010001;0010002;0010004;3004281_COG4977	36.83	NZ_CP020519	Escherichia coli	Species	51.6	AAC77032.1	AAC77032.1;AAL23089.1;AFK13828.1;BAA15221.2	ATP-binding cassette (ABC) antibiotic efflux pump;General Bacterial Porin with reduced permeability to beta-lactams;major facilitator superfamily (MFS) antibiotic efflux pump;resistance-nodulation-cell division (RND) antibiotic efflux pump	antibiotic target alteration	carbapenem;cephalosporin;cephamycin;fluoroquinolone antibiotic;glycylcycline;monobactam;penam;penem;phenicol antibiotic;rifamycin antibiotic;tetracycline antibiotic;triclosan	1	1	0
WP_035689358_18	WP_035689358	0010001;0010002;0010004;3004281_COG4977	36.83	NZ_CP021087	Escherichia coli	Species	51.6	AAC77032.1	AAC77032.1;AAL23089.1;AFK13828.1;BAA15221.2	ATP-binding cassette (ABC) antibiotic efflux pump;General Bacterial Porin with reduced permeability to beta-lactams;major facilitator superfamily (MFS) antibiotic efflux pump;resistance-nodulation-cell division (RND) antibiotic efflux pump	antibiotic target alteration	carbapenem;cephalosporin;cephamycin;fluoroquinolone antibiotic;glycylcycline;monobactam;penam;penem;phenicol antibiotic;rifamycin antibiotic;tetracycline antibiotic;triclosan	1	1	0
WP_035689358_19	WP_035689358	0010001;0010002;0010004;3004281_COG4977	36.83	NZ_CP021880	Escherichia coli	Species	51.6	AAC77032.1	AAC77032.1;AAL23089.1;AFK13828.1;BAA15221.2	ATP-binding cassette (ABC) antibiotic efflux pump;General Bacterial Porin with reduced permeability to beta-lactams;major facilitator superfamily (MFS) antibiotic efflux pump;resistance-nodulation-cell division (RND) antibiotic efflux pump	antibiotic target alteration	carbapenem;cephalosporin;cephamycin;fluoroquinolone antibiotic;glycylcycline;monobactam;penam;penem;phenicol antibiotic;rifamycin antibiotic;tetracycline antibiotic;triclosan	1	1	0
WP_035689358_20	WP_035689358	0010001;0010002;0010004;3004281_COG4977	36.83	NZ_CP023145	Escherichia coli	Species	51.6	AAC77032.1	AAC77032.1;AAL23089.1;AFK13828.1;BAA15221.2	ATP-binding cassette (ABC) antibiotic efflux pump;General Bacterial Porin with reduced permeability to beta-lactams;major facilitator superfamily (MFS) antibiotic efflux pump;resistance-nodulation-cell division (RND) antibiotic efflux pump	antibiotic target alteration	carbapenem;cephalosporin;cephamycin;fluoroquinolone antibiotic;glycylcycline;monobactam;penam;penem;phenicol antibiotic;rifamycin antibiotic;tetracycline antibiotic;triclosan	1	1	0
WP_035689358_21	WP_035689358	0010001;0010002;0010004;3004281_COG4977	36.83	NZ_CP023816	Escherichia coli	Species	51.6	AAC77032.1	AAC77032.1;AAL23089.1;AFK13828.1;BAA15221.2	ATP-binding cassette (ABC) antibiotic efflux pump;General Bacterial Porin with reduced permeability to beta-lactams;major facilitator superfamily (MFS) antibiotic efflux pump;resistance-nodulation-cell division (RND) antibiotic efflux pump	antibiotic target alteration	carbapenem;cephalosporin;cephamycin;fluoroquinolone antibiotic;glycylcycline;monobactam;penam;penem;phenicol antibiotic;rifamycin antibiotic;tetracycline antibiotic;triclosan	1	1	0
WP_035689358_22	WP_035689358	0010001;0010002;0010004;3004281_COG4977	36.83	NZ_CP023854	Escherichia coli	Species	51.6	AAC77032.1	AAC77032.1;AAL23089.1;AFK13828.1;BAA15221.2	ATP-binding cassette (ABC) antibiotic efflux pump;General Bacterial Porin with reduced permeability to beta-lactams;major facilitator superfamily (MFS) antibiotic efflux pump;resistance-nodulation-cell division (RND) antibiotic efflux pump	antibiotic target alteration	carbapenem;cephalosporin;cephamycin;fluoroquinolone antibiotic;glycylcycline;monobactam;penam;penem;phenicol antibiotic;rifamycin antibiotic;tetracycline antibiotic;triclosan	1	1	0
WP_035689358_23	WP_035689358	0010001;0010002;0010004;3004281_COG4977	36.83	NZ_CP023959	Escherichia coli	Species	51.6	AAC77032.1	AAC77032.1;AAL23089.1;AFK13828.1;BAA15221.2	ATP-binding cassette (ABC) antibiotic efflux pump;General Bacterial Porin with reduced permeability to beta-lactams;major facilitator superfamily (MFS) antibiotic efflux pump;resistance-nodulation-cell division (RND) antibiotic efflux pump	antibiotic target alteration	carbapenem;cephalosporin;cephamycin;fluoroquinolone antibiotic;glycylcycline;monobactam;penam;penem;phenicol antibiotic;rifamycin antibiotic;tetracycline antibiotic;triclosan	1	1	0
WP_035689358_24	WP_035689358	0010001;0010002;0010004;3004281_COG4977	36.83	NZ_CP024129	Escherichia coli	Species	51.6	AAC77032.1	AAC77032.1;AAL23089.1;AFK13828.1;BAA15221.2	ATP-binding cassette (ABC) antibiotic efflux pump;General Bacterial Porin with reduced permeability to beta-lactams;major facilitator superfamily (MFS) antibiotic efflux pump;resistance-nodulation-cell division (RND) antibiotic efflux pump	antibiotic target alteration	carbapenem;cephalosporin;cephamycin;fluoroquinolone antibiotic;glycylcycline;monobactam;penam;penem;phenicol antibiotic;rifamycin antibiotic;tetracycline antibiotic;triclosan	1	1	0
WP_035689358_25	WP_035689358	0010001;0010002;0010004;3004281_COG4977	36.83	NZ_CP024254	Escherichia coli	Species	51.6	AAC77032.1	AAC77032.1;AAL23089.1;AFK13828.1;BAA15221.2	ATP-binding cassette (ABC) antibiotic efflux pump;General Bacterial Porin with reduced permeability to beta-lactams;major facilitator superfamily (MFS) antibiotic efflux pump;resistance-nodulation-cell division (RND) antibiotic efflux pump	antibiotic target alteration	carbapenem;cephalosporin;cephamycin;fluoroquinolone antibiotic;glycylcycline;monobactam;penam;penem;phenicol antibiotic;rifamycin antibiotic;tetracycline antibiotic;triclosan	1	1	0
WP_035689358_26	WP_035689358	0010001;0010002;0010004;3004281_COG4977	36.83	NZ_CP024652	Escherichia coli	Species	51.6	AAC77032.1	AAC77032.1;AAL23089.1;AFK13828.1;BAA15221.2	ATP-binding cassette (ABC) antibiotic efflux pump;General Bacterial Porin with reduced permeability to beta-lactams;major facilitator superfamily (MFS) antibiotic efflux pump;resistance-nodulation-cell division (RND) antibiotic efflux pump	antibiotic target alteration	carbapenem;cephalosporin;cephamycin;fluoroquinolone antibiotic;glycylcycline;monobactam;penam;penem;phenicol antibiotic;rifamycin antibiotic;tetracycline antibiotic;triclosan	1	1	0
WP_035689358_27	WP_035689358	0010001;0010002;0010004;3004281_COG4977	36.83	NZ_CP024816	Escherichia coli	Species	51.6	AAC77032.1	AAC77032.1;AAL23089.1;AFK13828.1;BAA15221.2	ATP-binding cassette (ABC) antibiotic efflux pump;General Bacterial Porin with reduced permeability to beta-lactams;major facilitator superfamily (MFS) antibiotic efflux pump;resistance-nodulation-cell division (RND) antibiotic efflux pump	antibiotic target alteration	carbapenem;cephalosporin;cephamycin;fluoroquinolone antibiotic;glycylcycline;monobactam;penam;penem;phenicol antibiotic;rifamycin antibiotic;tetracycline antibiotic;triclosan	1	1	0
WP_035689358_28	WP_035689358	0010001;0010002;0010004;3004281_COG4977	36.83	NZ_CP024831	Escherichia coli	Species	51.6	AAC77032.1	AAC77032.1;AAL23089.1;AFK13828.1;BAA15221.2	ATP-binding cassette (ABC) antibiotic efflux pump;General Bacterial Porin with reduced permeability to beta-lactams;major facilitator superfamily (MFS) antibiotic efflux pump;resistance-nodulation-cell division (RND) antibiotic efflux pump	antibiotic target alteration	carbapenem;cephalosporin;cephamycin;fluoroquinolone antibiotic;glycylcycline;monobactam;penam;penem;phenicol antibiotic;rifamycin antibiotic;tetracycline antibiotic;triclosan	1	1	0
WP_035689358_29	WP_035689358	0010001;0010002;0010004;3004281_COG4977	36.83	NZ_CP024863	Escherichia coli	Species	51.6	AAC77032.1	AAC77032.1;AAL23089.1;AFK13828.1;BAA15221.2	ATP-binding cassette (ABC) antibiotic efflux pump;General Bacterial Porin with reduced permeability to beta-lactams;major facilitator superfamily (MFS) antibiotic efflux pump;resistance-nodulation-cell division (RND) antibiotic efflux pump	antibiotic target alteration	carbapenem;cephalosporin;cephamycin;fluoroquinolone antibiotic;glycylcycline;monobactam;penam;penem;phenicol antibiotic;rifamycin antibiotic;tetracycline antibiotic;triclosan	1	1	0
WP_035689358_30	WP_035689358	0010001;0010002;0010004;3004281_COG4977	36.83	NZ_CP025139	Escherichia coli	Species	51.6	AAC77032.1	AAC77032.1;AAL23089.1;AFK13828.1;BAA15221.2	ATP-binding cassette (ABC) antibiotic efflux pump;General Bacterial Porin with reduced permeability to beta-lactams;major facilitator superfamily (MFS) antibiotic efflux pump;resistance-nodulation-cell division (RND) antibiotic efflux pump	antibiotic target alteration	carbapenem;cephalosporin;cephamycin;fluoroquinolone antibiotic;glycylcycline;monobactam;penam;penem;phenicol antibiotic;rifamycin antibiotic;tetracycline antibiotic;triclosan	1	1	0
WP_035689358_31	WP_035689358	0010001;0010002;0010004;3004281_COG4977	36.83	NZ_CP025253	Escherichia coli	Species	51.6	AAC77032.1	AAC77032.1;AAL23089.1;AFK13828.1;BAA15221.2	ATP-binding cassette (ABC) antibiotic efflux pump;General Bacterial Porin with reduced permeability to beta-lactams;major facilitator superfamily (MFS) antibiotic efflux pump;resistance-nodulation-cell division (RND) antibiotic efflux pump	antibiotic target alteration	carbapenem;cephalosporin;cephamycin;fluoroquinolone antibiotic;glycylcycline;monobactam;penam;penem;phenicol antibiotic;rifamycin antibiotic;tetracycline antibiotic;triclosan	1	1	0
WP_035689358_32	WP_035689358	0010001;0010002;0010004;3004281_COG4977	36.83	NZ_CP025254	Escherichia coli	Species	51.6	AAC77032.1	AAC77032.1;AAL23089.1;AFK13828.1;BAA15221.2	ATP-binding cassette (ABC) antibiotic efflux pump;General Bacterial Porin with reduced permeability to beta-lactams;major facilitator superfamily (MFS) antibiotic efflux pump;resistance-nodulation-cell division (RND) antibiotic efflux pump	antibiotic target alteration	carbapenem;cephalosporin;cephamycin;fluoroquinolone antibiotic;glycylcycline;monobactam;penam;penem;phenicol antibiotic;rifamycin antibiotic;tetracycline antibiotic;triclosan	1	1	0
WP_035689358_33	WP_035689358	0010001;0010002;0010004;3004281_COG4977	36.83	NZ_CP025751	Escherichia coli	Species	51.6	AAC77032.1	AAC77032.1;AAL23089.1;AFK13828.1;BAA15221.2	ATP-binding cassette (ABC) antibiotic efflux pump;General Bacterial Porin with reduced permeability to beta-lactams;major facilitator superfamily (MFS) antibiotic efflux pump;resistance-nodulation-cell division (RND) antibiotic efflux pump	antibiotic target alteration	carbapenem;cephalosporin;cephamycin;fluoroquinolone antibiotic;glycylcycline;monobactam;penam;penem;phenicol antibiotic;rifamycin antibiotic;tetracycline antibiotic;triclosan	1	1	0
WP_035689358_34	WP_035689358	0010001;0010002;0010004;3004281_COG4977	36.83	NZ_CP027119	Escherichia coli	Species	51.6	AAC77032.1	AAC77032.1;AAL23089.1;AFK13828.1;BAA15221.2	ATP-binding cassette (ABC) antibiotic efflux pump;General Bacterial Porin with reduced permeability to beta-lactams;major facilitator superfamily (MFS) antibiotic efflux pump;resistance-nodulation-cell division (RND) antibiotic efflux pump	antibiotic target alteration	carbapenem;cephalosporin;cephamycin;fluoroquinolone antibiotic;glycylcycline;monobactam;penam;penem;phenicol antibiotic;rifamycin antibiotic;tetracycline antibiotic;triclosan	1	1	0
WP_035689358_35	WP_035689358	0010001;0010002;0010004;3004281_COG4977	36.83	NZ_CP027130	Escherichia coli	Species	51.6	AAC77032.1	AAC77032.1;AAL23089.1;AFK13828.1;BAA15221.2	ATP-binding cassette (ABC) antibiotic efflux pump;General Bacterial Porin with reduced permeability to beta-lactams;major facilitator superfamily (MFS) antibiotic efflux pump;resistance-nodulation-cell division (RND) antibiotic efflux pump	antibiotic target alteration	carbapenem;cephalosporin;cephamycin;fluoroquinolone antibiotic;glycylcycline;monobactam;penam;penem;phenicol antibiotic;rifamycin antibiotic;tetracycline antibiotic;triclosan	1	1	0
WP_035689358_36	WP_035689358	0010001;0010002;0010004;3004281_COG4977	36.83	NZ_CP027703	Escherichia coli	Species	51.6	AAC77032.1	AAC77032.1;AAL23089.1;AFK13828.1;BAA15221.2	ATP-binding cassette (ABC) antibiotic efflux pump;General Bacterial Porin with reduced permeability to beta-lactams;major facilitator superfamily (MFS) antibiotic efflux pump;resistance-nodulation-cell division (RND) antibiotic efflux pump	antibiotic target alteration	carbapenem;cephalosporin;cephamycin;fluoroquinolone antibiotic;glycylcycline;monobactam;penam;penem;phenicol antibiotic;rifamycin antibiotic;tetracycline antibiotic;triclosan	1	1	0
WP_035689358_37	WP_035689358	0010001;0010002;0010004;3004281_COG4977	36.83	NZ_CP029690	Escherichia coli	Species	51.6	AAC77032.1	AAC77032.1;AAL23089.1;AFK13828.1;BAA15221.2	ATP-binding cassette (ABC) antibiotic efflux pump;General Bacterial Porin with reduced permeability to beta-lactams;major facilitator superfamily (MFS) antibiotic efflux pump;resistance-nodulation-cell division (RND) antibiotic efflux pump	antibiotic target alteration	carbapenem;cephalosporin;cephamycin;fluoroquinolone antibiotic;glycylcycline;monobactam;penam;penem;phenicol antibiotic;rifamycin antibiotic;tetracycline antibiotic;triclosan	1	1	0
WP_035689358_38	WP_035689358	0010001;0010002;0010004;3004281_COG4977	36.83	NZ_CP030329	Escherichia coli	Species	51.6	AAC77032.1	AAC77032.1;AAL23089.1;AFK13828.1;BAA15221.2	ATP-binding cassette (ABC) antibiotic efflux pump;General Bacterial Porin with reduced permeability to beta-lactams;major facilitator superfamily (MFS) antibiotic efflux pump;resistance-nodulation-cell division (RND) antibiotic efflux pump	antibiotic target alteration	carbapenem;cephalosporin;cephamycin;fluoroquinolone antibiotic;glycylcycline;monobactam;penam;penem;phenicol antibiotic;rifamycin antibiotic;tetracycline antibiotic;triclosan	1	1	0
WP_035689358_39	WP_035689358	0010001;0010002;0010004;3004281_COG4977	36.83	NZ_CP030921	Escherichia coli	Species	51.6	AAC77032.1	AAC77032.1;AAL23089.1;AFK13828.1;BAA15221.2	ATP-binding cassette (ABC) antibiotic efflux pump;General Bacterial Porin with reduced permeability to beta-lactams;major facilitator superfamily (MFS) antibiotic efflux pump;resistance-nodulation-cell division (RND) antibiotic efflux pump	antibiotic target alteration	carbapenem;cephalosporin;cephamycin;fluoroquinolone antibiotic;glycylcycline;monobactam;penam;penem;phenicol antibiotic;rifamycin antibiotic;tetracycline antibiotic;triclosan	1	1	0
WP_035689358_40	WP_035689358	0010001;0010002;0010004;3004281_COG4977	36.83	NZ_CP033761	Escherichia coli	Species	51.6	AAC77032.1	AAC77032.1;AAL23089.1;AFK13828.1;BAA15221.2	ATP-binding cassette (ABC) antibiotic efflux pump;General Bacterial Porin with reduced permeability to beta-lactams;major facilitator superfamily (MFS) antibiotic efflux pump;resistance-nodulation-cell division (RND) antibiotic efflux pump	antibiotic target alteration	carbapenem;cephalosporin;cephamycin;fluoroquinolone antibiotic;glycylcycline;monobactam;penam;penem;phenicol antibiotic;rifamycin antibiotic;tetracycline antibiotic;triclosan	1	1	0
WP_035689358_41	WP_035689358	0010001;0010002;0010004;3004281_COG4977	36.83	NZ_CP034396	Escherichia coli	Species	51.6	AAC77032.1	AAC77032.1;AAL23089.1;AFK13828.1;BAA15221.2	ATP-binding cassette (ABC) antibiotic efflux pump;General Bacterial Porin with reduced permeability to beta-lactams;major facilitator superfamily (MFS) antibiotic efflux pump;resistance-nodulation-cell division (RND) antibiotic efflux pump	antibiotic target alteration	carbapenem;cephalosporin;cephamycin;fluoroquinolone antibiotic;glycylcycline;monobactam;penam;penem;phenicol antibiotic;rifamycin antibiotic;tetracycline antibiotic;triclosan	1	1	0
WP_035689358_42	WP_035689358	0010001;0010002;0010004;3004281_COG4977	36.83	NZ_CP034401	Escherichia coli	Species	51.6	AAC77032.1	AAC77032.1;AAL23089.1;AFK13828.1;BAA15221.2	ATP-binding cassette (ABC) antibiotic efflux pump;General Bacterial Porin with reduced permeability to beta-lactams;major facilitator superfamily (MFS) antibiotic efflux pump;resistance-nodulation-cell division (RND) antibiotic efflux pump	antibiotic target alteration	carbapenem;cephalosporin;cephamycin;fluoroquinolone antibiotic;glycylcycline;monobactam;penam;penem;phenicol antibiotic;rifamycin antibiotic;tetracycline antibiotic;triclosan	1	1	0
WP_035689358_43	WP_035689358	0010001;0010002;0010004;3004281_COG4977	36.83	NZ_CP042337	Escherichia coli	Species	51.6	AAC77032.1	AAC77032.1;AAL23089.1;AFK13828.1;BAA15221.2	ATP-binding cassette (ABC) antibiotic efflux pump;General Bacterial Porin with reduced permeability to beta-lactams;major facilitator superfamily (MFS) antibiotic efflux pump;resistance-nodulation-cell division (RND) antibiotic efflux pump	antibiotic target alteration	carbapenem;cephalosporin;cephamycin;fluoroquinolone antibiotic;glycylcycline;monobactam;penam;penem;phenicol antibiotic;rifamycin antibiotic;tetracycline antibiotic;triclosan	1	1	0
WP_035689358_44	WP_035689358	0010001;0010002;0010004;3004281_COG4977	36.83	NZ_CP042866	Escherichia coli	Species	51.6	AAC77032.1	AAC77032.1;AAL23089.1;AFK13828.1;BAA15221.2	ATP-binding cassette (ABC) antibiotic efflux pump;General Bacterial Porin with reduced permeability to beta-lactams;major facilitator superfamily (MFS) antibiotic efflux pump;resistance-nodulation-cell division (RND) antibiotic efflux pump	antibiotic target alteration	carbapenem;cephalosporin;cephamycin;fluoroquinolone antibiotic;glycylcycline;monobactam;penam;penem;phenicol antibiotic;rifamycin antibiotic;tetracycline antibiotic;triclosan	1	1	0
WP_035689358_45	WP_035689358	0010001;0010002;0010004;3004281_COG4977	36.83	NZ_CP042868	Escherichia coli	Species	51.6	AAC77032.1	AAC77032.1;AAL23089.1;AFK13828.1;BAA15221.2	ATP-binding cassette (ABC) antibiotic efflux pump;General Bacterial Porin with reduced permeability to beta-lactams;major facilitator superfamily (MFS) antibiotic efflux pump;resistance-nodulation-cell division (RND) antibiotic efflux pump	antibiotic target alteration	carbapenem;cephalosporin;cephamycin;fluoroquinolone antibiotic;glycylcycline;monobactam;penam;penem;phenicol antibiotic;rifamycin antibiotic;tetracycline antibiotic;triclosan	1	1	0
WP_035689358_46	WP_035689358	0010001;0010002;0010004;3004281_COG4977	36.83	NZ_CP048311	Escherichia coli	Species	51.6	AAC77032.1	AAC77032.1;AAL23089.1;AFK13828.1;BAA15221.2	ATP-binding cassette (ABC) antibiotic efflux pump;General Bacterial Porin with reduced permeability to beta-lactams;major facilitator superfamily (MFS) antibiotic efflux pump;resistance-nodulation-cell division (RND) antibiotic efflux pump	antibiotic target alteration	carbapenem;cephalosporin;cephamycin;fluoroquinolone antibiotic;glycylcycline;monobactam;penam;penem;phenicol antibiotic;rifamycin antibiotic;tetracycline antibiotic;triclosan	1	1	0
WP_035689358_47	WP_035689358	0010001;0010002;0010004;3004281_COG4977	36.83	NZ_CP048648	Escherichia coli	Species	51.6	AAC77032.1	AAC77032.1;AAL23089.1;AFK13828.1;BAA15221.2	ATP-binding cassette (ABC) antibiotic efflux pump;General Bacterial Porin with reduced permeability to beta-lactams;major facilitator superfamily (MFS) antibiotic efflux pump;resistance-nodulation-cell division (RND) antibiotic efflux pump	antibiotic target alteration	carbapenem;cephalosporin;cephamycin;fluoroquinolone antibiotic;glycylcycline;monobactam;penam;penem;phenicol antibiotic;rifamycin antibiotic;tetracycline antibiotic;triclosan	1	1	0
WP_035689358_48	WP_035689358	0010001;0010002;0010004;3004281_COG4977	36.83	NZ_CP053608	Escherichia coli	Species	51.6	AAC77032.1	AAC77032.1;AAL23089.1;AFK13828.1;BAA15221.2	ATP-binding cassette (ABC) antibiotic efflux pump;General Bacterial Porin with reduced permeability to beta-lactams;major facilitator superfamily (MFS) antibiotic efflux pump;resistance-nodulation-cell division (RND) antibiotic efflux pump	antibiotic target alteration	carbapenem;cephalosporin;cephamycin;fluoroquinolone antibiotic;glycylcycline;monobactam;penam;penem;phenicol antibiotic;rifamycin antibiotic;tetracycline antibiotic;triclosan	1	1	0
WP_035689358_49	WP_035689358	0010001;0010002;0010004;3004281_COG4977	36.83	NZ_KP789020	Escherichia coli	Species	51.6	AAC77032.1	AAC77032.1;AAL23089.1;AFK13828.1;BAA15221.2	ATP-binding cassette (ABC) antibiotic efflux pump;General Bacterial Porin with reduced permeability to beta-lactams;major facilitator superfamily (MFS) antibiotic efflux pump;resistance-nodulation-cell division (RND) antibiotic efflux pump	antibiotic target alteration	carbapenem;cephalosporin;cephamycin;fluoroquinolone antibiotic;glycylcycline;monobactam;penam;penem;phenicol antibiotic;rifamycin antibiotic;tetracycline antibiotic;triclosan	1	1	0
WP_035689358_50	WP_035689358	0010001;0010002;0010004;3004281_COG4977	36.83	NZ_KX683283	Escherichia coli	Species	51.6	AAC77032.1	AAC77032.1;AAL23089.1;AFK13828.1;BAA15221.2	ATP-binding cassette (ABC) antibiotic efflux pump;General Bacterial Porin with reduced permeability to beta-lactams;major facilitator superfamily (MFS) antibiotic efflux pump;resistance-nodulation-cell division (RND) antibiotic efflux pump	antibiotic target alteration	carbapenem;cephalosporin;cephamycin;fluoroquinolone antibiotic;glycylcycline;monobactam;penam;penem;phenicol antibiotic;rifamycin antibiotic;tetracycline antibiotic;triclosan	1	1	0
WP_035689358_51	WP_035689358	0010001;0010002;0010004;3004281_COG4977	36.83	NZ_MF174860	Escherichia coli	Species	51.6	AAC77032.1	AAC77032.1;AAL23089.1;AFK13828.1;BAA15221.2	ATP-binding cassette (ABC) antibiotic efflux pump;General Bacterial Porin with reduced permeability to beta-lactams;major facilitator superfamily (MFS) antibiotic efflux pump;resistance-nodulation-cell division (RND) antibiotic efflux pump	antibiotic target alteration	carbapenem;cephalosporin;cephamycin;fluoroquinolone antibiotic;glycylcycline;monobactam;penam;penem;phenicol antibiotic;rifamycin antibiotic;tetracycline antibiotic;triclosan	1	1	0
WP_035689358_52	WP_035689358	0010001;0010002;0010004;3004281_COG4977	36.83	NZ_MH202955	Escherichia coli	Species	51.6	AAC77032.1	AAC77032.1;AAL23089.1;AFK13828.1;BAA15221.2	ATP-binding cassette (ABC) antibiotic efflux pump;General Bacterial Porin with reduced permeability to beta-lactams;major facilitator superfamily (MFS) antibiotic efflux pump;resistance-nodulation-cell division (RND) antibiotic efflux pump	antibiotic target alteration	carbapenem;cephalosporin;cephamycin;fluoroquinolone antibiotic;glycylcycline;monobactam;penam;penem;phenicol antibiotic;rifamycin antibiotic;tetracycline antibiotic;triclosan	1	1	0
WP_035689358_53	WP_035689358	0010001;0010002;0010004;3004281_COG4977	36.83	NZ_MH422552	Escherichia coli	Species	51.6	AAC77032.1	AAC77032.1;AAL23089.1;AFK13828.1;BAA15221.2	ATP-binding cassette (ABC) antibiotic efflux pump;General Bacterial Porin with reduced permeability to beta-lactams;major facilitator superfamily (MFS) antibiotic efflux pump;resistance-nodulation-cell division (RND) antibiotic efflux pump	antibiotic target alteration	carbapenem;cephalosporin;cephamycin;fluoroquinolone antibiotic;glycylcycline;monobactam;penam;penem;phenicol antibiotic;rifamycin antibiotic;tetracycline antibiotic;triclosan	1	1	0
WP_035689358_54	WP_035689358	0010001;0010002;0010004;3004281_COG4977	36.83	NZ_MK169211	Escherichia coli	Species	51.6	AAC77032.1	AAC77032.1;AAL23089.1;AFK13828.1;BAA15221.2	ATP-binding cassette (ABC) antibiotic efflux pump;General Bacterial Porin with reduced permeability to beta-lactams;major facilitator superfamily (MFS) antibiotic efflux pump;resistance-nodulation-cell division (RND) antibiotic efflux pump	antibiotic target alteration	carbapenem;cephalosporin;cephamycin;fluoroquinolone antibiotic;glycylcycline;monobactam;penam;penem;phenicol antibiotic;rifamycin antibiotic;tetracycline antibiotic;triclosan	1	1	0
WP_035689358_55	WP_035689358	0010001;0010002;0010004;3004281_COG4977	36.83	NZ_MK291500	Escherichia coli	Species	51.6	AAC77032.1	AAC77032.1;AAL23089.1;AFK13828.1;BAA15221.2	ATP-binding cassette (ABC) antibiotic efflux pump;General Bacterial Porin with reduced permeability to beta-lactams;major facilitator superfamily (MFS) antibiotic efflux pump;resistance-nodulation-cell division (RND) antibiotic efflux pump	antibiotic target alteration	carbapenem;cephalosporin;cephamycin;fluoroquinolone antibiotic;glycylcycline;monobactam;penam;penem;phenicol antibiotic;rifamycin antibiotic;tetracycline antibiotic;triclosan	1	1	0
WP_035689358_56	WP_035689358	0010001;0010002;0010004;3004281_COG4977	36.83	NZ_MK758104	Escherichia coli	Species	51.6	AAC77032.1	AAC77032.1;AAL23089.1;AFK13828.1;BAA15221.2	ATP-binding cassette (ABC) antibiotic efflux pump;General Bacterial Porin with reduced permeability to beta-lactams;major facilitator superfamily (MFS) antibiotic efflux pump;resistance-nodulation-cell division (RND) antibiotic efflux pump	antibiotic target alteration	carbapenem;cephalosporin;cephamycin;fluoroquinolone antibiotic;glycylcycline;monobactam;penam;penem;phenicol antibiotic;rifamycin antibiotic;tetracycline antibiotic;triclosan	1	1	0
WP_035689358_57	WP_035689358	0010001;0010002;0010004;3004281_COG4977	36.83	NZ_MK878890	Escherichia coli	Species	51.6	AAC77032.1	AAC77032.1;AAL23089.1;AFK13828.1;BAA15221.2	ATP-binding cassette (ABC) antibiotic efflux pump;General Bacterial Porin with reduced permeability to beta-lactams;major facilitator superfamily (MFS) antibiotic efflux pump;resistance-nodulation-cell division (RND) antibiotic efflux pump	antibiotic target alteration	carbapenem;cephalosporin;cephamycin;fluoroquinolone antibiotic;glycylcycline;monobactam;penam;penem;phenicol antibiotic;rifamycin antibiotic;tetracycline antibiotic;triclosan	1	1	0
WP_035689358_58	WP_035689358	0010001;0010002;0010004;3004281_COG4977	36.83	NZ_MK878891	Escherichia coli	Species	51.6	AAC77032.1	AAC77032.1;AAL23089.1;AFK13828.1;BAA15221.2	ATP-binding cassette (ABC) antibiotic efflux pump;General Bacterial Porin with reduced permeability to beta-lactams;major facilitator superfamily (MFS) antibiotic efflux pump;resistance-nodulation-cell division (RND) antibiotic efflux pump	antibiotic target alteration	carbapenem;cephalosporin;cephamycin;fluoroquinolone antibiotic;glycylcycline;monobactam;penam;penem;phenicol antibiotic;rifamycin antibiotic;tetracycline antibiotic;triclosan	1	1	0
WP_035689358_59	WP_035689358	0010001;0010002;0010004;3004281_COG4977	36.83	NZ_MN218686	Escherichia coli	Species	51.6	AAC77032.1	AAC77032.1;AAL23089.1;AFK13828.1;BAA15221.2	ATP-binding cassette (ABC) antibiotic efflux pump;General Bacterial Porin with reduced permeability to beta-lactams;major facilitator superfamily (MFS) antibiotic efflux pump;resistance-nodulation-cell division (RND) antibiotic efflux pump	antibiotic target alteration	carbapenem;cephalosporin;cephamycin;fluoroquinolone antibiotic;glycylcycline;monobactam;penam;penem;phenicol antibiotic;rifamycin antibiotic;tetracycline antibiotic;triclosan	1	1	0
WP_035689358_60	WP_035689358	0010001;0010002;0010004;3004281_COG4977	36.83	NC_018998	Escherichia coli F18+	Species	50.8	AAC77032.1	AAC77032.1;AAL23089.1;AFK13828.1;BAA15221.2	ATP-binding cassette (ABC) antibiotic efflux pump;General Bacterial Porin with reduced permeability to beta-lactams;major facilitator superfamily (MFS) antibiotic efflux pump;resistance-nodulation-cell division (RND) antibiotic efflux pump	antibiotic target alteration	carbapenem;cephalosporin;cephamycin;fluoroquinolone antibiotic;glycylcycline;monobactam;penam;penem;phenicol antibiotic;rifamycin antibiotic;tetracycline antibiotic;triclosan	1	1	0
WP_035689358_61	WP_035689358	0010001;0010002;0010004;3004281_COG4977	36.83	NZ_CP014320	Escherichia coli JJ1887	Strain	50.82	AAC77032.1	AAC77032.1;AAL23089.1;AFK13828.1;BAA15221.2	ATP-binding cassette (ABC) antibiotic efflux pump;General Bacterial Porin with reduced permeability to beta-lactams;major facilitator superfamily (MFS) antibiotic efflux pump;resistance-nodulation-cell division (RND) antibiotic efflux pump	antibiotic target alteration	carbapenem;cephalosporin;cephamycin;fluoroquinolone antibiotic;glycylcycline;monobactam;penam;penem;phenicol antibiotic;rifamycin antibiotic;tetracycline antibiotic;triclosan	1	1	0
WP_035689358_62	WP_035689358	0010001;0010002;0010004;3004281_COG4977	36.83	NZ_AP014806	Escherichia coli O119:H6	Species	50.8	AAC77032.1	AAC77032.1;AAL23089.1;AFK13828.1;BAA15221.2	ATP-binding cassette (ABC) antibiotic efflux pump;General Bacterial Porin with reduced permeability to beta-lactams;major facilitator superfamily (MFS) antibiotic efflux pump;resistance-nodulation-cell division (RND) antibiotic efflux pump	antibiotic target alteration	carbapenem;cephalosporin;cephamycin;fluoroquinolone antibiotic;glycylcycline;monobactam;penam;penem;phenicol antibiotic;rifamycin antibiotic;tetracycline antibiotic;triclosan	1	1	0
WP_035689358_63	WP_035689358	0010001;0010002;0010004;3004281_COG4977	36.83	NZ_CP006635	Escherichia coli PCN033	Strain	50.68	AAC77032.1	AAC77032.1;AAL23089.1;AFK13828.1;BAA15221.2	ATP-binding cassette (ABC) antibiotic efflux pump;General Bacterial Porin with reduced permeability to beta-lactams;major facilitator superfamily (MFS) antibiotic efflux pump;resistance-nodulation-cell division (RND) antibiotic efflux pump	antibiotic target alteration	carbapenem;cephalosporin;cephamycin;fluoroquinolone antibiotic;glycylcycline;monobactam;penam;penem;phenicol antibiotic;rifamycin antibiotic;tetracycline antibiotic;triclosan	1	1	0
WP_035689358_64	WP_035689358	0010001;0010002;0010004;3004281_COG4977	36.83	NC_011743	Escherichia fergusonii ATCC 35469	Strain	49.88	AAC77032.1	AAC77032.1;AAL23089.1;AFK13828.1;BAA15221.2	ATP-binding cassette (ABC) antibiotic efflux pump;General Bacterial Porin with reduced permeability to beta-lactams;major facilitator superfamily (MFS) antibiotic efflux pump;resistance-nodulation-cell division (RND) antibiotic efflux pump	antibiotic target alteration	carbapenem;cephalosporin;cephamycin;fluoroquinolone antibiotic;glycylcycline;monobactam;penam;penem;phenicol antibiotic;rifamycin antibiotic;tetracycline antibiotic;triclosan	1	1	0
WP_035689358_65	WP_035689358	0010001;0010002;0010004;3004281_COG4977	36.83	NC_011409	Haemophilus influenzae	Species	38.4	AAC77032.1	AAC77032.1;AAL23089.1;AFK13828.1;BAA15221.2	ATP-binding cassette (ABC) antibiotic efflux pump;General Bacterial Porin with reduced permeability to beta-lactams;major facilitator superfamily (MFS) antibiotic efflux pump;resistance-nodulation-cell division (RND) antibiotic efflux pump	antibiotic target alteration	carbapenem;cephalosporin;cephamycin;fluoroquinolone antibiotic;glycylcycline;monobactam;penam;penem;phenicol antibiotic;rifamycin antibiotic;tetracycline antibiotic;triclosan	1	1	0
WP_035689358_66	WP_035689358	0010001;0010002;0010004;3004281_COG4977	36.83	NZ_CP021699	Klebsiella pneumoniae	Species	57.5	AAC77032.1	AAC77032.1;AAL23089.1;AFK13828.1;BAA15221.2	ATP-binding cassette (ABC) antibiotic efflux pump;General Bacterial Porin with reduced permeability to beta-lactams;major facilitator superfamily (MFS) antibiotic efflux pump;resistance-nodulation-cell division (RND) antibiotic efflux pump	antibiotic target alteration	carbapenem;cephalosporin;cephamycin;fluoroquinolone antibiotic;glycylcycline;monobactam;penam;penem;phenicol antibiotic;rifamycin antibiotic;tetracycline antibiotic;triclosan	1	1	0
WP_035689358_67	WP_035689358	0010001;0010002;0010004;3004281_COG4977	36.83	NZ_CP024039	Klebsiella pneumoniae	Species	57.5	AAC77032.1	AAC77032.1;AAL23089.1;AFK13828.1;BAA15221.2	ATP-binding cassette (ABC) antibiotic efflux pump;General Bacterial Porin with reduced permeability to beta-lactams;major facilitator superfamily (MFS) antibiotic efflux pump;resistance-nodulation-cell division (RND) antibiotic efflux pump	antibiotic target alteration	carbapenem;cephalosporin;cephamycin;fluoroquinolone antibiotic;glycylcycline;monobactam;penam;penem;phenicol antibiotic;rifamycin antibiotic;tetracycline antibiotic;triclosan	1	1	0
WP_035689358_68	WP_035689358	0010001;0010002;0010004;3004281_COG4977	36.83	NZ_KP453775	Klebsiella pneumoniae	Species	57.5	AAC77032.1	AAC77032.1;AAL23089.1;AFK13828.1;BAA15221.2	ATP-binding cassette (ABC) antibiotic efflux pump;General Bacterial Porin with reduced permeability to beta-lactams;major facilitator superfamily (MFS) antibiotic efflux pump;resistance-nodulation-cell division (RND) antibiotic efflux pump	antibiotic target alteration	carbapenem;cephalosporin;cephamycin;fluoroquinolone antibiotic;glycylcycline;monobactam;penam;penem;phenicol antibiotic;rifamycin antibiotic;tetracycline antibiotic;triclosan	1	1	0
WP_035689358_69	WP_035689358	0010001;0010002;0010004;3004281_COG4977	36.83	NZ_KX458222	Klebsiella pneumoniae	Species	57.5	AAC77032.1	AAC77032.1;AAL23089.1;AFK13828.1;BAA15221.2	ATP-binding cassette (ABC) antibiotic efflux pump;General Bacterial Porin with reduced permeability to beta-lactams;major facilitator superfamily (MFS) antibiotic efflux pump;resistance-nodulation-cell division (RND) antibiotic efflux pump	antibiotic target alteration	carbapenem;cephalosporin;cephamycin;fluoroquinolone antibiotic;glycylcycline;monobactam;penam;penem;phenicol antibiotic;rifamycin antibiotic;tetracycline antibiotic;triclosan	1	1	0
WP_035689358_70	WP_035689358	0010001;0010002;0010004;3004281_COG4977	36.83	NZ_CP044051	Klebsiella variicola	Species	57.27	AAC77032.1	AAC77032.1;AAL23089.1;AFK13828.1;BAA15221.2	ATP-binding cassette (ABC) antibiotic efflux pump;General Bacterial Porin with reduced permeability to beta-lactams;major facilitator superfamily (MFS) antibiotic efflux pump;resistance-nodulation-cell division (RND) antibiotic efflux pump	antibiotic target alteration	carbapenem;cephalosporin;cephamycin;fluoroquinolone antibiotic;glycylcycline;monobactam;penam;penem;phenicol antibiotic;rifamycin antibiotic;tetracycline antibiotic;triclosan	1	1	0
WP_035689358_71	WP_035689358	0010001;0010002;0010004;3004281_COG4977	36.83	NZ_CP018299	Photobacterium damselae	Species	40.75	AAC77032.1	AAC77032.1;AAL23089.1;AFK13828.1;BAA15221.2	ATP-binding cassette (ABC) antibiotic efflux pump;General Bacterial Porin with reduced permeability to beta-lactams;major facilitator superfamily (MFS) antibiotic efflux pump;resistance-nodulation-cell division (RND) antibiotic efflux pump	antibiotic target alteration	carbapenem;cephalosporin;cephamycin;fluoroquinolone antibiotic;glycylcycline;monobactam;penam;penem;phenicol antibiotic;rifamycin antibiotic;tetracycline antibiotic;triclosan	1	1	0
WP_035689358_72	WP_035689358	0010001;0010002;0010004;3004281_COG4977	36.83	NC_016983	Photobacterium damselae subsp. damselae	Strain	40.89	AAC77032.1	AAC77032.1;AAL23089.1;AFK13828.1;BAA15221.2	ATP-binding cassette (ABC) antibiotic efflux pump;General Bacterial Porin with reduced permeability to beta-lactams;major facilitator superfamily (MFS) antibiotic efflux pump;resistance-nodulation-cell division (RND) antibiotic efflux pump	antibiotic target alteration	carbapenem;cephalosporin;cephamycin;fluoroquinolone antibiotic;glycylcycline;monobactam;penam;penem;phenicol antibiotic;rifamycin antibiotic;tetracycline antibiotic;triclosan	1	1	0
WP_035689358_73	WP_035689358	0010001;0010002;0010004;3004281_COG4977	36.83	NZ_CP045540	Proteus mirabilis	Species	38.8	AAC77032.1	AAC77032.1;AAL23089.1;AFK13828.1;BAA15221.2	ATP-binding cassette (ABC) antibiotic efflux pump;General Bacterial Porin with reduced permeability to beta-lactams;major facilitator superfamily (MFS) antibiotic efflux pump;resistance-nodulation-cell division (RND) antibiotic efflux pump	antibiotic target alteration	carbapenem;cephalosporin;cephamycin;fluoroquinolone antibiotic;glycylcycline;monobactam;penam;penem;phenicol antibiotic;rifamycin antibiotic;tetracycline antibiotic;triclosan	1	1	0
WP_035689358_74	WP_035689358	0010001;0010002;0010004;3004281_COG4977	36.83	NZ_CP047640	Proteus sp. ZN5	Strain	38.42	AAC77032.1	AAC77032.1;AAL23089.1;AFK13828.1;BAA15221.2	ATP-binding cassette (ABC) antibiotic efflux pump;General Bacterial Porin with reduced permeability to beta-lactams;major facilitator superfamily (MFS) antibiotic efflux pump;resistance-nodulation-cell division (RND) antibiotic efflux pump	antibiotic target alteration	carbapenem;cephalosporin;cephamycin;fluoroquinolone antibiotic;glycylcycline;monobactam;penam;penem;phenicol antibiotic;rifamycin antibiotic;tetracycline antibiotic;triclosan	1	1	0
WP_035689358_75	WP_035689358	0010001;0010002;0010004;3004281_COG4977	36.83	NZ_KX832927	Providencia rettgeri	Species	40.68	AAC77032.1	AAC77032.1;AAL23089.1;AFK13828.1;BAA15221.2	ATP-binding cassette (ABC) antibiotic efflux pump;General Bacterial Porin with reduced permeability to beta-lactams;major facilitator superfamily (MFS) antibiotic efflux pump;resistance-nodulation-cell division (RND) antibiotic efflux pump	antibiotic target alteration	carbapenem;cephalosporin;cephamycin;fluoroquinolone antibiotic;glycylcycline;monobactam;penam;penem;phenicol antibiotic;rifamycin antibiotic;tetracycline antibiotic;triclosan	1	1	0
WP_035689358_76	WP_035689358	0010001;0010002;0010004;3004281_COG4977	36.83	NC_023911	Raoultella planticola	Species	55.87	AAC77032.1	AAC77032.1;AAL23089.1;AFK13828.1;BAA15221.2	ATP-binding cassette (ABC) antibiotic efflux pump;General Bacterial Porin with reduced permeability to beta-lactams;major facilitator superfamily (MFS) antibiotic efflux pump;resistance-nodulation-cell division (RND) antibiotic efflux pump	antibiotic target alteration	carbapenem;cephalosporin;cephamycin;fluoroquinolone antibiotic;glycylcycline;monobactam;penam;penem;phenicol antibiotic;rifamycin antibiotic;tetracycline antibiotic;triclosan	1	1	0
WP_035689358_77	WP_035689358	0010001;0010002;0010004;3004281_COG4977	36.83	NZ_CP044256	Salmonella enterica	Species	51.4	AAC77032.1	AAC77032.1;AAL23089.1;AFK13828.1;BAA15221.2	ATP-binding cassette (ABC) antibiotic efflux pump;General Bacterial Porin with reduced permeability to beta-lactams;major facilitator superfamily (MFS) antibiotic efflux pump;resistance-nodulation-cell division (RND) antibiotic efflux pump	antibiotic target alteration	carbapenem;cephalosporin;cephamycin;fluoroquinolone antibiotic;glycylcycline;monobactam;penam;penem;phenicol antibiotic;rifamycin antibiotic;tetracycline antibiotic;triclosan	1	1	0
WP_035689358_78	WP_035689358	0010001;0010002;0010004;3004281_COG4977	36.83	NZ_CP018652	Salmonella enterica subsp. enterica serovar Enteritidis	Strain	52.24	AAC77032.1	AAC77032.1;AAL23089.1;AFK13828.1;BAA15221.2	ATP-binding cassette (ABC) antibiotic efflux pump;General Bacterial Porin with reduced permeability to beta-lactams;major facilitator superfamily (MFS) antibiotic efflux pump;resistance-nodulation-cell division (RND) antibiotic efflux pump	antibiotic target alteration	carbapenem;cephalosporin;cephamycin;fluoroquinolone antibiotic;glycylcycline;monobactam;penam;penem;phenicol antibiotic;rifamycin antibiotic;tetracycline antibiotic;triclosan	1	1	0
WP_035689358_79	WP_035689358	0010001;0010002;0010004;3004281_COG4977	36.83	NZ_CP018656	Salmonella enterica subsp. enterica serovar Enteritidis	Strain	52.24	AAC77032.1	AAC77032.1;AAL23089.1;AFK13828.1;BAA15221.2	ATP-binding cassette (ABC) antibiotic efflux pump;General Bacterial Porin with reduced permeability to beta-lactams;major facilitator superfamily (MFS) antibiotic efflux pump;resistance-nodulation-cell division (RND) antibiotic efflux pump	antibiotic target alteration	carbapenem;cephalosporin;cephamycin;fluoroquinolone antibiotic;glycylcycline;monobactam;penam;penem;phenicol antibiotic;rifamycin antibiotic;tetracycline antibiotic;triclosan	1	1	0
WP_035689358_80	WP_035689358	0010001;0010002;0010004;3004281_COG4977	36.83	NZ_CP012931	Salmonella enterica subsp. enterica serovar Heidelberg	Strain	52.11	AAC77032.1	AAC77032.1;AAL23089.1;AFK13828.1;BAA15221.2	ATP-binding cassette (ABC) antibiotic efflux pump;General Bacterial Porin with reduced permeability to beta-lactams;major facilitator superfamily (MFS) antibiotic efflux pump;resistance-nodulation-cell division (RND) antibiotic efflux pump	antibiotic target alteration	carbapenem;cephalosporin;cephamycin;fluoroquinolone antibiotic;glycylcycline;monobactam;penam;penem;phenicol antibiotic;rifamycin antibiotic;tetracycline antibiotic;triclosan	1	1	0
WP_035689358_81	WP_035689358	0010001;0010002;0010004;3004281_COG4977	36.83	NZ_CP027411	Salmonella enterica subsp. enterica serovar Heidelberg	Strain	52.11	AAC77032.1	AAC77032.1;AAL23089.1;AFK13828.1;BAA15221.2	ATP-binding cassette (ABC) antibiotic efflux pump;General Bacterial Porin with reduced permeability to beta-lactams;major facilitator superfamily (MFS) antibiotic efflux pump;resistance-nodulation-cell division (RND) antibiotic efflux pump	antibiotic target alteration	carbapenem;cephalosporin;cephamycin;fluoroquinolone antibiotic;glycylcycline;monobactam;penam;penem;phenicol antibiotic;rifamycin antibiotic;tetracycline antibiotic;triclosan	1	1	0
WP_035689358_82	WP_035689358	0010001;0010002;0010004;3004281_COG4977	36.83	NC_018954	Salmonella enterica subsp. enterica serovar Kentucky	Strain	52.1	AAC77032.1	AAC77032.1;AAL23089.1;AFK13828.1;BAA15221.2	ATP-binding cassette (ABC) antibiotic efflux pump;General Bacterial Porin with reduced permeability to beta-lactams;major facilitator superfamily (MFS) antibiotic efflux pump;resistance-nodulation-cell division (RND) antibiotic efflux pump	antibiotic target alteration	carbapenem;cephalosporin;cephamycin;fluoroquinolone antibiotic;glycylcycline;monobactam;penam;penem;phenicol antibiotic;rifamycin antibiotic;tetracycline antibiotic;triclosan	1	1	0
WP_035689358_83	WP_035689358	0010001;0010002;0010004;3004281_COG4977	36.83	NC_018966	Salmonella enterica subsp. enterica serovar Kentucky	Strain	52.1	AAC77032.1	AAC77032.1;AAL23089.1;AFK13828.1;BAA15221.2	ATP-binding cassette (ABC) antibiotic efflux pump;General Bacterial Porin with reduced permeability to beta-lactams;major facilitator superfamily (MFS) antibiotic efflux pump;resistance-nodulation-cell division (RND) antibiotic efflux pump	antibiotic target alteration	carbapenem;cephalosporin;cephamycin;fluoroquinolone antibiotic;glycylcycline;monobactam;penam;penem;phenicol antibiotic;rifamycin antibiotic;tetracycline antibiotic;triclosan	1	1	0
WP_035689358_84	WP_035689358	0010001;0010002;0010004;3004281_COG4977	36.83	NZ_KM406488	Salmonella enterica subsp. enterica serovar Paratyphi B	Species	52.22	AAC77032.1	AAC77032.1;AAL23089.1;AFK13828.1;BAA15221.2	ATP-binding cassette (ABC) antibiotic efflux pump;General Bacterial Porin with reduced permeability to beta-lactams;major facilitator superfamily (MFS) antibiotic efflux pump;resistance-nodulation-cell division (RND) antibiotic efflux pump	antibiotic target alteration	carbapenem;cephalosporin;cephamycin;fluoroquinolone antibiotic;glycylcycline;monobactam;penam;penem;phenicol antibiotic;rifamycin antibiotic;tetracycline antibiotic;triclosan	1	1	0
WP_035689358_85	WP_035689358	0010001;0010002;0010004;3004281_COG4977	36.83	NC_002305	Salmonella enterica subsp. enterica serovar Typhi	Strain	52.1	AAC77032.1	AAC77032.1;AAL23089.1;AFK13828.1;BAA15221.2	ATP-binding cassette (ABC) antibiotic efflux pump;General Bacterial Porin with reduced permeability to beta-lactams;major facilitator superfamily (MFS) antibiotic efflux pump;resistance-nodulation-cell division (RND) antibiotic efflux pump	antibiotic target alteration	carbapenem;cephalosporin;cephamycin;fluoroquinolone antibiotic;glycylcycline;monobactam;penam;penem;phenicol antibiotic;rifamycin antibiotic;tetracycline antibiotic;triclosan	1	1	0
WP_035689358_86	WP_035689358	0010001;0010002;0010004;3004281_COG4977	36.83	NZ_CP029645	Salmonella enterica subsp. enterica serovar Typhi	Strain	52.1	AAC77032.1	AAC77032.1;AAL23089.1;AFK13828.1;BAA15221.2	ATP-binding cassette (ABC) antibiotic efflux pump;General Bacterial Porin with reduced permeability to beta-lactams;major facilitator superfamily (MFS) antibiotic efflux pump;resistance-nodulation-cell division (RND) antibiotic efflux pump	antibiotic target alteration	carbapenem;cephalosporin;cephamycin;fluoroquinolone antibiotic;glycylcycline;monobactam;penam;penem;phenicol antibiotic;rifamycin antibiotic;tetracycline antibiotic;triclosan	1	1	0
WP_035689358_87	WP_035689358	0010001;0010002;0010004;3004281_COG4977	36.83	NZ_CP029877	Salmonella enterica subsp. enterica serovar Typhi	Strain	52.1	AAC77032.1	AAC77032.1;AAL23089.1;AFK13828.1;BAA15221.2	ATP-binding cassette (ABC) antibiotic efflux pump;General Bacterial Porin with reduced permeability to beta-lactams;major facilitator superfamily (MFS) antibiotic efflux pump;resistance-nodulation-cell division (RND) antibiotic efflux pump	antibiotic target alteration	carbapenem;cephalosporin;cephamycin;fluoroquinolone antibiotic;glycylcycline;monobactam;penam;penem;phenicol antibiotic;rifamycin antibiotic;tetracycline antibiotic;triclosan	1	1	0
WP_035689358_88	WP_035689358	0010001;0010002;0010004;3004281_COG4977	36.83	NZ_CP029879	Salmonella enterica subsp. enterica serovar Typhi	Strain	52.1	AAC77032.1	AAC77032.1;AAL23089.1;AFK13828.1;BAA15221.2	ATP-binding cassette (ABC) antibiotic efflux pump;General Bacterial Porin with reduced permeability to beta-lactams;major facilitator superfamily (MFS) antibiotic efflux pump;resistance-nodulation-cell division (RND) antibiotic efflux pump	antibiotic target alteration	carbapenem;cephalosporin;cephamycin;fluoroquinolone antibiotic;glycylcycline;monobactam;penam;penem;phenicol antibiotic;rifamycin antibiotic;tetracycline antibiotic;triclosan	1	1	0
WP_035689358_89	WP_035689358	0010001;0010002;0010004;3004281_COG4977	36.83	NZ_CP029887	Salmonella enterica subsp. enterica serovar Typhi	Strain	52.1	AAC77032.1	AAC77032.1;AAL23089.1;AFK13828.1;BAA15221.2	ATP-binding cassette (ABC) antibiotic efflux pump;General Bacterial Porin with reduced permeability to beta-lactams;major facilitator superfamily (MFS) antibiotic efflux pump;resistance-nodulation-cell division (RND) antibiotic efflux pump	antibiotic target alteration	carbapenem;cephalosporin;cephamycin;fluoroquinolone antibiotic;glycylcycline;monobactam;penam;penem;phenicol antibiotic;rifamycin antibiotic;tetracycline antibiotic;triclosan	1	1	0
WP_035689358_90	WP_035689358	0010001;0010002;0010004;3004281_COG4977	36.83	NZ_CP029895	Salmonella enterica subsp. enterica serovar Typhi	Strain	52.1	AAC77032.1	AAC77032.1;AAL23089.1;AFK13828.1;BAA15221.2	ATP-binding cassette (ABC) antibiotic efflux pump;General Bacterial Porin with reduced permeability to beta-lactams;major facilitator superfamily (MFS) antibiotic efflux pump;resistance-nodulation-cell division (RND) antibiotic efflux pump	antibiotic target alteration	carbapenem;cephalosporin;cephamycin;fluoroquinolone antibiotic;glycylcycline;monobactam;penam;penem;phenicol antibiotic;rifamycin antibiotic;tetracycline antibiotic;triclosan	1	1	0
WP_035689358_91	WP_035689358	0010001;0010002;0010004;3004281_COG4977	36.83	NZ_CP029910	Salmonella enterica subsp. enterica serovar Typhi	Strain	52.1	AAC77032.1	AAC77032.1;AAL23089.1;AFK13828.1;BAA15221.2	ATP-binding cassette (ABC) antibiotic efflux pump;General Bacterial Porin with reduced permeability to beta-lactams;major facilitator superfamily (MFS) antibiotic efflux pump;resistance-nodulation-cell division (RND) antibiotic efflux pump	antibiotic target alteration	carbapenem;cephalosporin;cephamycin;fluoroquinolone antibiotic;glycylcycline;monobactam;penam;penem;phenicol antibiotic;rifamycin antibiotic;tetracycline antibiotic;triclosan	1	1	0
WP_035689358_92	WP_035689358	0010001;0010002;0010004;3004281_COG4977	36.83	NZ_CP029924	Salmonella enterica subsp. enterica serovar Typhi	Strain	52.1	AAC77032.1	AAC77032.1;AAL23089.1;AFK13828.1;BAA15221.2	ATP-binding cassette (ABC) antibiotic efflux pump;General Bacterial Porin with reduced permeability to beta-lactams;major facilitator superfamily (MFS) antibiotic efflux pump;resistance-nodulation-cell division (RND) antibiotic efflux pump	antibiotic target alteration	carbapenem;cephalosporin;cephamycin;fluoroquinolone antibiotic;glycylcycline;monobactam;penam;penem;phenicol antibiotic;rifamycin antibiotic;tetracycline antibiotic;triclosan	1	1	0
WP_035689358_93	WP_035689358	0010001;0010002;0010004;3004281_COG4977	36.83	NZ_CP029926	Salmonella enterica subsp. enterica serovar Typhi	Strain	52.1	AAC77032.1	AAC77032.1;AAL23089.1;AFK13828.1;BAA15221.2	ATP-binding cassette (ABC) antibiotic efflux pump;General Bacterial Porin with reduced permeability to beta-lactams;major facilitator superfamily (MFS) antibiotic efflux pump;resistance-nodulation-cell division (RND) antibiotic efflux pump	antibiotic target alteration	carbapenem;cephalosporin;cephamycin;fluoroquinolone antibiotic;glycylcycline;monobactam;penam;penem;phenicol antibiotic;rifamycin antibiotic;tetracycline antibiotic;triclosan	1	1	0
WP_035689358_94	WP_035689358	0010001;0010002;0010004;3004281_COG4977	36.83	NZ_CP029931	Salmonella enterica subsp. enterica serovar Typhi	Strain	52.1	AAC77032.1	AAC77032.1;AAL23089.1;AFK13828.1;BAA15221.2	ATP-binding cassette (ABC) antibiotic efflux pump;General Bacterial Porin with reduced permeability to beta-lactams;major facilitator superfamily (MFS) antibiotic efflux pump;resistance-nodulation-cell division (RND) antibiotic efflux pump	antibiotic target alteration	carbapenem;cephalosporin;cephamycin;fluoroquinolone antibiotic;glycylcycline;monobactam;penam;penem;phenicol antibiotic;rifamycin antibiotic;tetracycline antibiotic;triclosan	1	1	0
WP_035689358_95	WP_035689358	0010001;0010002;0010004;3004281_COG4977	36.83	NZ_CP029934	Salmonella enterica subsp. enterica serovar Typhi	Strain	52.1	AAC77032.1	AAC77032.1;AAL23089.1;AFK13828.1;BAA15221.2	ATP-binding cassette (ABC) antibiotic efflux pump;General Bacterial Porin with reduced permeability to beta-lactams;major facilitator superfamily (MFS) antibiotic efflux pump;resistance-nodulation-cell division (RND) antibiotic efflux pump	antibiotic target alteration	carbapenem;cephalosporin;cephamycin;fluoroquinolone antibiotic;glycylcycline;monobactam;penam;penem;phenicol antibiotic;rifamycin antibiotic;tetracycline antibiotic;triclosan	1	1	0
WP_035689358_96	WP_035689358	0010001;0010002;0010004;3004281_COG4977	36.83	NZ_CP029935	Salmonella enterica subsp. enterica serovar Typhi	Strain	52.1	AAC77032.1	AAC77032.1;AAL23089.1;AFK13828.1;BAA15221.2	ATP-binding cassette (ABC) antibiotic efflux pump;General Bacterial Porin with reduced permeability to beta-lactams;major facilitator superfamily (MFS) antibiotic efflux pump;resistance-nodulation-cell division (RND) antibiotic efflux pump	antibiotic target alteration	carbapenem;cephalosporin;cephamycin;fluoroquinolone antibiotic;glycylcycline;monobactam;penam;penem;phenicol antibiotic;rifamycin antibiotic;tetracycline antibiotic;triclosan	1	1	0
WP_035689358_97	WP_035689358	0010001;0010002;0010004;3004281_COG4977	36.83	NZ_CP029937	Salmonella enterica subsp. enterica serovar Typhi	Strain	52.1	AAC77032.1	AAC77032.1;AAL23089.1;AFK13828.1;BAA15221.2	ATP-binding cassette (ABC) antibiotic efflux pump;General Bacterial Porin with reduced permeability to beta-lactams;major facilitator superfamily (MFS) antibiotic efflux pump;resistance-nodulation-cell division (RND) antibiotic efflux pump	antibiotic target alteration	carbapenem;cephalosporin;cephamycin;fluoroquinolone antibiotic;glycylcycline;monobactam;penam;penem;phenicol antibiotic;rifamycin antibiotic;tetracycline antibiotic;triclosan	1	1	0
WP_035689358_98	WP_035689358	0010001;0010002;0010004;3004281_COG4977	36.83	NZ_CP029939	Salmonella enterica subsp. enterica serovar Typhi	Strain	52.1	AAC77032.1	AAC77032.1;AAL23089.1;AFK13828.1;BAA15221.2	ATP-binding cassette (ABC) antibiotic efflux pump;General Bacterial Porin with reduced permeability to beta-lactams;major facilitator superfamily (MFS) antibiotic efflux pump;resistance-nodulation-cell division (RND) antibiotic efflux pump	antibiotic target alteration	carbapenem;cephalosporin;cephamycin;fluoroquinolone antibiotic;glycylcycline;monobactam;penam;penem;phenicol antibiotic;rifamycin antibiotic;tetracycline antibiotic;triclosan	1	1	0
WP_035689358_99	WP_035689358	0010001;0010002;0010004;3004281_COG4977	36.83	NZ_CP029941	Salmonella enterica subsp. enterica serovar Typhi	Strain	52.1	AAC77032.1	AAC77032.1;AAL23089.1;AFK13828.1;BAA15221.2	ATP-binding cassette (ABC) antibiotic efflux pump;General Bacterial Porin with reduced permeability to beta-lactams;major facilitator superfamily (MFS) antibiotic efflux pump;resistance-nodulation-cell division (RND) antibiotic efflux pump	antibiotic target alteration	carbapenem;cephalosporin;cephamycin;fluoroquinolone antibiotic;glycylcycline;monobactam;penam;penem;phenicol antibiotic;rifamycin antibiotic;tetracycline antibiotic;triclosan	1	1	0
WP_035689358_100	WP_035689358	0010001;0010002;0010004;3004281_COG4977	36.83	NZ_CP029943	Salmonella enterica subsp. enterica serovar Typhi	Strain	52.1	AAC77032.1	AAC77032.1;AAL23089.1;AFK13828.1;BAA15221.2	ATP-binding cassette (ABC) antibiotic efflux pump;General Bacterial Porin with reduced permeability to beta-lactams;major facilitator superfamily (MFS) antibiotic efflux pump;resistance-nodulation-cell division (RND) antibiotic efflux pump	antibiotic target alteration	carbapenem;cephalosporin;cephamycin;fluoroquinolone antibiotic;glycylcycline;monobactam;penam;penem;phenicol antibiotic;rifamycin antibiotic;tetracycline antibiotic;triclosan	1	1	0
WP_035689358_101	WP_035689358	0010001;0010002;0010004;3004281_COG4977	36.83	NZ_CP029947	Salmonella enterica subsp. enterica serovar Typhi	Strain	52.1	AAC77032.1	AAC77032.1;AAL23089.1;AFK13828.1;BAA15221.2	ATP-binding cassette (ABC) antibiotic efflux pump;General Bacterial Porin with reduced permeability to beta-lactams;major facilitator superfamily (MFS) antibiotic efflux pump;resistance-nodulation-cell division (RND) antibiotic efflux pump	antibiotic target alteration	carbapenem;cephalosporin;cephamycin;fluoroquinolone antibiotic;glycylcycline;monobactam;penam;penem;phenicol antibiotic;rifamycin antibiotic;tetracycline antibiotic;triclosan	1	1	0
WP_035689358_102	WP_035689358	0010001;0010002;0010004;3004281_COG4977	36.83	NZ_CP029948	Salmonella enterica subsp. enterica serovar Typhi	Strain	52.1	AAC77032.1	AAC77032.1;AAL23089.1;AFK13828.1;BAA15221.2	ATP-binding cassette (ABC) antibiotic efflux pump;General Bacterial Porin with reduced permeability to beta-lactams;major facilitator superfamily (MFS) antibiotic efflux pump;resistance-nodulation-cell division (RND) antibiotic efflux pump	antibiotic target alteration	carbapenem;cephalosporin;cephamycin;fluoroquinolone antibiotic;glycylcycline;monobactam;penam;penem;phenicol antibiotic;rifamycin antibiotic;tetracycline antibiotic;triclosan	1	1	0
WP_035689358_103	WP_035689358	0010001;0010002;0010004;3004281_COG4977	36.83	NZ_CP029953	Salmonella enterica subsp. enterica serovar Typhi	Strain	52.1	AAC77032.1	AAC77032.1;AAL23089.1;AFK13828.1;BAA15221.2	ATP-binding cassette (ABC) antibiotic efflux pump;General Bacterial Porin with reduced permeability to beta-lactams;major facilitator superfamily (MFS) antibiotic efflux pump;resistance-nodulation-cell division (RND) antibiotic efflux pump	antibiotic target alteration	carbapenem;cephalosporin;cephamycin;fluoroquinolone antibiotic;glycylcycline;monobactam;penam;penem;phenicol antibiotic;rifamycin antibiotic;tetracycline antibiotic;triclosan	1	1	0
WP_035689358_104	WP_035689358	0010001;0010002;0010004;3004281_COG4977	36.83	NZ_CP029955	Salmonella enterica subsp. enterica serovar Typhi	Strain	52.1	AAC77032.1	AAC77032.1;AAL23089.1;AFK13828.1;BAA15221.2	ATP-binding cassette (ABC) antibiotic efflux pump;General Bacterial Porin with reduced permeability to beta-lactams;major facilitator superfamily (MFS) antibiotic efflux pump;resistance-nodulation-cell division (RND) antibiotic efflux pump	antibiotic target alteration	carbapenem;cephalosporin;cephamycin;fluoroquinolone antibiotic;glycylcycline;monobactam;penam;penem;phenicol antibiotic;rifamycin antibiotic;tetracycline antibiotic;triclosan	1	1	0
WP_035689358_105	WP_035689358	0010001;0010002;0010004;3004281_COG4977	36.83	NZ_CP029957	Salmonella enterica subsp. enterica serovar Typhi	Strain	52.1	AAC77032.1	AAC77032.1;AAL23089.1;AFK13828.1;BAA15221.2	ATP-binding cassette (ABC) antibiotic efflux pump;General Bacterial Porin with reduced permeability to beta-lactams;major facilitator superfamily (MFS) antibiotic efflux pump;resistance-nodulation-cell division (RND) antibiotic efflux pump	antibiotic target alteration	carbapenem;cephalosporin;cephamycin;fluoroquinolone antibiotic;glycylcycline;monobactam;penam;penem;phenicol antibiotic;rifamycin antibiotic;tetracycline antibiotic;triclosan	1	1	0
WP_035689358_106	WP_035689358	0010001;0010002;0010004;3004281_COG4977	36.83	NC_016825	Salmonella enterica subsp. enterica serovar Typhi str. P-stx-12	Strain	51.89	AAC77032.1	AAC77032.1;AAL23089.1;AFK13828.1;BAA15221.2	ATP-binding cassette (ABC) antibiotic efflux pump;General Bacterial Porin with reduced permeability to beta-lactams;major facilitator superfamily (MFS) antibiotic efflux pump;resistance-nodulation-cell division (RND) antibiotic efflux pump	antibiotic target alteration	carbapenem;cephalosporin;cephamycin;fluoroquinolone antibiotic;glycylcycline;monobactam;penam;penem;phenicol antibiotic;rifamycin antibiotic;tetracycline antibiotic;triclosan	1	1	0
WP_035689358_107	WP_035689358	0010001;0010002;0010004;3004281_COG4977	36.83	NC_005014	Salmonella enterica subsp. enterica serovar Typhimurium	Strain	52.22	AAC77032.1	AAC77032.1;AAL23089.1;AFK13828.1;BAA15221.2	ATP-binding cassette (ABC) antibiotic efflux pump;General Bacterial Porin with reduced permeability to beta-lactams;major facilitator superfamily (MFS) antibiotic efflux pump;resistance-nodulation-cell division (RND) antibiotic efflux pump	antibiotic target alteration	carbapenem;cephalosporin;cephamycin;fluoroquinolone antibiotic;glycylcycline;monobactam;penam;penem;phenicol antibiotic;rifamycin antibiotic;tetracycline antibiotic;triclosan	1	1	0
WP_035689358_108	WP_035689358	0010001;0010002;0010004;3004281_COG4977	36.83	NC_015965	Salmonella enterica subsp. enterica serovar Typhimurium	Strain	52.22	AAC77032.1	AAC77032.1;AAL23089.1;AFK13828.1;BAA15221.2	ATP-binding cassette (ABC) antibiotic efflux pump;General Bacterial Porin with reduced permeability to beta-lactams;major facilitator superfamily (MFS) antibiotic efflux pump;resistance-nodulation-cell division (RND) antibiotic efflux pump	antibiotic target alteration	carbapenem;cephalosporin;cephamycin;fluoroquinolone antibiotic;glycylcycline;monobactam;penam;penem;phenicol antibiotic;rifamycin antibiotic;tetracycline antibiotic;triclosan	1	1	0
WP_035689358_109	WP_035689358	0010001;0010002;0010004;3004281_COG4977	36.83	NC_005211	Serratia marcescens	Species	59.31	AAC77032.1	AAC77032.1;AAL23089.1;AFK13828.1;BAA15221.2	ATP-binding cassette (ABC) antibiotic efflux pump;General Bacterial Porin with reduced permeability to beta-lactams;major facilitator superfamily (MFS) antibiotic efflux pump;resistance-nodulation-cell division (RND) antibiotic efflux pump	antibiotic target alteration	carbapenem;cephalosporin;cephamycin;fluoroquinolone antibiotic;glycylcycline;monobactam;penam;penem;phenicol antibiotic;rifamycin antibiotic;tetracycline antibiotic;triclosan	1	1	0
WP_035689358_110	WP_035689358	0010001;0010002;0010004;3004281_COG4977	36.83	NC_032099	Shigella dysenteriae 1	Species	50.8	AAC77032.1	AAC77032.1;AAL23089.1;AFK13828.1;BAA15221.2	ATP-binding cassette (ABC) antibiotic efflux pump;General Bacterial Porin with reduced permeability to beta-lactams;major facilitator superfamily (MFS) antibiotic efflux pump;resistance-nodulation-cell division (RND) antibiotic efflux pump	antibiotic target alteration	carbapenem;cephalosporin;cephamycin;fluoroquinolone antibiotic;glycylcycline;monobactam;penam;penem;phenicol antibiotic;rifamycin antibiotic;tetracycline antibiotic;triclosan	1	1	0
WP_035689358_111	WP_035689358	0010001;0010002;0010004;3004281_COG4977	36.83	NZ_KT754167	Shigella dysenteriae 1	Species	50.8	AAC77032.1	AAC77032.1;AAL23089.1;AFK13828.1;BAA15221.2	ATP-binding cassette (ABC) antibiotic efflux pump;General Bacterial Porin with reduced permeability to beta-lactams;major facilitator superfamily (MFS) antibiotic efflux pump;resistance-nodulation-cell division (RND) antibiotic efflux pump	antibiotic target alteration	carbapenem;cephalosporin;cephamycin;fluoroquinolone antibiotic;glycylcycline;monobactam;penam;penem;phenicol antibiotic;rifamycin antibiotic;tetracycline antibiotic;triclosan	1	1	0
WP_035689358_112	WP_035689358	0010001;0010002;0010004;3004281_COG4977	36.83	NZ_CP033514	Vibrio cholerae	Species	47.77	AAC77032.1	AAC77032.1;AAL23089.1;AFK13828.1;BAA15221.2	ATP-binding cassette (ABC) antibiotic efflux pump;General Bacterial Porin with reduced permeability to beta-lactams;major facilitator superfamily (MFS) antibiotic efflux pump;resistance-nodulation-cell division (RND) antibiotic efflux pump	antibiotic target alteration	carbapenem;cephalosporin;cephamycin;fluoroquinolone antibiotic;glycylcycline;monobactam;penam;penem;phenicol antibiotic;rifamycin antibiotic;tetracycline antibiotic;triclosan	1	1	0
WP_035689358_113	WP_035689358	0010001;0010002;0010004;3004281_COG4977	36.83	NC_024986	Vibrio parahaemolyticus	Species	45.34	AAC77032.1	AAC77032.1;AAL23089.1;AFK13828.1;BAA15221.2	ATP-binding cassette (ABC) antibiotic efflux pump;General Bacterial Porin with reduced permeability to beta-lactams;major facilitator superfamily (MFS) antibiotic efflux pump;resistance-nodulation-cell division (RND) antibiotic efflux pump	antibiotic target alteration	carbapenem;cephalosporin;cephamycin;fluoroquinolone antibiotic;glycylcycline;monobactam;penam;penem;phenicol antibiotic;rifamycin antibiotic;tetracycline antibiotic;triclosan	1	1	0
WP_035689358_114	WP_035689358	0010001;0010002;0010004;3004281_COG4977	36.83	NZ_CP034301	Vibrio parahaemolyticus	Species	45.34	AAC77032.1	AAC77032.1;AAL23089.1;AFK13828.1;BAA15221.2	ATP-binding cassette (ABC) antibiotic efflux pump;General Bacterial Porin with reduced permeability to beta-lactams;major facilitator superfamily (MFS) antibiotic efflux pump;resistance-nodulation-cell division (RND) antibiotic efflux pump	antibiotic target alteration	carbapenem;cephalosporin;cephamycin;fluoroquinolone antibiotic;glycylcycline;monobactam;penam;penem;phenicol antibiotic;rifamycin antibiotic;tetracycline antibiotic;triclosan	1	1	0
WP_035689358_115	WP_035689358	0010001;0010002;0010004;3004281_COG4977	36.83	NC_009139	Yersinia ruckeri	Species	47.5	AAC77032.1	AAC77032.1;AAL23089.1;AFK13828.1;BAA15221.2	ATP-binding cassette (ABC) antibiotic efflux pump;General Bacterial Porin with reduced permeability to beta-lactams;major facilitator superfamily (MFS) antibiotic efflux pump;resistance-nodulation-cell division (RND) antibiotic efflux pump	antibiotic target alteration	carbapenem;cephalosporin;cephamycin;fluoroquinolone antibiotic;glycylcycline;monobactam;penam;penem;phenicol antibiotic;rifamycin antibiotic;tetracycline antibiotic;triclosan	1	1	0
WP_081325964_0	WP_081325964	0010001;0010002;0010004;3004281_COG4977	48.42	NZ_CP016890	Pantoea agglomerans	Species	55.01	AAC77032.1	AAC77032.1;AAL23089.1;BAA15221.2	ATP-binding cassette (ABC) antibiotic efflux pump;General Bacterial Porin with reduced permeability to beta-lactams;major facilitator superfamily (MFS) antibiotic efflux pump;resistance-nodulation-cell division (RND) antibiotic efflux pump	antibiotic target alteration	carbapenem;cephalosporin;cephamycin;fluoroquinolone antibiotic;glycylcycline;monobactam;penam;penem;phenicol antibiotic;rifamycin antibiotic;tetracycline antibiotic;triclosan	0	0	0
WP_104924906_0	WP_104924906	0010001;0010002;0010004;3004281_COG4977	51.52	NZ_CP019063	Rahnella sp. ERMR1:05	Strain	52.73	AAC77032.1	AAC77032.1;AAL23089.1;AFK13828.1;BAA15221.2	ATP-binding cassette (ABC) antibiotic efflux pump;General Bacterial Porin with reduced permeability to beta-lactams;major facilitator superfamily (MFS) antibiotic efflux pump;resistance-nodulation-cell division (RND) antibiotic efflux pump	antibiotic target alteration	carbapenem;cephalosporin;cephamycin;fluoroquinolone antibiotic;glycylcycline;monobactam;penam;penem;phenicol antibiotic;rifamycin antibiotic;tetracycline antibiotic;triclosan	1	0	0
WP_187440355_0	WP_187440355	0010001;0010002;0010004;3004281_COG4977	37.1	NZ_CP010372	Escherichia coli	Species	51.6	AAC77032.1	AAC77032.1;AAL23089.1;AFK13828.1;BAA15221.2	ATP-binding cassette (ABC) antibiotic efflux pump;General Bacterial Porin with reduced permeability to beta-lactams;major facilitator superfamily (MFS) antibiotic efflux pump;resistance-nodulation-cell division (RND) antibiotic efflux pump	antibiotic target alteration	carbapenem;cephalosporin;cephamycin;fluoroquinolone antibiotic;glycylcycline;monobactam;penam;penem;phenicol antibiotic;rifamycin antibiotic;tetracycline antibiotic;triclosan	1	0	0
WP_000735406_0	WP_000735406	0010001;3004269_COG0642	51.13	NZ_CP041417	Escherichia coli	Species	51.6	AAG04569.1	AAG04569.1	ATP-binding cassette (ABC) antibiotic efflux pump;pmr phosphoethanolamine transferase	antibiotic target alteration	macrolide antibiotic;peptide antibiotic	0	0	1
WP_000735412_0	WP_000735412	0010001;3004269_COG0642	51.4	NZ_CP010135	Escherichia coli	Species	51.6	AAG04569.1	AAG04569.1	ATP-binding cassette (ABC) antibiotic efflux pump;pmr phosphoethanolamine transferase	antibiotic target alteration	macrolide antibiotic;peptide antibiotic	1	0	1
WP_011519535_0	WP_011519535	0010001;3004269_COG0642	66.74	NC_007974	Cupriavidus metallidurans CH34	Strain	63.52	AAG04569.1	AAG04569.1	ATP-binding cassette (ABC) antibiotic efflux pump;pmr phosphoethanolamine transferase	antibiotic target alteration	macrolide antibiotic;peptide antibiotic	0	0	1
WP_015342376_0	WP_015342376	0010001;3004269_COG0642	63.29	NC_020062	Rhizobium tropici CIAT 899	Strain	59.51	AAG04569.1	AAG04569.1	ATP-binding cassette (ABC) antibiotic efflux pump;pmr phosphoethanolamine transferase	antibiotic target alteration	macrolide antibiotic;peptide antibiotic	1	0	1
WP_018246489_0	WP_018246489	0010001;3004269_COG0642	60.65	NZ_CP050087	Rhizobium leguminosarum bv. trifolii	Strain	60.65	AAG04569.1	AAG04569.1	ATP-binding cassette (ABC) antibiotic efflux pump;pmr phosphoethanolamine transferase	antibiotic target alteration	macrolide antibiotic;peptide antibiotic	0	0	1
WP_018246489_1	WP_018246489	0010001;3004269_COG0642	60.57	NZ_CP050105	Rhizobium leguminosarum bv. trifolii	Strain	60.65	AAG04569.1	AAG04569.1	ATP-binding cassette (ABC) antibiotic efflux pump;pmr phosphoethanolamine transferase	antibiotic target alteration	macrolide antibiotic;peptide antibiotic	1	0	1
WP_018246489_2	WP_018246489	0010001;3004269_COG0642	60.57	NZ_CP050110	Rhizobium leguminosarum bv. trifolii	Strain	60.65	AAG04569.1	AAG04569.1	ATP-binding cassette (ABC) antibiotic efflux pump;pmr phosphoethanolamine transferase	antibiotic target alteration	macrolide antibiotic;peptide antibiotic	1	0	1
WP_018246489_3	WP_018246489	0010001;3004269_COG0642	60.57	NZ_CP022667	Rhizobium leguminosarum bv. viciae	Strain	60.99	AAG04569.1	AAG04569.1	ATP-binding cassette (ABC) antibiotic efflux pump;pmr phosphoethanolamine transferase	antibiotic target alteration	macrolide antibiotic;peptide antibiotic	1	0	1
WP_018246489_4	WP_018246489	0010001;3004269_COG0642	60.57	NZ_CP025508	Rhizobium leguminosarum bv. viciae	Strain	60.99	AAG04569.1	AAG04569.1	ATP-binding cassette (ABC) antibiotic efflux pump;pmr phosphoethanolamine transferase	antibiotic target alteration	macrolide antibiotic;peptide antibiotic	1	0	1
WP_059399380_0	WP_059399380	0010001;3004269_COG0642	76.44	NZ_CP012915	Azospirillum brasilense	Species	68.43	AAG04569.1	AAG04569.1	ATP-binding cassette (ABC) antibiotic efflux pump;pmr phosphoethanolamine transferase	antibiotic target alteration	macrolide antibiotic;peptide antibiotic	1	0	1
WP_059399380_1	WP_059399380	0010001;3004269_COG0642	76.44	NZ_CP032340	Azospirillum brasilense	Species	68.43	AAG04569.1	AAG04569.1	ATP-binding cassette (ABC) antibiotic efflux pump;pmr phosphoethanolamine transferase	antibiotic target alteration	macrolide antibiotic;peptide antibiotic	1	0	1
WP_074970338_0	WP_074970338	0010001;3004269_COG0642	73.74	NZ_LN832562	Paracoccus aminovorans	Species	67.38	AAG04569.1	AAG04569.1	ATP-binding cassette (ABC) antibiotic efflux pump;pmr phosphoethanolamine transferase	antibiotic target alteration	macrolide antibiotic;peptide antibiotic	0	0	1
WP_092734858_0	WP_092734858	0010001;3004269_COG0642	52.91	NZ_CP033024	Agrobacterium fabrum	Species	59.22	AAG04569.1	AAG04569.1	ATP-binding cassette (ABC) antibiotic efflux pump;pmr phosphoethanolamine transferase	antibiotic target alteration	macrolide antibiotic;peptide antibiotic	1	0	1
WP_095438178_0	WP_095438178	0010001;3004269_COG0642	63.78	NZ_CP023000	Rhizobium sp. 11515TR	Strain	59.46	AAG04569.1	AAG04569.1	ATP-binding cassette (ABC) antibiotic efflux pump;pmr phosphoethanolamine transferase	antibiotic target alteration	macrolide antibiotic;peptide antibiotic	0	0	1
WP_109069215_0	WP_109069215	0010001;3004269_COG0642	76.32	NZ_CP022367	Azospirillum sp. TSH58	Strain	69.13	AAG04569.1	AAG04569.1	ATP-binding cassette (ABC) antibiotic efflux pump;pmr phosphoethanolamine transferase	antibiotic target alteration	macrolide antibiotic;peptide antibiotic	1	0	1
WP_120667019_0	WP_120667019	0010001;3004269_COG0642	57.45	NZ_CP032685	Rhizobium sp. CCGE531	Strain	59.97	AAG04569.1	AAG04569.1	ATP-binding cassette (ABC) antibiotic efflux pump;pmr phosphoethanolamine transferase	antibiotic target alteration	macrolide antibiotic;peptide antibiotic	0	0	1
WP_120667019_1	WP_120667019	0010001;3004269_COG0642	57.45	NZ_CP032690	Rhizobium sp. CCGE532	Strain	60	AAG04569.1	AAG04569.1	ATP-binding cassette (ABC) antibiotic efflux pump;pmr phosphoethanolamine transferase	antibiotic target alteration	macrolide antibiotic;peptide antibiotic	1	0	1
WP_120670121_0	WP_120670121	0010001;3004269_COG0642	64.3	NZ_CP032686	Rhizobium sp. CCGE531	Strain	59.97	AAG04569.1	AAG04569.1	ATP-binding cassette (ABC) antibiotic efflux pump;pmr phosphoethanolamine transferase	antibiotic target alteration	macrolide antibiotic;peptide antibiotic	1	0	1
WP_120670121_1	WP_120670121	0010001;3004269_COG0642	64.3	NZ_CP032691	Rhizobium sp. CCGE532	Strain	60	AAG04569.1	AAG04569.1	ATP-binding cassette (ABC) antibiotic efflux pump;pmr phosphoethanolamine transferase	antibiotic target alteration	macrolide antibiotic;peptide antibiotic	1	0	1
WP_121692311_0	WP_121692311	0010001;3004269_COG0642	53.35	NZ_CP033036	Agrobacterium fabrum	Species	59.22	AAG04569.1	AAG04569.1	ATP-binding cassette (ABC) antibiotic efflux pump;pmr phosphoethanolamine transferase	antibiotic target alteration	macrolide antibiotic;peptide antibiotic	0	0	1
WP_124740394_0	WP_124740394	0010001;3004269_COG0642	58.66	NZ_CP034087	Methylocystis rosea	Species	62.7	AAG04569.1	AAG04569.1	ATP-binding cassette (ABC) antibiotic efflux pump;pmr phosphoethanolamine transferase	antibiotic target alteration	macrolide antibiotic;peptide antibiotic	0	0	1
WP_137116854_0	WP_137116854	0010001;3004269_COG0642	76.51	NZ_CP032322	Azospirillum brasilense	Species	68.43	AAG04569.1	AAG04569.1	ATP-binding cassette (ABC) antibiotic efflux pump;pmr phosphoethanolamine transferase	antibiotic target alteration	macrolide antibiotic;peptide antibiotic	0	0	1
WP_138925348_0	WP_138925348	0010001;3004269_COG0642	52.86	NZ_CP040754	Sulfitobacter sp. BSw21498	Strain	58.5	AAG04569.1	AAG04569.1	ATP-binding cassette (ABC) antibiotic efflux pump;pmr phosphoethanolamine transferase	antibiotic target alteration	macrolide antibiotic;peptide antibiotic	0	0	1
WP_152368222_0	WP_152368222	0010001;3004269_COG0642	65.12	NZ_CP045074	Paracoccus kondratievae	Species	62.88	AAG04569.1	AAG04569.1	ATP-binding cassette (ABC) antibiotic efflux pump;pmr phosphoethanolamine transferase	antibiotic target alteration	macrolide antibiotic;peptide antibiotic	0	0	1
WP_152460758_0	WP_152460758	0010001;3004269_COG0642	56.99	NZ_CP045386	Ruegeria sp. THAF33	Strain	58.11	AAG04569.1	AAG04569.1	ATP-binding cassette (ABC) antibiotic efflux pump;pmr phosphoethanolamine transferase	antibiotic target alteration	macrolide antibiotic;peptide antibiotic	0	0	1
WP_157767461_0	WP_157767461	0010001;3004269_COG0642	67.04	NZ_CP024425	Paracoccus yeei	Species	67.42	AAG04569.1	AAG04569.1	ATP-binding cassette (ABC) antibiotic efflux pump;pmr phosphoethanolamine transferase	antibiotic target alteration	macrolide antibiotic;peptide antibiotic	0	0	1
WP_161624413_0	WP_161624413	0010001;3004269_COG0642	57.86	NC_020062	Rhizobium tropici CIAT 899	Strain	59.51	AAG04569.1	AAG04569.1	ATP-binding cassette (ABC) antibiotic efflux pump;pmr phosphoethanolamine transferase	antibiotic target alteration	macrolide antibiotic;peptide antibiotic	0	0	1
WP_162180350_0	WP_162180350	0010001;3004269_COG0642	53.15	NC_003064	Agrobacterium fabrum str. C58	Strain	59.06	AAG04569.1	AAG04569.1	ATP-binding cassette (ABC) antibiotic efflux pump;pmr phosphoethanolamine transferase	antibiotic target alteration	macrolide antibiotic;peptide antibiotic	1	0	1
WP_173380502_0	WP_173380502	0010001;3004269_COG0642	71.67	NC_013855	Azospirillum sp. B510	Strain	67.63	AAG04569.1	AAG04569.1	ATP-binding cassette (ABC) antibiotic efflux pump;pmr phosphoethanolamine transferase	antibiotic target alteration	macrolide antibiotic;peptide antibiotic	0	0	1
WP_195838301_0	WP_195838301	0010001;3004269_COG0642	60.07	NZ_CP044329	Methylocystis rosea	Species	62.7	AAG04569.1	AAG04569.1	ATP-binding cassette (ABC) antibiotic efflux pump;pmr phosphoethanolamine transferase	antibiotic target alteration	macrolide antibiotic;peptide antibiotic	0	0	1
ABP73171	WP_011911182	0010001;3004269_COG0745	70.4	CP000664	Rhodobacter sphaeroides ATCC 17025	Species	68.76	AAG04568.1	AAG04568.1;CDO13981.1;AAG08162.1	ATP-binding cassette (ABC) antibiotic efflux pump;pmr phosphoethanolamine transferase	antibiotic target alteration	macrolide antibiotic;peptide antibiotic	0	0	1
QBQ69485	WP_000697966	0010001;3004269_COG0745	51.98	MH909331	Leclercia adecarboxylata	Species	56.22	AAG04568.1	CDO13981.1;AAG06465.1;AAB05622.1;AHA41505.1;AAG04568.1	ATP-binding cassette (ABC) antibiotic efflux pump;pmr phosphoethanolamine transferase	antibiotic target alteration	macrolide antibiotic;peptide antibiotic	1	0	1
QJH38214	WP_000697966	0010001;3004269_COG0745	51.98	CP048299	Salmonella enterica subsp. enterica serovar Schwarzengrund	Strain	51.88	AAG04568.1	CDO13981.1;AAG06465.1;AAB05622.1;AHA41505.1;AAG04568.1	ATP-binding cassette (ABC) antibiotic efflux pump;pmr phosphoethanolamine transferase	antibiotic target alteration	macrolide antibiotic;peptide antibiotic	1	0	1
WP_000697966_0	WP_000697966	0010001;3004269_COG0745	51.98	NZ_AP018352	Enterobacter hormaechei	Species	54.85	AAG04568.1	CDO13981.1;AAG06465.1;AAB05622.1;AHA41505.1;AAG04568.1	ATP-binding cassette (ABC) antibiotic efflux pump;pmr phosphoethanolamine transferase	antibiotic target alteration	macrolide antibiotic;peptide antibiotic	1	0	1
WP_000697966_1	WP_000697966	0010001;3004269_COG0745	51.98	NZ_CP032893	Enterobacter kobei	Species	55.1	AAG04568.1	CDO13981.1;AAG06465.1;AAB05622.1;AHA41505.1;AAG04568.1	ATP-binding cassette (ABC) antibiotic efflux pump;pmr phosphoethanolamine transferase	antibiotic target alteration	macrolide antibiotic;peptide antibiotic	1	0	1
WP_000697966_2	WP_000697966	0010001;3004269_COG0745	51.98	NZ_CP030920	Escherichia coli	Species	51.6	AAG04568.1	CDO13981.1;AAG06465.1;AAB05622.1;AHA41505.1;AAG04568.1	ATP-binding cassette (ABC) antibiotic efflux pump;pmr phosphoethanolamine transferase	antibiotic target alteration	macrolide antibiotic;peptide antibiotic	1	0	1
WP_000697966_3	WP_000697966	0010001;3004269_COG0745	51.98	NZ_KX710093	Leclercia adecarboxylata	Species	56.22	AAG04568.1	CDO13981.1;AAG06465.1;AAB05622.1;AHA41505.1;AAG04568.1	ATP-binding cassette (ABC) antibiotic efflux pump;pmr phosphoethanolamine transferase	antibiotic target alteration	macrolide antibiotic;peptide antibiotic	1	0	1
WP_000697966_4	WP_000697966	0010001;3004269_COG0745	51.98	NZ_CP026661	Salmonella enterica subsp. enterica	Strain	52.4	AAG04568.1	CDO13981.1;AAG06465.1;AAB05622.1;AHA41505.1;AAG04568.1	ATP-binding cassette (ABC) antibiotic efflux pump;pmr phosphoethanolamine transferase	antibiotic target alteration	macrolide antibiotic;peptide antibiotic	1	0	1
WP_000697966_5	WP_000697966	0010001;3004269_COG0745	51.98	NZ_CP029037	Salmonella enterica subsp. enterica serovar Senftenberg str. 361154004	Strain	51.7	AAG04568.1	CDO13981.1;AAG06465.1;AAB05622.1;AHA41505.1;AAG04568.1	ATP-binding cassette (ABC) antibiotic efflux pump;pmr phosphoethanolamine transferase	antibiotic target alteration	macrolide antibiotic;peptide antibiotic	1	0	1
WP_003599004_0	WP_003599004	0010001;3004269_COG0745	60.92	NC_012811	Methylorubrum extorquens AM1	Strain	68.47	AAG04568.1	AAG04568.1;CDO13981.1	ATP-binding cassette (ABC) antibiotic efflux pump;pmr phosphoethanolamine transferase	antibiotic target alteration	macrolide antibiotic;peptide antibiotic	0	0	1
WP_004577572_0	WP_004577572	0010001;3004269_COG0745	55.31	NZ_CP044084	Pseudomonas luteola	Species	55.44	AAG04568.1	AAG04568.1	ATP-binding cassette (ABC) antibiotic efflux pump;pmr phosphoethanolamine transferase	antibiotic target alteration	macrolide antibiotic;peptide antibiotic	0	0	1
WP_004577572_1	WP_004577572	0010001;3004269_COG0745	55.31	NZ_AP015031	Pseudomonas putida	Species	62.5	AAG04568.1	AAG04568.1	ATP-binding cassette (ABC) antibiotic efflux pump;pmr phosphoethanolamine transferase	antibiotic target alteration	macrolide antibiotic;peptide antibiotic	1	0	1
WP_006313598_0	WP_006313598	0010001;3004269_COG0745	58.56	NZ_CP033036	Agrobacterium fabrum	Species	59.22	AAG04568.1	AAG04568.1;CDO13981.1;AAG08162.1	ATP-binding cassette (ABC) antibiotic efflux pump;pmr phosphoethanolamine transferase	antibiotic target alteration	macrolide antibiotic;peptide antibiotic	1	0	1
WP_006313598_1	WP_006313598	0010001;3004269_COG0745	57.81	NC_003064	Agrobacterium fabrum str. C58	Strain	59.06	AAG04568.1	AAG04568.1;CDO13981.1;AAG08162.1	ATP-binding cassette (ABC) antibiotic efflux pump;pmr phosphoethanolamine transferase	antibiotic target alteration	macrolide antibiotic;peptide antibiotic	1	0	1
WP_007297800_0	WP_007297800	0010001;3004269_COG0745	64.65	NC_008269	Rhodococcus jostii RHA1	Strain	66.97	AAG04568.1	AAG06465.1;AAB05622.1;ACL82957.1;AHA41505.1;AAC73788.1;AAG04568.1	ATP-binding cassette (ABC) antibiotic efflux pump;pmr phosphoethanolamine transferase	antibiotic target alteration	macrolide antibiotic;peptide antibiotic	0	0	1
WP_010395382_0	WP_010395382	0010001;3004269_COG0745	64.18	NZ_CP045074	Paracoccus kondratievae	Species	62.88	AAG04568.1	AAG04568.1;CDO13981.1	ATP-binding cassette (ABC) antibiotic efflux pump;pmr phosphoethanolamine transferase	antibiotic target alteration	macrolide antibiotic;peptide antibiotic	0	0	1
WP_010993912_0	WP_010993912	0010001;3004269_COG0745	41.81	NC_003240	Nostoc sp. PCC 7120 = FACHB-418	Strain	41.22	AAG04568.1	AAG04568.1;AHA41505.1	ATP-binding cassette (ABC) antibiotic efflux pump;pmr phosphoethanolamine transferase	antibiotic target alteration	macrolide antibiotic;peptide antibiotic	1	0	1
WP_010993934_0	WP_010993934	0010001;3004269_COG0745	40.79	NC_003240	Nostoc sp. PCC 7120 = FACHB-418	Strain	41.22	AAG04568.1	AAG04568.1	ATP-binding cassette (ABC) antibiotic efflux pump;pmr phosphoethanolamine transferase	antibiotic target alteration	macrolide antibiotic;peptide antibiotic	0	0	1
WP_011519536_0	WP_011519536	0010001;3004269_COG0745	63.99	NC_007974	Cupriavidus metallidurans CH34	Strain	63.52	AAG04568.1	AAB05622.1;AAG04568.1;CDO13981.1;AAG08162.1	ATP-binding cassette (ABC) antibiotic efflux pump;pmr phosphoethanolamine transferase	antibiotic target alteration	macrolide antibiotic;peptide antibiotic	0	0	1
WP_011804755_0	WP_011804755	0010001;3004269_COG0745	58.63	NZ_CP021649	Acidovorax sp. T1	Strain	64.09	AAG04568.1	AAG04568.1	ATP-binding cassette (ABC) antibiotic efflux pump;pmr phosphoethanolamine transferase	antibiotic target alteration	macrolide antibiotic;peptide antibiotic	0	0	1
WP_012806814_0	WP_012806814	0010001;3004269_COG0745	60.18	NC_013193	Candidatus Accumulibacter phosphatis clade IIA str. UW-1	Strain	63.96	AAG04568.1	AAG04568.1	ATP-binding cassette (ABC) antibiotic efflux pump;pmr phosphoethanolamine transferase	antibiotic target alteration	macrolide antibiotic;peptide antibiotic	0	0	1
WP_012975707_0	WP_012975707	0010001;3004269_COG0745	69.7	NC_013855	Azospirillum sp. B510	Strain	67.63	AAG04568.1	CDO13981.1;AAB05622.1;AAL27445.1;AAG08162.1;ATC67679.1;AAG04568.1;ADM92605.1	ATP-binding cassette (ABC) antibiotic efflux pump;pmr phosphoethanolamine transferase	antibiotic target alteration	macrolide antibiotic;peptide antibiotic	0	0	1
WP_013368557_0	WP_013368557	0010001;3004269_COG0745	65.16	NZ_CP012909	Ketogulonicigenium vulgare	Species	61.66	AAG04568.1	AAG04568.1;CDO13981.1	ATP-binding cassette (ABC) antibiotic efflux pump;pmr phosphoethanolamine transferase	antibiotic target alteration	macrolide antibiotic;peptide antibiotic	0	0	1
WP_013368557_1	WP_013368557	0010001;3004269_COG0745	65.16	NZ_CP016593	Ketogulonicigenium vulgare	Species	61.66	AAG04568.1	AAG04568.1;CDO13981.1	ATP-binding cassette (ABC) antibiotic efflux pump;pmr phosphoethanolamine transferase	antibiotic target alteration	macrolide antibiotic;peptide antibiotic	1	0	1
WP_013368557_2	WP_013368557	0010001;3004269_COG0745	65.16	NC_017386	Ketogulonicigenium vulgare WSH-001	Strain	61.73	AAG04568.1	AAG04568.1;CDO13981.1	ATP-binding cassette (ABC) antibiotic efflux pump;pmr phosphoethanolamine transferase	antibiotic target alteration	macrolide antibiotic;peptide antibiotic	1	0	1
WP_013368557_3	WP_013368557	0010001;3004269_COG0745	65.16	NC_014621	Ketogulonicigenium vulgare Y25	Strain	61.74	AAG04568.1	AAG04568.1;CDO13981.1	ATP-binding cassette (ABC) antibiotic efflux pump;pmr phosphoethanolamine transferase	antibiotic target alteration	macrolide antibiotic;peptide antibiotic	1	0	1
WP_014200002_0	WP_014200002	0010001;3004269_COG0745	69.19	NZ_CP032324	Azospirillum brasilense	Species	68.43	AAG04568.1	AAG04568.1;CDO13981.1;AAG08162.1	ATP-binding cassette (ABC) antibiotic efflux pump;pmr phosphoethanolamine transferase	antibiotic target alteration	macrolide antibiotic;peptide antibiotic	1	0	1
WP_014200002_1	WP_014200002	0010001;3004269_COG0745	69.33	NZ_CP032348	Azospirillum brasilense	Species	68.43	AAG04568.1	AAG04568.1;CDO13981.1;AAG08162.1	ATP-binding cassette (ABC) antibiotic efflux pump;pmr phosphoethanolamine transferase	antibiotic target alteration	macrolide antibiotic;peptide antibiotic	1	0	1
WP_014330590_0	WP_014330590	0010001;3004269_COG0745	63.56	NZ_CP029452	Sinorhizobium fredii CCBAU 25509	Strain	62.19	AAG04568.1	AAG04568.1;CDO13981.1	ATP-binding cassette (ABC) antibiotic efflux pump;pmr phosphoethanolamine transferase	antibiotic target alteration	macrolide antibiotic;peptide antibiotic	0	0	1
WP_014330590_1	WP_014330590	0010001;3004269_COG0745	63.7	NZ_CP023071	Sinorhizobium fredii CCBAU 83666	Strain	62.14	AAG04568.1	AAG04568.1;CDO13981.1	ATP-binding cassette (ABC) antibiotic efflux pump;pmr phosphoethanolamine transferase	antibiotic target alteration	macrolide antibiotic;peptide antibiotic	1	0	1
WP_014575751_0	WP_014575751	0010001;3004269_COG0745	43.96	NZ_CP021334	Marinobacter salarius	Species	56.98	AAG04568.1	AAG04568.1;CDO13981.1	ATP-binding cassette (ABC) antibiotic efflux pump;pmr phosphoethanolamine transferase	antibiotic target alteration	macrolide antibiotic;peptide antibiotic	0	0	1
WP_014858088_0	WP_014858088	0010001;3004269_COG0745	64.15	NZ_CP023069	Ensifer sojae CCBAU 05684	Strain	62.01	AAG04568.1	AAG04568.1;CDO13981.1	ATP-binding cassette (ABC) antibiotic efflux pump;pmr phosphoethanolamine transferase	antibiotic target alteration	macrolide antibiotic;peptide antibiotic	1	0	1
WP_014858088_1	WP_014858088	0010001;3004269_COG0745	64.15	NZ_CP029453	Sinorhizobium fredii CCBAU 25509	Strain	62.19	AAG04568.1	AAG04568.1;CDO13981.1	ATP-binding cassette (ABC) antibiotic efflux pump;pmr phosphoethanolamine transferase	antibiotic target alteration	macrolide antibiotic;peptide antibiotic	1	0	1
WP_014858088_2	WP_014858088	0010001;3004269_COG0745	64.15	NZ_CP029233	Sinorhizobium fredii CCBAU 45436	Strain	62.24	AAG04568.1	AAG04568.1;CDO13981.1	ATP-binding cassette (ABC) antibiotic efflux pump;pmr phosphoethanolamine transferase	antibiotic target alteration	macrolide antibiotic;peptide antibiotic	1	0	1
WP_015065349_0	WP_015065349	0010001;3004269_COG0745	67.28	NC_019387	Thermus oshimai JL-2	Strain	68.6	AAG04568.1	AAG04568.1;CDO13981.1	ATP-binding cassette (ABC) antibiotic efflux pump;pmr phosphoethanolamine transferase	antibiotic target alteration	macrolide antibiotic;peptide antibiotic	0	0	1
WP_015162930_0	WP_015162930	0010001;3004269_COG0745	45.11	NC_019699	Chroococcidiopsis thermalis PCC 7203	Strain	44.44	AAG04568.1	AAG04568.1;AHA41505.1	ATP-binding cassette (ABC) antibiotic efflux pump;pmr phosphoethanolamine transferase	antibiotic target alteration	macrolide antibiotic;peptide antibiotic	0	0	1
WP_015212034_0	WP_015212034	0010001;3004269_COG0745	42	NC_019765	Stanieria cyanosphaera PCC 7437	Strain	36.27	AAG04568.1	AAG04568.1	ATP-binding cassette (ABC) antibiotic efflux pump;pmr phosphoethanolamine transferase	antibiotic target alteration	macrolide antibiotic;peptide antibiotic	0	0	1
WP_015212136_0	WP_015212136	0010001;3004269_COG0745	41.14	NC_019765	Stanieria cyanosphaera PCC 7437	Strain	36.27	AAG04568.1	AAG04568.1	ATP-binding cassette (ABC) antibiotic efflux pump;pmr phosphoethanolamine transferase	antibiotic target alteration	macrolide antibiotic;peptide antibiotic	0	0	1
WP_015328556_0	WP_015328556	0010001;3004269_COG0745	42.13	NC_020051	Gloeocapsa sp. PCC 7428	Strain	43.39	AAG04568.1	AAG04568.1;AHA41505.1	ATP-binding cassette (ABC) antibiotic efflux pump;pmr phosphoethanolamine transferase	antibiotic target alteration	macrolide antibiotic;peptide antibiotic	0	0	1
WP_015328568_0	WP_015328568	0010001;3004269_COG0745	50.36	NC_020051	Gloeocapsa sp. PCC 7428	Strain	43.39	AAG04568.1	AAG04568.1	ATP-binding cassette (ABC) antibiotic efflux pump;pmr phosphoethanolamine transferase	antibiotic target alteration	macrolide antibiotic;peptide antibiotic	0	0	1
WP_015342234_0	WP_015342234	0010001;3004269_COG0745	58.86	NC_020062	Rhizobium tropici CIAT 899	Strain	59.51	AAG04568.1	AAG04568.1;CDO13981.1;AAG08162.1	ATP-binding cassette (ABC) antibiotic efflux pump;pmr phosphoethanolamine transferase	antibiotic target alteration	macrolide antibiotic;peptide antibiotic	1	0	1
WP_015342375_0	WP_015342375	0010001;3004269_COG0745	61.16	NC_020062	Rhizobium tropici CIAT 899	Strain	59.51	AAG04568.1	AAG04568.1;CDO13981.1;AAG08162.1	ATP-binding cassette (ABC) antibiotic efflux pump;pmr phosphoethanolamine transferase	antibiotic target alteration	macrolide antibiotic;peptide antibiotic	1	0	1
WP_015364255_0	WP_015364255	0010001;3004269_COG0745	40.11	NC_020157	Anabaena cylindrica PCC 7122	Strain	38.8	AAG04568.1	AAG04568.1	ATP-binding cassette (ABC) antibiotic efflux pump;pmr phosphoethanolamine transferase	antibiotic target alteration	macrolide antibiotic;peptide antibiotic	1	0	1
WP_016347739_0	WP_016347739	0010001;3004269_COG0745	62.39	NC_021289	Caballeronia insecticola	Genus	59.69	AAG04568.1	AAG04568.1;CDO13981.1;AAG06465.1	ATP-binding cassette (ABC) antibiotic efflux pump;pmr phosphoethanolamine transferase	antibiotic target alteration	macrolide antibiotic;peptide antibiotic	1	0	1
WP_028719355_0	WP_028719355	0010001;3004269_COG0745	62.33	NZ_CP024425	Paracoccus yeei	Species	67.42	AAG04568.1	AAG04568.1;CDO13981.1	ATP-binding cassette (ABC) antibiotic efflux pump;pmr phosphoethanolamine transferase	antibiotic target alteration	macrolide antibiotic;peptide antibiotic	0	0	1
WP_035556039_0	WP_035556039	0010001;3004269_COG0745	53.6	NZ_CP011053	Halomonas sp. KO116	Strain	54.2	AAG04568.1	AAG04568.1;CDO13981.1	ATP-binding cassette (ABC) antibiotic efflux pump;pmr phosphoethanolamine transferase	antibiotic target alteration	macrolide antibiotic;peptide antibiotic	1	0	1
WP_035561703_0	WP_035561703	0010001;3004269_COG0745	53	NZ_CP011053	Halomonas sp. KO116	Strain	54.2	AAG04568.1	AAG04568.1;CDO13981.1	ATP-binding cassette (ABC) antibiotic efflux pump;pmr phosphoethanolamine transferase	antibiotic target alteration	macrolide antibiotic;peptide antibiotic	0	0	1
WP_035677938_0	WP_035677938	0010001;3004269_COG0745	70.76	NZ_CP012915	Azospirillum brasilense	Species	68.43	AAG04568.1	CDO13981.1;AAB05622.1;ANK04473.1;AAG08162.1;AAG04568.1	ATP-binding cassette (ABC) antibiotic efflux pump;pmr phosphoethanolamine transferase	antibiotic target alteration	macrolide antibiotic;peptide antibiotic	1	0	1
WP_035677938_1	WP_035677938	0010001;3004269_COG0745	70.76	NZ_CP032340	Azospirillum brasilense	Species	68.43	AAG04568.1	CDO13981.1;AAB05622.1;ANK04473.1;AAG08162.1;AAG04568.1	ATP-binding cassette (ABC) antibiotic efflux pump;pmr phosphoethanolamine transferase	antibiotic target alteration	macrolide antibiotic;peptide antibiotic	1	0	1
WP_035682711_0	WP_035682711	0010001;3004269_COG0745	67.7	NZ_CP012917	Azospirillum brasilense	Species	68.43	AAG04568.1	AAG04568.1;CDO13981.1	ATP-binding cassette (ABC) antibiotic efflux pump;pmr phosphoethanolamine transferase	antibiotic target alteration	macrolide antibiotic;peptide antibiotic	0	0	1
WP_035682711_1	WP_035682711	0010001;3004269_COG0745	67.7	NZ_CP032343	Azospirillum brasilense	Species	68.43	AAG04568.1	AAG04568.1;CDO13981.1	ATP-binding cassette (ABC) antibiotic efflux pump;pmr phosphoethanolamine transferase	antibiotic target alteration	macrolide antibiotic;peptide antibiotic	1	0	1
WP_040133884_0	WP_040133884	0010001;3004269_COG0745	70.3	NZ_CP007794	Azospirillum brasilense	Species	68.43	AAG04568.1	CDO13981.1;AAB05622.1;ANK04473.1;AAG08162.1;AAG04568.1	ATP-binding cassette (ABC) antibiotic efflux pump;pmr phosphoethanolamine transferase	antibiotic target alteration	macrolide antibiotic;peptide antibiotic	1	0	1
WP_040137264_0	WP_040137264	0010001;3004269_COG0745	67.53	NZ_CP007795	Azospirillum brasilense	Species	68.43	AAG04568.1	AAG04568.1	ATP-binding cassette (ABC) antibiotic efflux pump;pmr phosphoethanolamine transferase	antibiotic target alteration	macrolide antibiotic;peptide antibiotic	0	0	1
WP_040137264_1	WP_040137264	0010001;3004269_COG0745	67.39	NZ_CP032323	Azospirillum brasilense	Species	68.43	AAG04568.1	AAG04568.1	ATP-binding cassette (ABC) antibiotic efflux pump;pmr phosphoethanolamine transferase	antibiotic target alteration	macrolide antibiotic;peptide antibiotic	1	0	1
WP_040138212_0	WP_040138212	0010001;3004269_COG0745	69.04	NZ_CP007797	Azospirillum brasilense	Species	68.43	AAG04568.1	AAG04568.1;AAG08162.1	ATP-binding cassette (ABC) antibiotic efflux pump;pmr phosphoethanolamine transferase	antibiotic target alteration	macrolide antibiotic;peptide antibiotic	1	0	1
WP_041733596_0	WP_041733596	0010001;3004269_COG0745	62.54	NC_016626	Burkholderia sp. YI23	Species	63.06	AAG04568.1	AAG04568.1;CDO13981.1	ATP-binding cassette (ABC) antibiotic efflux pump;pmr phosphoethanolamine transferase	antibiotic target alteration	macrolide antibiotic;peptide antibiotic	1	0	1
WP_043978866_0	WP_043978866	0010001;3004269_COG0745	64.44	NZ_CP030354	Novosphingobium sp. P6W	Strain	63.67	AAG04568.1	AAG04568.1;AAG06465.1	ATP-binding cassette (ABC) antibiotic efflux pump;pmr phosphoethanolamine transferase	antibiotic target alteration	macrolide antibiotic;peptide antibiotic	0	0	1
WP_044340846_0	WP_044340846	0010001;3004269_COG0745	56.04	NZ_CP044072	Pseudomonas oryzihabitans	Species	65.83	AAG04568.1	AAG04568.1;AHA41505.1;AAR84672.1	ATP-binding cassette (ABC) antibiotic efflux pump;pmr phosphoethanolamine transferase	antibiotic target alteration	macrolide antibiotic;peptide antibiotic	1	0	1
WP_045459606_0	WP_045459606	0010001;3004269_COG0745	62.68	NZ_AP014579	Burkholderia sp. RPE67	Species	63.06	AAG04568.1	AAG04568.1;CDO13981.1	ATP-binding cassette (ABC) antibiotic efflux pump;pmr phosphoethanolamine transferase	antibiotic target alteration	macrolide antibiotic;peptide antibiotic	0	0	1
WP_048431373_0	WP_048431373	0010001;3004269_COG0745	69.32	NZ_AP014705	Methylobacterium aquaticum	Species	70.77	AAG04568.1	CDO13981.1;AAG06465.1;AAB05622.1;AAG08162.1;AAG04568.1;ADM92605.1	ATP-binding cassette (ABC) antibiotic efflux pump;pmr phosphoethanolamine transferase	antibiotic target alteration	macrolide antibiotic;peptide antibiotic	0	0	1
WP_060544634_0	WP_060544634	0010001;3004269_COG0745	55.36	NZ_CP021881	Escherichia coli	Species	51.6	AAG04568.1	AAB05622.1;AAL27445.1;AEP40503.1;ACL82957.1;AAF86641.1;ABX54691.1;AAG04568.1	ATP-binding cassette (ABC) antibiotic efflux pump;pmr phosphoethanolamine transferase	antibiotic target alteration	macrolide antibiotic;peptide antibiotic	1	0	1
WP_060544634_1	WP_060544634	0010001;3004269_COG0745	55.36	NZ_CP020902	Klebsiella pneumoniae	Species	57.5	AAG04568.1	AAB05622.1;AAL27445.1;AEP40503.1;ACL82957.1;AAF86641.1;ABX54691.1;AAG04568.1	ATP-binding cassette (ABC) antibiotic efflux pump;pmr phosphoethanolamine transferase	antibiotic target alteration	macrolide antibiotic;peptide antibiotic	1	0	1
WP_060544634_2	WP_060544634	0010001;3004269_COG0745	55.36	NZ_CP017451	Klebsiella sp. LTGPAF-6F	Strain	55.3	AAG04568.1	AAB05622.1;AAL27445.1;AEP40503.1;ACL82957.1;AAF86641.1;ABX54691.1;AAG04568.1	ATP-binding cassette (ABC) antibiotic efflux pump;pmr phosphoethanolamine transferase	antibiotic target alteration	macrolide antibiotic;peptide antibiotic	1	0	1
WP_063690408_0	WP_063690408	0010001;3004269_COG0745	69.03	NZ_CP015523	Sphingomonas sp. NIC1	Strain	67.23	AAG04568.1	AAG04568.1;CDO13981.1;AAG06465.1	ATP-binding cassette (ABC) antibiotic efflux pump;pmr phosphoethanolamine transferase	antibiotic target alteration	macrolide antibiotic;peptide antibiotic	1	0	1
WP_064311321_0	WP_064311321	0010001;3004269_COG0745	65.33	NZ_CP029986	Sphingomonas sp. FARSPH	Strain	67.55	AAG04568.1	AAG04568.1;CDO13981.1;AAG06465.1	ATP-binding cassette (ABC) antibiotic efflux pump;pmr phosphoethanolamine transferase	antibiotic target alteration	macrolide antibiotic;peptide antibiotic	0	0	1
WP_068393893_0	WP_068393893	0010001;3004269_COG0745	49.49	NZ_AP017309	Leptolyngbya sp. NIES-3755	Strain	46.66	AAG04568.1	AAG04568.1;AAA65953.1	ATP-binding cassette (ABC) antibiotic efflux pump;pmr phosphoethanolamine transferase	antibiotic target alteration	macrolide antibiotic;peptide antibiotic	0	0	1
WP_068394410_0	WP_068394410	0010001;3004269_COG0745	48.28	NZ_AP017309	Leptolyngbya sp. NIES-3755	Strain	46.66	AAG04568.1	AAG04568.1	ATP-binding cassette (ABC) antibiotic efflux pump;pmr phosphoethanolamine transferase	antibiotic target alteration	macrolide antibiotic;peptide antibiotic	0	0	1
WP_069614398_0	WP_069614398	0010001;3004269_COG0745	61.9	NZ_CP023000	Rhizobium sp. 11515TR	Strain	59.46	AAG04568.1	AAG04568.1;CDO13981.1;AAG08162.1	ATP-binding cassette (ABC) antibiotic efflux pump;pmr phosphoethanolamine transferase	antibiotic target alteration	macrolide antibiotic;peptide antibiotic	1	0	1
WP_074970336_0	WP_074970336	0010001;3004269_COG0745	71.83	NZ_LN832562	Paracoccus aminovorans	Species	67.38	AAG04568.1	AAG04568.1;CDO13981.1	ATP-binding cassette (ABC) antibiotic efflux pump;pmr phosphoethanolamine transferase	antibiotic target alteration	macrolide antibiotic;peptide antibiotic	1	0	1
WP_081614841_0	WP_081614841	0010001;3004269_COG0745	47.43	NZ_AP018204	Leptolyngbya boryana NIES-2135	Strain	47.01	AAG04568.1	AAG04568.1	ATP-binding cassette (ABC) antibiotic efflux pump;pmr phosphoethanolamine transferase	antibiotic target alteration	macrolide antibiotic;peptide antibiotic	1	0	1
WP_092734855_0	WP_092734855	0010001;3004269_COG0745	57.81	NZ_CP033024	Agrobacterium fabrum	Species	59.22	AAG04568.1	AAG04568.1;CDO13981.1;AAG08162.1	ATP-binding cassette (ABC) antibiotic efflux pump;pmr phosphoethanolamine transferase	antibiotic target alteration	macrolide antibiotic;peptide antibiotic	0	0	1
WP_096724182_0	WP_096724182	0010001;3004269_COG0745	41.11	NZ_AP018282	Chondrocystis sp. NIES-4102	Strain	36.6	AAG04568.1	AAG04568.1;AHA41505.1	ATP-binding cassette (ABC) antibiotic efflux pump;pmr phosphoethanolamine transferase	antibiotic target alteration	macrolide antibiotic;peptide antibiotic	0	0	1
WP_100922815_0	WP_100922815	0010001;3004269_COG0745	65.32	NZ_CP020371	Candidatus Thiodictyon syntrophicum	Strain	66.24	AAG04568.1	AAG04568.1;CDO13981.1;AAG08162.1	ATP-binding cassette (ABC) antibiotic efflux pump;pmr phosphoethanolamine transferase	antibiotic target alteration	macrolide antibiotic;peptide antibiotic	0	0	1
WP_104902107_0	WP_104902107	0010001;3004269_COG0745	40.43	NZ_CP026682	Nostoc sp. 'Peltigera membranacea cyanobiont' N6	Strain	41.35	AAG04568.1	AAG04568.1;AHA41505.1	ATP-binding cassette (ABC) antibiotic efflux pump;pmr phosphoethanolamine transferase	antibiotic target alteration	macrolide antibiotic;peptide antibiotic	0	0	1
WP_109069163_0	WP_109069163	0010001;3004269_COG0745	70.61	NZ_CP022367	Azospirillum sp. TSH58	Strain	69.13	AAG04568.1	ABA71727.1;CDO13981.1;AAB05622.1;AAG08162.1;AAG04568.1	ATP-binding cassette (ABC) antibiotic efflux pump;pmr phosphoethanolamine transferase	antibiotic target alteration	macrolide antibiotic;peptide antibiotic	0	0	1
WP_109071529_0	WP_109071529	0010001;3004269_COG0745	68.74	NZ_CP022366	Azospirillum sp. TSH58	Strain	69.13	AAG04568.1	AAG04568.1;CDO13981.1;AAG08162.1	ATP-binding cassette (ABC) antibiotic efflux pump;pmr phosphoethanolamine transferase	antibiotic target alteration	macrolide antibiotic;peptide antibiotic	1	0	1
WP_112345773_0	WP_112345773	0010001;3004269_COG0745	62.05	NZ_CP032686	Rhizobium sp. CCGE531	Strain	59.97	AAG04568.1	AAG04568.1;CDO13981.1;AAG08162.1	ATP-binding cassette (ABC) antibiotic efflux pump;pmr phosphoethanolamine transferase	antibiotic target alteration	macrolide antibiotic;peptide antibiotic	0	0	1
WP_112345773_1	WP_112345773	0010001;3004269_COG0745	62.05	NZ_CP032691	Rhizobium sp. CCGE532	Strain	60	AAG04568.1	AAG04568.1;CDO13981.1;AAG08162.1	ATP-binding cassette (ABC) antibiotic efflux pump;pmr phosphoethanolamine transferase	antibiotic target alteration	macrolide antibiotic;peptide antibiotic	1	0	1
WP_114200530_0	WP_114200530	0010001;3004269_COG0745	58.07	NZ_CP024907	Paraburkholderia caledonica	Species	61.91	AAG04568.1	AAG04568.1;CDO13981.1	ATP-binding cassette (ABC) antibiotic efflux pump;pmr phosphoethanolamine transferase	antibiotic target alteration	macrolide antibiotic;peptide antibiotic	0	0	1
WP_120667017_0	WP_120667017	0010001;3004269_COG0745	58.71	NZ_CP032685	Rhizobium sp. CCGE531	Strain	59.97	AAG04568.1	AAG04568.1;CDO13981.1;AAG08162.1	ATP-binding cassette (ABC) antibiotic efflux pump;pmr phosphoethanolamine transferase	antibiotic target alteration	macrolide antibiotic;peptide antibiotic	0	0	1
WP_120667017_1	WP_120667017	0010001;3004269_COG0745	58.71	NZ_CP032690	Rhizobium sp. CCGE532	Strain	60	AAG04568.1	AAG04568.1;CDO13981.1;AAG08162.1	ATP-binding cassette (ABC) antibiotic efflux pump;pmr phosphoethanolamine transferase	antibiotic target alteration	macrolide antibiotic;peptide antibiotic	1	0	1
WP_120708578_0	WP_120708578	0010001;3004269_COG0745	59.86	NZ_CP032695	Rhizobium jaguaris	Species	59.44	AAG04568.1	AAG04568.1;AAG06465.1	ATP-binding cassette (ABC) antibiotic efflux pump;pmr phosphoethanolamine transferase	antibiotic target alteration	macrolide antibiotic;peptide antibiotic	0	0	1
WP_122129191_0	WP_122129191	0010001;3004269_COG0745	69.17	NZ_CP033227	Sphingobium yanoikuyae	Species	64.06	AAG04568.1	AAG04568.1;AAG06465.1	ATP-binding cassette (ABC) antibiotic efflux pump;pmr phosphoethanolamine transferase	antibiotic target alteration	macrolide antibiotic;peptide antibiotic	0	0	1
WP_124740393_0	WP_124740393	0010001;3004269_COG0745	55.66	NZ_CP034087	Methylocystis rosea	Species	62.7	AAG04568.1	AAB05622.1;AAG04568.1;CDO13981.1;AAG08162.1	ATP-binding cassette (ABC) antibiotic efflux pump;pmr phosphoethanolamine transferase	antibiotic target alteration	macrolide antibiotic;peptide antibiotic	0	0	1
WP_126390809_0	WP_126390809	0010001;3004269_COG0745	41.38	NZ_AP017562	Pseudanabaena sp. ABRG5-3	Strain	42.19	AAG04568.1	AAG04568.1	ATP-binding cassette (ABC) antibiotic efflux pump;pmr phosphoethanolamine transferase	antibiotic target alteration	macrolide antibiotic;peptide antibiotic	0	0	1
WP_129373124_0	WP_129373124	0010001;3004269_COG0745	64.73	NZ_CP035419	Leisingera sp. NJS204	Strain	61.58	AAG04568.1	AAG04568.1;CDO13981.1;AAG06465.1;AAG08162.1	ATP-binding cassette (ABC) antibiotic efflux pump;pmr phosphoethanolamine transferase	antibiotic target alteration	macrolide antibiotic;peptide antibiotic	1	0	1
WP_134831753_0	WP_134831753	0010001;3004269_COG0745	64.88	NZ_CP038239	Leisingera sp. NJS201	Strain	61.55	AAG04568.1	AAG04568.1;CDO13981.1;AAG06465.1;AAG08162.1	ATP-binding cassette (ABC) antibiotic efflux pump;pmr phosphoethanolamine transferase	antibiotic target alteration	macrolide antibiotic;peptide antibiotic	0	0	1
WP_136550737_0	WP_136550737	0010001;3004269_COG0745	59.91	NZ_CP031094	Hydrocarboniclastica marina	Species	57.95	AAG04568.1	AAG04568.1;CDO13981.1	ATP-binding cassette (ABC) antibiotic efflux pump;pmr phosphoethanolamine transferase	antibiotic target alteration	macrolide antibiotic;peptide antibiotic	0	0	1
WP_136957634_0	WP_136957634	0010001;3004269_COG0745	68.57	NZ_CP039697	Novosphingobium sp. ABRDHK2	Strain	65.86	AAG04568.1	AAG04568.1	ATP-binding cassette (ABC) antibiotic efflux pump;pmr phosphoethanolamine transferase	antibiotic target alteration	macrolide antibiotic;peptide antibiotic	0	0	1
WP_137116855_0	WP_137116855	0010001;3004269_COG0745	70.45	NZ_CP032322	Azospirillum brasilense	Species	68.43	AAG04568.1	AAB05622.1;AAG04568.1;CDO13981.1;AAG08162.1	ATP-binding cassette (ABC) antibiotic efflux pump;pmr phosphoethanolamine transferase	antibiotic target alteration	macrolide antibiotic;peptide antibiotic	1	0	1
WP_137141578_0	WP_137141578	0010001;3004269_COG0745	69.24	NZ_CP032346	Azospirillum brasilense	Species	68.43	AAG04568.1	ABA71727.1;CDO13981.1;AAB05622.1;AAG08162.1;AAG04568.1	ATP-binding cassette (ABC) antibiotic efflux pump;pmr phosphoethanolamine transferase	antibiotic target alteration	macrolide antibiotic;peptide antibiotic	1	0	1
WP_137194452_0	WP_137194452	0010001;3004269_COG0745	64.24	NZ_CP039965	Pseudorhodobacter turbinis	Genus	57.79	AAG04568.1	AAG04568.1;CDO13981.1;AAG08162.1	ATP-binding cassette (ABC) antibiotic efflux pump;pmr phosphoethanolamine transferase	antibiotic target alteration	macrolide antibiotic;peptide antibiotic	0	0	1
WP_138925347_0	WP_138925347	0010001;3004269_COG0745	56.95	NZ_CP040754	Sulfitobacter sp. BSw21498	Strain	58.5	AAG04568.1	AAG04568.1;CDO13981.1	ATP-binding cassette (ABC) antibiotic efflux pump;pmr phosphoethanolamine transferase	antibiotic target alteration	macrolide antibiotic;peptide antibiotic	0	0	1
WP_149199462_0	WP_149199462	0010001;3004269_COG0745	67.88	NZ_CP054621	Azospirillum oryzae	Genus	68.43	AAG04568.1	CDO13981.1;AAB05622.1;AAL27445.1;AAG08162.1;ATC67679.1;AAC73788.1;AAG04568.1	ATP-binding cassette (ABC) antibiotic efflux pump;pmr phosphoethanolamine transferase	antibiotic target alteration	macrolide antibiotic;peptide antibiotic	1	0	1
WP_150338153_0	WP_150338153	0010001;3004269_COG0745	58.08	NZ_CP044073	Pseudomonas oryzihabitans	Species	65.83	AAG04568.1	CDO13981.1;AAG06465.1;AAG08162.1;AHA41505.1;AAR84672.1;AAG04568.1	ATP-binding cassette (ABC) antibiotic efflux pump;pmr phosphoethanolamine transferase	antibiotic target alteration	macrolide antibiotic;peptide antibiotic	1	0	1
WP_150345751_0	WP_150345751	0010001;3004269_COG0745	52.17	NZ_CP044084	Pseudomonas luteola	Species	55.44	AAG04568.1	AAG04568.1	ATP-binding cassette (ABC) antibiotic efflux pump;pmr phosphoethanolamine transferase	antibiotic target alteration	macrolide antibiotic;peptide antibiotic	0	0	1
WP_152460757_0	WP_152460757	0010001;3004269_COG0745	60.57	NZ_CP045386	Ruegeria sp. THAF33	Strain	58.11	AAG04568.1	AAG04568.1;CDO13981.1	ATP-binding cassette (ABC) antibiotic efflux pump;pmr phosphoethanolamine transferase	antibiotic target alteration	macrolide antibiotic;peptide antibiotic	0	0	1
WP_152478296_0	WP_152478296	0010001;3004269_COG0745	64.86	NZ_CP045400	Halomonas sp. THAF12	Strain	67.51	AAG04568.1	AAG04568.1;CDO13981.1	ATP-binding cassette (ABC) antibiotic efflux pump;pmr phosphoethanolamine transferase	antibiotic target alteration	macrolide antibiotic;peptide antibiotic	0	0	1
WP_152478296_1	WP_152478296	0010001;3004269_COG0745	64.86	NZ_CP045401	Halomonas sp. THAF12	Strain	67.51	AAG04568.1	AAG04568.1;CDO13981.1	ATP-binding cassette (ABC) antibiotic efflux pump;pmr phosphoethanolamine transferase	antibiotic target alteration	macrolide antibiotic;peptide antibiotic	1	0	1
WP_154453891_0	WP_154453891	0010001;3004269_COG0745	58.97	NZ_CP044329	Methylocystis rosea	Species	62.7	AAG04568.1	AAB05622.1;AAG04568.1;CDO13981.1;AAG08162.1	ATP-binding cassette (ABC) antibiotic efflux pump;pmr phosphoethanolamine transferase	antibiotic target alteration	macrolide antibiotic;peptide antibiotic	0	0	1
WP_160594046_0	WP_160594046	0010001;3004269_COG0745	64.56	NZ_CP047896	Sphingomonas sp. C33	Strain	68.27	AAG04568.1	AAG04568.1;CDO13981.1;AAG08162.1	ATP-binding cassette (ABC) antibiotic efflux pump;pmr phosphoethanolamine transferase	antibiotic target alteration	macrolide antibiotic;peptide antibiotic	0	0	1
WP_161915190_0	WP_161915190	0010001;3004269_COG0745	70.06	NZ_AP022333	Methylosinus sp. C49	Strain	64.85	AAG04568.1	AAG04568.1	ATP-binding cassette (ABC) antibiotic efflux pump;pmr phosphoethanolamine transferase	antibiotic target alteration	macrolide antibiotic;peptide antibiotic	0	0	1
WP_161915257_0	WP_161915257	0010001;3004269_COG0745	61.5	NZ_AP022333	Methylosinus sp. C49	Strain	64.85	AAG04568.1	AAG04568.1	ATP-binding cassette (ABC) antibiotic efflux pump;pmr phosphoethanolamine transferase	antibiotic target alteration	macrolide antibiotic;peptide antibiotic	0	0	1
WP_167727886_0	WP_167727886	0010001;3004269_COG0745	39.72	NZ_CP050442	Tolypothrix sp. PCC 7910	Strain	40.62	AAG04568.1	AAG04568.1;AHA41505.1	ATP-binding cassette (ABC) antibiotic efflux pump;pmr phosphoethanolamine transferase	antibiotic target alteration	macrolide antibiotic;peptide antibiotic	0	0	1
WP_001265481_0	WP_001265481	0010001;3004269_COG0745	47.17	NZ_CP010135	Escherichia coli	Species	51.6	CDO13981.1	AAC73788.1;AAG04568.1;CDO13981.1	ATP-binding cassette (ABC) antibiotic efflux pump;pmr phosphoethanolamine transferase	antibiotic target alteration	macrolide antibiotic;peptide antibiotic	0	0	0
WP_001265481_1	WP_001265481	0010001;3004269_COG0745	47.62	NZ_CP041417	Escherichia coli	Species	51.6	CDO13981.1	AAC73788.1;AAG04568.1;CDO13981.1	ATP-binding cassette (ABC) antibiotic efflux pump;pmr phosphoethanolamine transferase	antibiotic target alteration	macrolide antibiotic;peptide antibiotic	1	0	0
WP_012329840_0	WP_012329840	0010001;3004269_COG0745	61.54	NC_010510	Methylobacterium radiotolerans JCM 2831	Strain	71.04	CDO13981.1	CDO13981.1	ATP-binding cassette (ABC) antibiotic efflux pump;pmr phosphoethanolamine transferase	antibiotic target alteration	macrolide antibiotic;peptide antibiotic	1	0	0
WP_013755308_0	WP_013755308	0010001;3004269_COG0745	36.44	NC_015498	Glaciecola sp. 4H-3-7+YE-5	Strain	44.06	CDO13981.1	CDO13981.1	ATP-binding cassette (ABC) antibiotic efflux pump;pmr phosphoethanolamine transferase	antibiotic target alteration	macrolide antibiotic;peptide antibiotic	0	0	0
WP_018246488_0	WP_018246488	0010001;3004269_COG0745	61.76	NZ_CP050087	Rhizobium leguminosarum bv. trifolii	Strain	60.65	CDO13981.1	AAG04568.1;CDO13981.1;AAG08162.1	ATP-binding cassette (ABC) antibiotic efflux pump;pmr phosphoethanolamine transferase	antibiotic target alteration	macrolide antibiotic;peptide antibiotic	0	0	0
WP_018246488_1	WP_018246488	0010001;3004269_COG0745	61.46	NZ_CP050105	Rhizobium leguminosarum bv. trifolii	Strain	60.65	CDO13981.1	AAG04568.1;CDO13981.1;AAG08162.1	ATP-binding cassette (ABC) antibiotic efflux pump;pmr phosphoethanolamine transferase	antibiotic target alteration	macrolide antibiotic;peptide antibiotic	1	0	0
WP_018246488_2	WP_018246488	0010001;3004269_COG0745	61.46	NZ_CP050110	Rhizobium leguminosarum bv. trifolii	Strain	60.65	CDO13981.1	AAG04568.1;CDO13981.1;AAG08162.1	ATP-binding cassette (ABC) antibiotic efflux pump;pmr phosphoethanolamine transferase	antibiotic target alteration	macrolide antibiotic;peptide antibiotic	1	0	0
WP_018246488_3	WP_018246488	0010001;3004269_COG0745	61.76	NZ_CP022667	Rhizobium leguminosarum bv. viciae	Strain	60.99	CDO13981.1	AAG04568.1;CDO13981.1;AAG08162.1	ATP-binding cassette (ABC) antibiotic efflux pump;pmr phosphoethanolamine transferase	antibiotic target alteration	macrolide antibiotic;peptide antibiotic	1	0	0
WP_018246488_4	WP_018246488	0010001;3004269_COG0745	61.76	NZ_CP025508	Rhizobium leguminosarum bv. viciae	Strain	60.99	CDO13981.1	AAG04568.1;CDO13981.1;AAG08162.1	ATP-binding cassette (ABC) antibiotic efflux pump;pmr phosphoethanolamine transferase	antibiotic target alteration	macrolide antibiotic;peptide antibiotic	1	0	0
WP_020819429_0	WP_020819429	0010001;3004269_COG0745	67.99	NZ_CP005191	Sphingobium sp. MI1205	Strain	62.34	CDO13981.1	CDO13981.1	ATP-binding cassette (ABC) antibiotic efflux pump;pmr phosphoethanolamine transferase	antibiotic target alteration	macrolide antibiotic;peptide antibiotic	0	0	0
WP_035561696_0	WP_035561696	0010001;3004269_COG0745	49.4	NZ_CP011053	Halomonas sp. KO116	Strain	54.2	CDO13981.1	AAG04568.1;CDO13981.1	ATP-binding cassette (ABC) antibiotic efflux pump;pmr phosphoethanolamine transferase	antibiotic target alteration	macrolide antibiotic;peptide antibiotic	0	0	0
WP_037384962_0	WP_037384962	0010001;3004269_COG0745	64.59	NZ_CP013110	Sinorhizobium americanum	Species	62.29	CDO13981.1	CDO13981.1	ATP-binding cassette (ABC) antibiotic efflux pump;pmr phosphoethanolamine transferase	antibiotic target alteration	macrolide antibiotic;peptide antibiotic	1	0	0
WP_037384962_1	WP_037384962	0010001;3004269_COG0745	64.44	NZ_CP013054	Sinorhizobium americanum CCGM7	Strain	62.19	CDO13981.1	CDO13981.1	ATP-binding cassette (ABC) antibiotic efflux pump;pmr phosphoethanolamine transferase	antibiotic target alteration	macrolide antibiotic;peptide antibiotic	1	0	0
WP_048464257_0	WP_048464257	0010001;3004269_COG0745	61.25	NZ_AP014709	Methylobacterium aquaticum	Species	70.77	CDO13981.1	CDO13981.1	ATP-binding cassette (ABC) antibiotic efflux pump;pmr phosphoethanolamine transferase	antibiotic target alteration	macrolide antibiotic;peptide antibiotic	0	0	0
WP_069694220_0	WP_069694220	0010001;3004269_COG0745	61.63	NZ_CP017148	Bosea vaviloviae	Species	65.37	CDO13981.1	CDO13981.1	ATP-binding cassette (ABC) antibiotic efflux pump;pmr phosphoethanolamine transferase	antibiotic target alteration	macrolide antibiotic;peptide antibiotic	0	0	0
WP_075382255_0	WP_075382255	0010001;3004269_COG0745	61.68	NZ_CP015369	Methylobacterium phyllosphaerae	Species	69.56	CDO13981.1	CDO13981.1	ATP-binding cassette (ABC) antibiotic efflux pump;pmr phosphoethanolamine transferase	antibiotic target alteration	macrolide antibiotic;peptide antibiotic	0	0	0
WP_085773909_0	WP_085773909	0010001;3004269_COG0745	65.21	NZ_CP019949	Methylocystis bryophila	Species	63.15	CDO13981.1	CDO13981.1	ATP-binding cassette (ABC) antibiotic efflux pump;pmr phosphoethanolamine transferase	antibiotic target alteration	macrolide antibiotic;peptide antibiotic	0	0	0
WP_089422871_0	WP_089422871	0010001;3004269_COG0745	58.33	NZ_CP022417	Sulfitobacter pseudonitzschiae	Species	59.51	CDO13981.1	CDO13981.1	ATP-binding cassette (ABC) antibiotic efflux pump;pmr phosphoethanolamine transferase	antibiotic target alteration	macrolide antibiotic;peptide antibiotic	0	0	0
WP_111070256_0	WP_111070256	0010001;3004269_COG0745	61.81	NZ_CP029833	Azospirillum ramasamyi	Genus	68.43	CDO13981.1	CDO13981.1	ATP-binding cassette (ABC) antibiotic efflux pump;pmr phosphoethanolamine transferase	antibiotic target alteration	macrolide antibiotic;peptide antibiotic	0	0	0
WP_145891766_0	WP_145891766	0010001;3004269_COG0745	48.73	NZ_CP032704	Pantoea dispersa	Species	57.42	CDO13981.1	CDO13981.1	ATP-binding cassette (ABC) antibiotic efflux pump;pmr phosphoethanolamine transferase	antibiotic target alteration	macrolide antibiotic;peptide antibiotic	0	0	0
WP_159597264_0	WP_159597264	0010001;3004269_COG0745	51.82	NZ_CP044550	Hydrogenophaga sp. BPS33	Strain	65.43	CDO13981.1	CDO13981.1	ATP-binding cassette (ABC) antibiotic efflux pump;pmr phosphoethanolamine transferase	antibiotic target alteration	macrolide antibiotic;peptide antibiotic	0	0	0
WP_165104495_0	WP_165104495	0010001;3004269_COG0745	61.36	NZ_CP049158	Caballeronia sp. SBC1	Strain	59.69	CDO13981.1	SIP52035.1;CDO13981.1	ATP-binding cassette (ABC) antibiotic efflux pump;pmr phosphoethanolamine transferase	antibiotic target alteration	macrolide antibiotic;peptide antibiotic	0	0	0
WP_165104495_1	WP_165104495	0010001;3004269_COG0745	61.36	NZ_CP049318	Caballeronia sp. SBC2	Strain	59.51	CDO13981.1	SIP52035.1;CDO13981.1	ATP-binding cassette (ABC) antibiotic efflux pump;pmr phosphoethanolamine transferase	antibiotic target alteration	macrolide antibiotic;peptide antibiotic	1	0	0
WP_001541939_0	WP_001541939	0010002;0010004_COG2197	40	NZ_CP053722	Escherichia coli	Species	51.6	BAB36671.1	BAB36671.1	major facilitator superfamily (MFS) antibiotic efflux pump;resistance-nodulation-cell division (RND) antibiotic efflux pump	antibiotic efflux	fluoroquinolone antibiotic;macrolide antibiotic;penam;tetracycline antibiotic	0	0	0
WP_008645493_0	WP_008645493	0010002;0010004_COG2197	61.77	NC_007974	Cupriavidus metallidurans CH34	Strain	63.52	BAB36671.1	BAB36671.1	major facilitator superfamily (MFS) antibiotic efflux pump;resistance-nodulation-cell division (RND) antibiotic efflux pump	antibiotic efflux	fluoroquinolone antibiotic;macrolide antibiotic;penam;tetracycline antibiotic	0	0	0
WP_011520117_0	WP_011520117	0010002;0010004_COG2197	55.45	NC_007974	Cupriavidus metallidurans CH34	Strain	63.52	BAB36671.1	BAB36671.1;AAO82599.1;AFK58562.1	major facilitator superfamily (MFS) antibiotic efflux pump;resistance-nodulation-cell division (RND) antibiotic efflux pump	antibiotic efflux	fluoroquinolone antibiotic;macrolide antibiotic;penam;tetracycline antibiotic	0	0	0
WP_059579902_0	WP_059579902	0010002;0010004_COG2197	52.82	NZ_CP013419	Burkholderia sp. MSMB0266	Strain	67.01	BAB36671.1	BAB36671.1	major facilitator superfamily (MFS) antibiotic efflux pump;resistance-nodulation-cell division (RND) antibiotic efflux pump	antibiotic efflux	fluoroquinolone antibiotic;macrolide antibiotic;penam;tetracycline antibiotic	0	0	0
WP_059638473_0	WP_059638473	0010002;0010004_COG2197	56.14	NZ_CP013369	Burkholderia ubonensis	Species	67.32	BAB36671.1	BAB36671.1	major facilitator superfamily (MFS) antibiotic efflux pump;resistance-nodulation-cell division (RND) antibiotic efflux pump	antibiotic efflux	fluoroquinolone antibiotic;macrolide antibiotic;penam;tetracycline antibiotic	0	0	0
WP_069078805_0	WP_069078805	0010002;0010004_COG2197	38.55	NZ_CP015640	Pseudomonas lurida	Species	60.8	BAB36671.1	BAB36671.1;AAO82599.1;AFK58562.1	major facilitator superfamily (MFS) antibiotic efflux pump;resistance-nodulation-cell division (RND) antibiotic efflux pump	antibiotic efflux	fluoroquinolone antibiotic;macrolide antibiotic;penam;tetracycline antibiotic	0	0	0
WP_110866877_0	WP_110866877	0010002;0010004_COG2197	45.24	NZ_CP040096	Pantoea sp. SO10	Strain	54.89	BAB36671.1	BAB36671.1;AAO82599.1;AFK58562.1	major facilitator superfamily (MFS) antibiotic efflux pump;resistance-nodulation-cell division (RND) antibiotic efflux pump	antibiotic efflux	fluoroquinolone antibiotic;macrolide antibiotic;penam;tetracycline antibiotic	0	0	0
WP_137387368_0	WP_137387368	0010002;0010004_COG2197	50.08	NZ_CP040096	Pantoea sp. SO10	Strain	54.89	BAB36671.1	BAB36671.1	major facilitator superfamily (MFS) antibiotic efflux pump;resistance-nodulation-cell division (RND) antibiotic efflux pump	antibiotic efflux	fluoroquinolone antibiotic;macrolide antibiotic;penam;tetracycline antibiotic	0	0	0
WP_149138634_0	WP_149138634	0010002;0010004_COG2197	65.45	NZ_CP043441	Cupriavidus campinensis	Species	65.88	BAB36671.1	BAB36671.1	major facilitator superfamily (MFS) antibiotic efflux pump;resistance-nodulation-cell division (RND) antibiotic efflux pump	antibiotic efflux	fluoroquinolone antibiotic;macrolide antibiotic;penam;tetracycline antibiotic	0	0	0
WP_151038818_0	WP_151038818	0010002;0010004_COG2197	47.44	NZ_CP031696	Erwinia billingiae	Species	55.02	BAB36671.1	BAB36671.1	major facilitator superfamily (MFS) antibiotic efflux pump;resistance-nodulation-cell division (RND) antibiotic efflux pump	antibiotic efflux	fluoroquinolone antibiotic;macrolide antibiotic;penam;tetracycline antibiotic	0	0	0
WP_099061470_0	WP_099061470	0010002;0010004_COG2197	62.25	NZ_CP021375	Rhizobium sp. ACO-34A	Strain	61.22	BAB36671.1	BAB36671.1;AFK58562.1	major facilitator superfamily (MFS) antibiotic efflux pump;resistance-nodulation-cell division (RND) antibiotic efflux pump	antibiotic efflux	fluoroquinolone antibiotic;macrolide antibiotic;penam;tetracycline antibiotic	0	0	0
WP_080402083_0	WP_080402083	0010002;0010004_COG2205	64.5	NZ_CP013369	Burkholderia ubonensis	Species	67.32	AAC75429.1	AAC75429.1	major facilitator superfamily (MFS) antibiotic efflux pump;resistance-nodulation-cell division (RND) antibiotic efflux pump	antibiotic efflux	fluoroquinolone antibiotic;macrolide antibiotic;penam;tetracycline antibiotic	0	0	0
AKG90197	WP_001287391	0010002;0010004_COG2916	47.9	KM877269	Salmonella enterica subsp. enterica serovar Typhimurium	Strain	52.22	BAB35162.1	BAB35162.1	major facilitator superfamily (MFS) antibiotic efflux pump;resistance-nodulation-cell division (RND) antibiotic efflux pump	antibiotic efflux	cephalosporin;cephamycin;fluoroquinolone antibiotic;macrolide antibiotic;penam;tetracycline antibiotic	1	0	0
AKJ19876	WP_001287388	0010002;0010004_COG2916	45.68	KP899804	Salmonella enterica subsp. enterica serovar Typhimurium	Strain	52.22	BAB35162.1	BAB35162.1	major facilitator superfamily (MFS) antibiotic efflux pump;resistance-nodulation-cell division (RND) antibiotic efflux pump	antibiotic efflux	cephalosporin;cephamycin;fluoroquinolone antibiotic;macrolide antibiotic;penam;tetracycline antibiotic	0	0	0
AKJ20075	WP_001287388	0010002;0010004_COG2916	45.68	KP899805	Salmonella enterica subsp. enterica serovar Typhimurium	Strain	52.22	BAB35162.1	BAB35162.1	major facilitator superfamily (MFS) antibiotic efflux pump;resistance-nodulation-cell division (RND) antibiotic efflux pump	antibiotic efflux	cephalosporin;cephamycin;fluoroquinolone antibiotic;macrolide antibiotic;penam;tetracycline antibiotic	1	0	0
AKJ20256	WP_001287388	0010002;0010004_COG2916	45.68	KP899806	Salmonella enterica subsp. enterica serovar Typhimurium	Strain	52.22	BAB35162.1	BAB35162.1	major facilitator superfamily (MFS) antibiotic efflux pump;resistance-nodulation-cell division (RND) antibiotic efflux pump	antibiotic efflux	cephalosporin;cephamycin;fluoroquinolone antibiotic;macrolide antibiotic;penam;tetracycline antibiotic	1	0	0
AMY28450	WP_001293134	0010002;0010004_COG2916	44.52	KU761327	Klebsiella pneumoniae	Species	57.5	BAB35162.1	BAB35162.1	major facilitator superfamily (MFS) antibiotic efflux pump;resistance-nodulation-cell division (RND) antibiotic efflux pump	antibiotic efflux	cephalosporin;cephamycin;fluoroquinolone antibiotic;macrolide antibiotic;penam;tetracycline antibiotic	0	0	0
ANS54868	WP_001287392	0010002;0010004_COG2916	48.15	KU353730	Escherichia coli	Species	51.6	BAB35162.1	BAB35162.1	major facilitator superfamily (MFS) antibiotic efflux pump;resistance-nodulation-cell division (RND) antibiotic efflux pump	antibiotic efflux	cephalosporin;cephamycin;fluoroquinolone antibiotic;macrolide antibiotic;penam;tetracycline antibiotic	1	1	0
ANS55437	WP_014839899	0010002;0010004_COG2916	46.62	KU318421	Klebsiella pneumoniae	Species	57.5	BAB35162.1	BAB35162.1	major facilitator superfamily (MFS) antibiotic efflux pump;resistance-nodulation-cell division (RND) antibiotic efflux pump	antibiotic efflux	cephalosporin;cephamycin;fluoroquinolone antibiotic;macrolide antibiotic;penam;tetracycline antibiotic	0	0	0
APC57503	WP_001293134	0010002;0010004_COG2916	44.52	KX555451	Escherichia coli	Species	51.6	BAB35162.1	BAB35162.1	major facilitator superfamily (MFS) antibiotic efflux pump;resistance-nodulation-cell division (RND) antibiotic efflux pump	antibiotic efflux	cephalosporin;cephamycin;fluoroquinolone antibiotic;macrolide antibiotic;penam;tetracycline antibiotic	1	0	0
APC57549	WP_001293134	0010002;0010004_COG2916	44.52	KX555452	Escherichia coli	Species	51.6	BAB35162.1	BAB35162.1	major facilitator superfamily (MFS) antibiotic efflux pump;resistance-nodulation-cell division (RND) antibiotic efflux pump	antibiotic efflux	cephalosporin;cephamycin;fluoroquinolone antibiotic;macrolide antibiotic;penam;tetracycline antibiotic	1	0	0
API81950	WP_001293458	0010002;0010004_COG2916	48.03	KX507346	Escherichia coli	Species	51.6	BAB35162.1	BAB35162.1	major facilitator superfamily (MFS) antibiotic efflux pump;resistance-nodulation-cell division (RND) antibiotic efflux pump	antibiotic efflux	cephalosporin;cephamycin;fluoroquinolone antibiotic;macrolide antibiotic;penam;tetracycline antibiotic	0	0	0
APU90502	WP_001287392	0010002;0010004_COG2916	48.15	KX856065	Salmonella enterica subsp. enterica serovar Typhimurium	Strain	52.22	BAB35162.1	BAB35162.1	major facilitator superfamily (MFS) antibiotic efflux pump;resistance-nodulation-cell division (RND) antibiotic efflux pump	antibiotic efflux	cephalosporin;cephamycin;fluoroquinolone antibiotic;macrolide antibiotic;penam;tetracycline antibiotic	1	1	0
APW08710	WP_001287391	0010002;0010004_COG2916	47.9	CP019195	Salmonella enterica subsp. enterica serovar Senftenberg str. ATCC 43845	Strain	51.93	BAB35162.1	BAB35162.1	major facilitator superfamily (MFS) antibiotic efflux pump;resistance-nodulation-cell division (RND) antibiotic efflux pump	antibiotic efflux	cephalosporin;cephamycin;fluoroquinolone antibiotic;macrolide antibiotic;penam;tetracycline antibiotic	1	0	0
AQZ20802	WP_001287392	0010002;0010004_COG2916	48.15	KY075659	Escherichia coli	Species	51.6	BAB35162.1	BAB35162.1	major facilitator superfamily (MFS) antibiotic efflux pump;resistance-nodulation-cell division (RND) antibiotic efflux pump	antibiotic efflux	cephalosporin;cephamycin;fluoroquinolone antibiotic;macrolide antibiotic;penam;tetracycline antibiotic	1	1	0
ARN69839	WP_020331412	0010002;0010004_COG2916	41.97	CP015514	Vibrio vulnificus	Species	45.34	BAB35162.1	BAB35162.1	major facilitator superfamily (MFS) antibiotic efflux pump;resistance-nodulation-cell division (RND) antibiotic efflux pump	antibiotic efflux	cephalosporin;cephamycin;fluoroquinolone antibiotic;macrolide antibiotic;penam;tetracycline antibiotic	0	0	0
ASK04615	WP_001293458	0010002;0010004_COG2916	48.03	KY930325	Klebsiella pneumoniae	Species	57.5	BAB35162.1	BAB35162.1	major facilitator superfamily (MFS) antibiotic efflux pump;resistance-nodulation-cell division (RND) antibiotic efflux pump	antibiotic efflux	cephalosporin;cephamycin;fluoroquinolone antibiotic;macrolide antibiotic;penam;tetracycline antibiotic	1	1	0
AUG89052	WP_004212796	0010002;0010004_COG2916	45.61	MF943217	Klebsiella pneumoniae	Species	57.5	BAB35162.1	BAB35162.1	major facilitator superfamily (MFS) antibiotic efflux pump;resistance-nodulation-cell division (RND) antibiotic efflux pump	antibiotic efflux	cephalosporin;cephamycin;fluoroquinolone antibiotic;macrolide antibiotic;penam;tetracycline antibiotic	1	0	0
AUO30675	WP_001293134	0010002;0010004_COG2916	44.52	MG557852	Escherichia coli	Species	51.6	BAB35162.1	BAB35162.1	major facilitator superfamily (MFS) antibiotic efflux pump;resistance-nodulation-cell division (RND) antibiotic efflux pump	antibiotic efflux	cephalosporin;cephamycin;fluoroquinolone antibiotic;macrolide antibiotic;penam;tetracycline antibiotic	1	0	0
AUO30733	WP_001293134	0010002;0010004_COG2916	44.52	MG557853	Escherichia coli	Species	51.6	BAB35162.1	BAB35162.1	major facilitator superfamily (MFS) antibiotic efflux pump;resistance-nodulation-cell division (RND) antibiotic efflux pump	antibiotic efflux	cephalosporin;cephamycin;fluoroquinolone antibiotic;macrolide antibiotic;penam;tetracycline antibiotic	1	0	0
AUO30785	WP_001293134	0010002;0010004_COG2916	44.52	MG557854	Escherichia coli	Species	51.6	BAB35162.1	BAB35162.1	major facilitator superfamily (MFS) antibiotic efflux pump;resistance-nodulation-cell division (RND) antibiotic efflux pump	antibiotic efflux	cephalosporin;cephamycin;fluoroquinolone antibiotic;macrolide antibiotic;penam;tetracycline antibiotic	1	0	0
AUV50577	WP_001293458	0010002;0010004_COG2916	48.03	MG228426	Escherichia coli	Species	51.6	BAB35162.1	BAB35162.1	major facilitator superfamily (MFS) antibiotic efflux pump;resistance-nodulation-cell division (RND) antibiotic efflux pump	antibiotic efflux	cephalosporin;cephamycin;fluoroquinolone antibiotic;macrolide antibiotic;penam;tetracycline antibiotic	1	1	0
AUV51318	WP_001293458	0010002;0010004_COG2916	48.03	MF679147	Escherichia coli	Species	51.6	BAB35162.1	BAB35162.1	major facilitator superfamily (MFS) antibiotic efflux pump;resistance-nodulation-cell division (RND) antibiotic efflux pump	antibiotic efflux	cephalosporin;cephamycin;fluoroquinolone antibiotic;macrolide antibiotic;penam;tetracycline antibiotic	1	1	0
AVE26135	WP_044715196	0010002;0010004_COG2916	47.59	MG516910	Escherichia coli	Species	51.6	BAB35162.1	BAB35162.1	major facilitator superfamily (MFS) antibiotic efflux pump;resistance-nodulation-cell division (RND) antibiotic efflux pump	antibiotic efflux	cephalosporin;cephamycin;fluoroquinolone antibiotic;macrolide antibiotic;penam;tetracycline antibiotic	1	0	0
AVO80867	WP_014839899	0010002;0010004_COG2916	46.62	CP027603	Klebsiella pneumoniae	Species	57.5	BAB35162.1	BAB35162.1	major facilitator superfamily (MFS) antibiotic efflux pump;resistance-nodulation-cell division (RND) antibiotic efflux pump	antibiotic efflux	cephalosporin;cephamycin;fluoroquinolone antibiotic;macrolide antibiotic;penam;tetracycline antibiotic	1	0	0
AVW74266	WP_004212796	0010002;0010004_COG2916	45.61	CP028390	Klebsiella pneumoniae	Species	57.5	BAB35162.1	BAB35162.1	major facilitator superfamily (MFS) antibiotic efflux pump;resistance-nodulation-cell division (RND) antibiotic efflux pump	antibiotic efflux	cephalosporin;cephamycin;fluoroquinolone antibiotic;macrolide antibiotic;penam;tetracycline antibiotic	1	0	0
AWA49636	WP_001293458	0010002;0010004_COG2916	48.03	CP028781	Klebsiella pneumoniae subsp. pneumoniae	Strain	57.12	BAB35162.1	BAB35162.1	major facilitator superfamily (MFS) antibiotic efflux pump;resistance-nodulation-cell division (RND) antibiotic efflux pump	antibiotic efflux	cephalosporin;cephamycin;fluoroquinolone antibiotic;macrolide antibiotic;penam;tetracycline antibiotic	1	1	0
AWH57624	WP_001293458	0010002;0010004_COG2916	48.03	MG773377	Escherichia coli	Species	51.6	BAB35162.1	BAB35162.1	major facilitator superfamily (MFS) antibiotic efflux pump;resistance-nodulation-cell division (RND) antibiotic efflux pump	antibiotic efflux	cephalosporin;cephamycin;fluoroquinolone antibiotic;macrolide antibiotic;penam;tetracycline antibiotic	1	1	0
AWH58152	WP_001293458	0010002;0010004_COG2916	48.03	MG833405	Escherichia coli	Species	51.6	BAB35162.1	BAB35162.1	major facilitator superfamily (MFS) antibiotic efflux pump;resistance-nodulation-cell division (RND) antibiotic efflux pump	antibiotic efflux	cephalosporin;cephamycin;fluoroquinolone antibiotic;macrolide antibiotic;penam;tetracycline antibiotic	1	1	0
AWL43483	WP_004212796	0010002;0010004_COG2916	45.61	CP029383	Klebsiella pneumoniae subsp. pneumoniae	Strain	57.12	BAB35162.1	BAB35162.1	major facilitator superfamily (MFS) antibiotic efflux pump;resistance-nodulation-cell division (RND) antibiotic efflux pump	antibiotic efflux	cephalosporin;cephamycin;fluoroquinolone antibiotic;macrolide antibiotic;penam;tetracycline antibiotic	1	0	0
AWM71905	WP_001293458	0010002;0010004_COG2916	48.03	CP028705	Escherichia coli	Species	51.6	BAB35162.1	BAB35162.1	major facilitator superfamily (MFS) antibiotic efflux pump;resistance-nodulation-cell division (RND) antibiotic efflux pump	antibiotic efflux	cephalosporin;cephamycin;fluoroquinolone antibiotic;macrolide antibiotic;penam;tetracycline antibiotic	1	1	0
AYA14740	WP_044715196	0010002;0010004_COG2916	47.59	CP032293	Enterobacter cloacae	Species	55.53	BAB35162.1	BAB35162.1	major facilitator superfamily (MFS) antibiotic efflux pump;resistance-nodulation-cell division (RND) antibiotic efflux pump	antibiotic efflux	cephalosporin;cephamycin;fluoroquinolone antibiotic;macrolide antibiotic;penam;tetracycline antibiotic	1	0	0
BAX04408	WP_001293134	0010002;0010004_COG2916	44.52	LC227558	Escherichia coli	Species	51.6	BAB35162.1	BAB35162.1	major facilitator superfamily (MFS) antibiotic efflux pump;resistance-nodulation-cell division (RND) antibiotic efflux pump	antibiotic efflux	cephalosporin;cephamycin;fluoroquinolone antibiotic;macrolide antibiotic;penam;tetracycline antibiotic	1	0	0
BBB02952	WP_001293134	0010002;0010004_COG2916	44.52	AP018411	Klebsiella pneumoniae	Species	57.5	BAB35162.1	BAB35162.1	major facilitator superfamily (MFS) antibiotic efflux pump;resistance-nodulation-cell division (RND) antibiotic efflux pump	antibiotic efflux	cephalosporin;cephamycin;fluoroquinolone antibiotic;macrolide antibiotic;penam;tetracycline antibiotic	1	0	0
BBB55760	WP_001293134	0010002;0010004_COG2916	44.52	LC341397	Escherichia coli	Species	51.6	BAB35162.1	BAB35162.1	major facilitator superfamily (MFS) antibiotic efflux pump;resistance-nodulation-cell division (RND) antibiotic efflux pump	antibiotic efflux	cephalosporin;cephamycin;fluoroquinolone antibiotic;macrolide antibiotic;penam;tetracycline antibiotic	1	0	0
BBJ77794	WP_001293134	0010002;0010004_COG2916	44.52	LC477138	Escherichia coli	Species	51.6	BAB35162.1	BAB35162.1	major facilitator superfamily (MFS) antibiotic efflux pump;resistance-nodulation-cell division (RND) antibiotic efflux pump	antibiotic efflux	cephalosporin;cephamycin;fluoroquinolone antibiotic;macrolide antibiotic;penam;tetracycline antibiotic	1	0	0
BBJ77906	WP_001293134	0010002;0010004_COG2916	44.52	LC477294	Escherichia coli	Species	51.6	BAB35162.1	BAB35162.1	major facilitator superfamily (MFS) antibiotic efflux pump;resistance-nodulation-cell division (RND) antibiotic efflux pump	antibiotic efflux	cephalosporin;cephamycin;fluoroquinolone antibiotic;macrolide antibiotic;penam;tetracycline antibiotic	1	0	0
BBJ77996	WP_001293134	0010002;0010004_COG2916	44.52	LC479085	Escherichia coli	Species	51.6	BAB35162.1	BAB35162.1	major facilitator superfamily (MFS) antibiotic efflux pump;resistance-nodulation-cell division (RND) antibiotic efflux pump	antibiotic efflux	cephalosporin;cephamycin;fluoroquinolone antibiotic;macrolide antibiotic;penam;tetracycline antibiotic	1	0	0
BBP41373	WP_001293134	0010002;0010004_COG2916	44.52	LC511656	Escherichia coli	Species	51.6	BAB35162.1	BAB35162.1	major facilitator superfamily (MFS) antibiotic efflux pump;resistance-nodulation-cell division (RND) antibiotic efflux pump	antibiotic efflux	cephalosporin;cephamycin;fluoroquinolone antibiotic;macrolide antibiotic;penam;tetracycline antibiotic	1	0	0
BBP42075	WP_001293134	0010002;0010004_COG2916	44.52	LC511660	Escherichia coli	Species	51.6	BAB35162.1	BAB35162.1	major facilitator superfamily (MFS) antibiotic efflux pump;resistance-nodulation-cell division (RND) antibiotic efflux pump	antibiotic efflux	cephalosporin;cephamycin;fluoroquinolone antibiotic;macrolide antibiotic;penam;tetracycline antibiotic	1	0	0
BBP42102	WP_001293134	0010002;0010004_COG2916	44.52	LC511661	Escherichia coli	Species	51.6	BAB35162.1	BAB35162.1	major facilitator superfamily (MFS) antibiotic efflux pump;resistance-nodulation-cell division (RND) antibiotic efflux pump	antibiotic efflux	cephalosporin;cephamycin;fluoroquinolone antibiotic;macrolide antibiotic;penam;tetracycline antibiotic	1	0	0
BCB24386	WP_001287391	0010002;0010004_COG2916	47.9	LC532224	Enterobacter hormaechei subsp. xiangfangensis	Strain	55.08	BAB35162.1	BAB35162.1	major facilitator superfamily (MFS) antibiotic efflux pump;resistance-nodulation-cell division (RND) antibiotic efflux pump	antibiotic efflux	cephalosporin;cephamycin;fluoroquinolone antibiotic;macrolide antibiotic;penam;tetracycline antibiotic	1	0	0
BCB24779	WP_001287391	0010002;0010004_COG2916	47.9	LC532226	Enterobacter hormaechei subsp. xiangfangensis	Strain	55.08	BAB35162.1	BAB35162.1	major facilitator superfamily (MFS) antibiotic efflux pump;resistance-nodulation-cell division (RND) antibiotic efflux pump	antibiotic efflux	cephalosporin;cephamycin;fluoroquinolone antibiotic;macrolide antibiotic;penam;tetracycline antibiotic	1	0	0
BCD57776	WP_001287391	0010002;0010004_COG2916	47.9	LC542971	Escherichia coli	Species	51.6	BAB35162.1	BAB35162.1	major facilitator superfamily (MFS) antibiotic efflux pump;resistance-nodulation-cell division (RND) antibiotic efflux pump	antibiotic efflux	cephalosporin;cephamycin;fluoroquinolone antibiotic;macrolide antibiotic;penam;tetracycline antibiotic	1	0	0
BCD58092	WP_001287391	0010002;0010004_COG2916	47.9	LC542972	Escherichia coli	Species	51.6	BAB35162.1	BAB35162.1	major facilitator superfamily (MFS) antibiotic efflux pump;resistance-nodulation-cell division (RND) antibiotic efflux pump	antibiotic efflux	cephalosporin;cephamycin;fluoroquinolone antibiotic;macrolide antibiotic;penam;tetracycline antibiotic	1	0	0
CDM79679	WP_004026629	0010002;0010004_COG2916	46.87	HG918041	Klebsiella pneumoniae	Species	57.5	BAB35162.1	BAB35162.1	major facilitator superfamily (MFS) antibiotic efflux pump;resistance-nodulation-cell division (RND) antibiotic efflux pump	antibiotic efflux	cephalosporin;cephamycin;fluoroquinolone antibiotic;macrolide antibiotic;penam;tetracycline antibiotic	1	0	0
CEO37470	WP_001287391	0010002;0010004_COG2916	47.9	LN794248	Salmonella enterica subsp. enterica serovar Typhimurium	Strain	52.22	BAB35162.1	BAB35162.1	major facilitator superfamily (MFS) antibiotic efflux pump;resistance-nodulation-cell division (RND) antibiotic efflux pump	antibiotic efflux	cephalosporin;cephamycin;fluoroquinolone antibiotic;macrolide antibiotic;penam;tetracycline antibiotic	1	0	0
CZR15116	WP_001287392	0010002;0010004_COG2916	48.15	LT221036	Yersinia pseudotuberculosis	Species	47.6	BAB35162.1	BAB35162.1	major facilitator superfamily (MFS) antibiotic efflux pump;resistance-nodulation-cell division (RND) antibiotic efflux pump	antibiotic efflux	cephalosporin;cephamycin;fluoroquinolone antibiotic;macrolide antibiotic;penam;tetracycline antibiotic	1	1	0
QBQ69504	WP_001287391	0010002;0010004_COG2916	47.9	MH909331	Leclercia adecarboxylata	Species	56.22	BAB35162.1	BAB35162.1	major facilitator superfamily (MFS) antibiotic efflux pump;resistance-nodulation-cell division (RND) antibiotic efflux pump	antibiotic efflux	cephalosporin;cephamycin;fluoroquinolone antibiotic;macrolide antibiotic;penam;tetracycline antibiotic	1	0	0
QDF13473	WP_001293458	0010002;0010004_COG2916	48.03	MK088486	Klebsiella pneumoniae	Species	57.5	BAB35162.1	BAB35162.1	major facilitator superfamily (MFS) antibiotic efflux pump;resistance-nodulation-cell division (RND) antibiotic efflux pump	antibiotic efflux	cephalosporin;cephamycin;fluoroquinolone antibiotic;macrolide antibiotic;penam;tetracycline antibiotic	1	1	0
QEF70708	WP_001287392	0010002;0010004_COG2916	48.15	CP042898	Escherichia coli	Species	51.6	BAB35162.1	BAB35162.1	major facilitator superfamily (MFS) antibiotic efflux pump;resistance-nodulation-cell division (RND) antibiotic efflux pump	antibiotic efflux	cephalosporin;cephamycin;fluoroquinolone antibiotic;macrolide antibiotic;penam;tetracycline antibiotic	1	1	0
QEF75247	WP_001287391	0010002;0010004_COG2916	47.9	CP042895	Escherichia coli	Species	51.6	BAB35162.1	BAB35162.1	major facilitator superfamily (MFS) antibiotic efflux pump;resistance-nodulation-cell division (RND) antibiotic efflux pump	antibiotic efflux	cephalosporin;cephamycin;fluoroquinolone antibiotic;macrolide antibiotic;penam;tetracycline antibiotic	1	0	0
QEH86784	WP_001293134	0010002;0010004_COG2916	44.52	CP042970	Escherichia coli	Species	51.6	BAB35162.1	BAB35162.1	major facilitator superfamily (MFS) antibiotic efflux pump;resistance-nodulation-cell division (RND) antibiotic efflux pump	antibiotic efflux	cephalosporin;cephamycin;fluoroquinolone antibiotic;macrolide antibiotic;penam;tetracycline antibiotic	1	0	0
QGF03548	WP_001293458	0010002;0010004_COG2916	48.03	MK715437	Klebsiella pneumoniae subsp. pneumoniae	Strain	57.12	BAB35162.1	BAB35162.1	major facilitator superfamily (MFS) antibiotic efflux pump;resistance-nodulation-cell division (RND) antibiotic efflux pump	antibiotic efflux	cephalosporin;cephamycin;fluoroquinolone antibiotic;macrolide antibiotic;penam;tetracycline antibiotic	1	1	0
QGJ80981	WP_001293134	0010002;0010004_COG2916	44.52	MK836307	Escherichia coli	Species	51.6	BAB35162.1	BAB35162.1	major facilitator superfamily (MFS) antibiotic efflux pump;resistance-nodulation-cell division (RND) antibiotic efflux pump	antibiotic efflux	cephalosporin;cephamycin;fluoroquinolone antibiotic;macrolide antibiotic;penam;tetracycline antibiotic	1	0	0
QGM49771	WP_001293458	0010002;0010004_COG2916	48.03	MN092230	Escherichia coli	Species	51.6	BAB35162.1	BAB35162.1	major facilitator superfamily (MFS) antibiotic efflux pump;resistance-nodulation-cell division (RND) antibiotic efflux pump	antibiotic efflux	cephalosporin;cephamycin;fluoroquinolone antibiotic;macrolide antibiotic;penam;tetracycline antibiotic	1	1	0
QGM50214	WP_001293458	0010002;0010004_COG2916	48.03	MN017707	Escherichia coli	Species	51.6	BAB35162.1	BAB35162.1	major facilitator superfamily (MFS) antibiotic efflux pump;resistance-nodulation-cell division (RND) antibiotic efflux pump	antibiotic efflux	cephalosporin;cephamycin;fluoroquinolone antibiotic;macrolide antibiotic;penam;tetracycline antibiotic	1	1	0
QHE89555	WP_001293134	0010002;0010004_COG2916	44.52	MK574665	Escherichia coli	Species	51.6	BAB35162.1	BAB35162.1	major facilitator superfamily (MFS) antibiotic efflux pump;resistance-nodulation-cell division (RND) antibiotic efflux pump	antibiotic efflux	cephalosporin;cephamycin;fluoroquinolone antibiotic;macrolide antibiotic;penam;tetracycline antibiotic	1	0	0
QHE89576	WP_001287392	0010002;0010004_COG2916	48.15	MK574666	Escherichia coli	Species	51.6	BAB35162.1	BAB35162.1	major facilitator superfamily (MFS) antibiotic efflux pump;resistance-nodulation-cell division (RND) antibiotic efflux pump	antibiotic efflux	cephalosporin;cephamycin;fluoroquinolone antibiotic;macrolide antibiotic;penam;tetracycline antibiotic	1	1	0
QHF75922	WP_001287392	0010002;0010004_COG2916	48.15	CP026933	Escherichia coli	Species	51.6	BAB35162.1	BAB35162.1	major facilitator superfamily (MFS) antibiotic efflux pump;resistance-nodulation-cell division (RND) antibiotic efflux pump	antibiotic efflux	cephalosporin;cephamycin;fluoroquinolone antibiotic;macrolide antibiotic;penam;tetracycline antibiotic	1	1	0
QHF81342	WP_001287392	0010002;0010004_COG2916	48.15	CP026936	Escherichia coli	Species	51.6	BAB35162.1	BAB35162.1	major facilitator superfamily (MFS) antibiotic efflux pump;resistance-nodulation-cell division (RND) antibiotic efflux pump	antibiotic efflux	cephalosporin;cephamycin;fluoroquinolone antibiotic;macrolide antibiotic;penam;tetracycline antibiotic	1	1	0
QHU25339	WP_001287391	0010002;0010004_COG2916	47.9	MK933279	Enterobacter hormaechei	Species	54.85	BAB35162.1	BAB35162.1	major facilitator superfamily (MFS) antibiotic efflux pump;resistance-nodulation-cell division (RND) antibiotic efflux pump	antibiotic efflux	cephalosporin;cephamycin;fluoroquinolone antibiotic;macrolide antibiotic;penam;tetracycline antibiotic	1	0	0
QHV90438	WP_001293134	0010002;0010004_COG2916	44.52	MK940857	Escherichia coli	Species	51.6	BAB35162.1	BAB35162.1	major facilitator superfamily (MFS) antibiotic efflux pump;resistance-nodulation-cell division (RND) antibiotic efflux pump	antibiotic efflux	cephalosporin;cephamycin;fluoroquinolone antibiotic;macrolide antibiotic;penam;tetracycline antibiotic	1	0	0
QHV90480	WP_001293134	0010002;0010004_COG2916	44.52	MK940858	Escherichia coli	Species	51.6	BAB35162.1	BAB35162.1	major facilitator superfamily (MFS) antibiotic efflux pump;resistance-nodulation-cell division (RND) antibiotic efflux pump	antibiotic efflux	cephalosporin;cephamycin;fluoroquinolone antibiotic;macrolide antibiotic;penam;tetracycline antibiotic	1	0	0
QIC00073	WP_001293458	0010002;0010004_COG2916	48.03	MN276078	Enterobacter cloacae	Species	55.53	BAB35162.1	BAB35162.1	major facilitator superfamily (MFS) antibiotic efflux pump;resistance-nodulation-cell division (RND) antibiotic efflux pump	antibiotic efflux	cephalosporin;cephamycin;fluoroquinolone antibiotic;macrolide antibiotic;penam;tetracycline antibiotic	1	1	0
QIC00269	WP_001293458	0010002;0010004_COG2916	48.03	MN276082	Citrobacter freundii	Species	51.7	BAB35162.1	BAB35162.1	major facilitator superfamily (MFS) antibiotic efflux pump;resistance-nodulation-cell division (RND) antibiotic efflux pump	antibiotic efflux	cephalosporin;cephamycin;fluoroquinolone antibiotic;macrolide antibiotic;penam;tetracycline antibiotic	1	1	0
QID22624	WP_001287388	0010002;0010004_COG2916	45.68	MN256757	Escherichia coli	Species	51.6	BAB35162.1	BAB35162.1	major facilitator superfamily (MFS) antibiotic efflux pump;resistance-nodulation-cell division (RND) antibiotic efflux pump	antibiotic efflux	cephalosporin;cephamycin;fluoroquinolone antibiotic;macrolide antibiotic;penam;tetracycline antibiotic	1	0	0
QID23120	WP_001287388	0010002;0010004_COG2916	45.68	MN256758	Escherichia coli	Species	51.6	BAB35162.1	BAB35162.1	major facilitator superfamily (MFS) antibiotic efflux pump;resistance-nodulation-cell division (RND) antibiotic efflux pump	antibiotic efflux	cephalosporin;cephamycin;fluoroquinolone antibiotic;macrolide antibiotic;penam;tetracycline antibiotic	1	0	0
QID23532	WP_001287388	0010002;0010004_COG2916	45.68	MN256759	Escherichia coli	Species	51.6	BAB35162.1	BAB35162.1	major facilitator superfamily (MFS) antibiotic efflux pump;resistance-nodulation-cell division (RND) antibiotic efflux pump	antibiotic efflux	cephalosporin;cephamycin;fluoroquinolone antibiotic;macrolide antibiotic;penam;tetracycline antibiotic	1	0	0
QID24007	WP_042928831	0010002;0010004_COG2916	44.44	MN175386	Klebsiella pneumoniae	Species	57.5	BAB35162.1	BAB35162.1	major facilitator superfamily (MFS) antibiotic efflux pump;resistance-nodulation-cell division (RND) antibiotic efflux pump	antibiotic efflux	cephalosporin;cephamycin;fluoroquinolone antibiotic;macrolide antibiotic;penam;tetracycline antibiotic	0	0	0
QID24260	WP_001293458	0010002;0010004_COG2916	48.03	MN178638	Kluyvera cryocrescens	Genus	52.29	BAB35162.1	BAB35162.1	major facilitator superfamily (MFS) antibiotic efflux pump;resistance-nodulation-cell division (RND) antibiotic efflux pump	antibiotic efflux	cephalosporin;cephamycin;fluoroquinolone antibiotic;macrolide antibiotic;penam;tetracycline antibiotic	1	1	0
QIK04135	WP_004212796	0010002;0010004_COG2916	45.61	MT035874	Klebsiella pneumoniae	Species	57.5	BAB35162.1	BAB35162.1	major facilitator superfamily (MFS) antibiotic efflux pump;resistance-nodulation-cell division (RND) antibiotic efflux pump	antibiotic efflux	cephalosporin;cephamycin;fluoroquinolone antibiotic;macrolide antibiotic;penam;tetracycline antibiotic	1	0	0
QIM11016	WP_001287391	0010002;0010004_COG2916	47.9	MN423361	Leclercia sp.	Species	56.2	BAB35162.1	BAB35162.1	major facilitator superfamily (MFS) antibiotic efflux pump;resistance-nodulation-cell division (RND) antibiotic efflux pump	antibiotic efflux	cephalosporin;cephamycin;fluoroquinolone antibiotic;macrolide antibiotic;penam;tetracycline antibiotic	1	0	0
QIM12628	WP_001287391	0010002;0010004_COG2916	47.9	MT077884	Escherichia coli	Species	51.6	BAB35162.1	BAB35162.1	major facilitator superfamily (MFS) antibiotic efflux pump;resistance-nodulation-cell division (RND) antibiotic efflux pump	antibiotic efflux	cephalosporin;cephamycin;fluoroquinolone antibiotic;macrolide antibiotic;penam;tetracycline antibiotic	1	0	0
QIM13064	WP_001287391	0010002;0010004_COG2916	47.9	MT077886	Escherichia coli	Species	51.6	BAB35162.1	BAB35162.1	major facilitator superfamily (MFS) antibiotic efflux pump;resistance-nodulation-cell division (RND) antibiotic efflux pump	antibiotic efflux	cephalosporin;cephamycin;fluoroquinolone antibiotic;macrolide antibiotic;penam;tetracycline antibiotic	1	0	0
QIM13810	WP_001293134	0010002;0010004_COG2916	44.52	MK875281	Escherichia coli	Species	51.6	BAB35162.1	BAB35162.1	major facilitator superfamily (MFS) antibiotic efflux pump;resistance-nodulation-cell division (RND) antibiotic efflux pump	antibiotic efflux	cephalosporin;cephamycin;fluoroquinolone antibiotic;macrolide antibiotic;penam;tetracycline antibiotic	1	0	0
QIM13845	WP_001293134	0010002;0010004_COG2916	44.52	MK875282	Escherichia coli	Species	51.6	BAB35162.1	BAB35162.1	major facilitator superfamily (MFS) antibiotic efflux pump;resistance-nodulation-cell division (RND) antibiotic efflux pump	antibiotic efflux	cephalosporin;cephamycin;fluoroquinolone antibiotic;macrolide antibiotic;penam;tetracycline antibiotic	1	0	0
QIM13910	WP_001293134	0010002;0010004_COG2916	44.52	MK875283	Escherichia coli	Species	51.6	BAB35162.1	BAB35162.1	major facilitator superfamily (MFS) antibiotic efflux pump;resistance-nodulation-cell division (RND) antibiotic efflux pump	antibiotic efflux	cephalosporin;cephamycin;fluoroquinolone antibiotic;macrolide antibiotic;penam;tetracycline antibiotic	1	0	0
QIM13941	WP_001293134	0010002;0010004_COG2916	44.52	MK875284	Escherichia coli	Species	51.6	BAB35162.1	BAB35162.1	major facilitator superfamily (MFS) antibiotic efflux pump;resistance-nodulation-cell division (RND) antibiotic efflux pump	antibiotic efflux	cephalosporin;cephamycin;fluoroquinolone antibiotic;macrolide antibiotic;penam;tetracycline antibiotic	1	0	0
QIM13990	WP_001293134	0010002;0010004_COG2916	44.52	MK875285	Escherichia coli	Species	51.6	BAB35162.1	BAB35162.1	major facilitator superfamily (MFS) antibiotic efflux pump;resistance-nodulation-cell division (RND) antibiotic efflux pump	antibiotic efflux	cephalosporin;cephamycin;fluoroquinolone antibiotic;macrolide antibiotic;penam;tetracycline antibiotic	1	0	0
QIM14038	WP_001293134	0010002;0010004_COG2916	44.52	MK875286	Escherichia coli	Species	51.6	BAB35162.1	BAB35162.1	major facilitator superfamily (MFS) antibiotic efflux pump;resistance-nodulation-cell division (RND) antibiotic efflux pump	antibiotic efflux	cephalosporin;cephamycin;fluoroquinolone antibiotic;macrolide antibiotic;penam;tetracycline antibiotic	1	0	0
QIQ10257	WP_001287392	0010002;0010004_COG2916	48.15	MN200941	Escherichia coli	Species	51.6	BAB35162.1	BAB35162.1	major facilitator superfamily (MFS) antibiotic efflux pump;resistance-nodulation-cell division (RND) antibiotic efflux pump	antibiotic efflux	cephalosporin;cephamycin;fluoroquinolone antibiotic;macrolide antibiotic;penam;tetracycline antibiotic	1	1	0
QIQ12509	WP_001293458	0010002;0010004_COG2916	48.03	MN061454	Enterobacter cloacae	Species	55.53	BAB35162.1	BAB35162.1	major facilitator superfamily (MFS) antibiotic efflux pump;resistance-nodulation-cell division (RND) antibiotic efflux pump	antibiotic efflux	cephalosporin;cephamycin;fluoroquinolone antibiotic;macrolide antibiotic;penam;tetracycline antibiotic	1	1	0
QIQ17156	WP_001293134	0010002;0010004_COG2916	44.52	MN648330	Klebsiella pneumoniae	Species	57.5	BAB35162.1	BAB35162.1	major facilitator superfamily (MFS) antibiotic efflux pump;resistance-nodulation-cell division (RND) antibiotic efflux pump	antibiotic efflux	cephalosporin;cephamycin;fluoroquinolone antibiotic;macrolide antibiotic;penam;tetracycline antibiotic	1	0	0
QIQ81608	WP_004212796	0010002;0010004_COG2916	45.61	CP050276	Klebsiella pneumoniae	Species	57.5	BAB35162.1	BAB35162.1	major facilitator superfamily (MFS) antibiotic efflux pump;resistance-nodulation-cell division (RND) antibiotic efflux pump	antibiotic efflux	cephalosporin;cephamycin;fluoroquinolone antibiotic;macrolide antibiotic;penam;tetracycline antibiotic	1	0	0
QIQ92667	WP_004212796	0010002;0010004_COG2916	45.61	CP050281	Klebsiella pneumoniae	Species	57.5	BAB35162.1	BAB35162.1	major facilitator superfamily (MFS) antibiotic efflux pump;resistance-nodulation-cell division (RND) antibiotic efflux pump	antibiotic efflux	cephalosporin;cephamycin;fluoroquinolone antibiotic;macrolide antibiotic;penam;tetracycline antibiotic	1	0	0
QIS31296	WP_001293458	0010002;0010004_COG2916	48.03	MT028409	Klebsiella pneumoniae	Species	57.5	BAB35162.1	BAB35162.1	major facilitator superfamily (MFS) antibiotic efflux pump;resistance-nodulation-cell division (RND) antibiotic efflux pump	antibiotic efflux	cephalosporin;cephamycin;fluoroquinolone antibiotic;macrolide antibiotic;penam;tetracycline antibiotic	1	1	0
QIS33353	WP_001293458	0010002;0010004_COG2916	48.03	MN865121	Escherichia coli	Species	51.6	BAB35162.1	BAB35162.1	major facilitator superfamily (MFS) antibiotic efflux pump;resistance-nodulation-cell division (RND) antibiotic efflux pump	antibiotic efflux	cephalosporin;cephamycin;fluoroquinolone antibiotic;macrolide antibiotic;penam;tetracycline antibiotic	1	1	0
QIZ19329	WP_001287388	0010002;0010004_COG2916	45.68	MT219824	Escherichia coli	Species	51.6	BAB35162.1	BAB35162.1	major facilitator superfamily (MFS) antibiotic efflux pump;resistance-nodulation-cell division (RND) antibiotic efflux pump	antibiotic efflux	cephalosporin;cephamycin;fluoroquinolone antibiotic;macrolide antibiotic;penam;tetracycline antibiotic	1	0	0
QIZ19501	WP_001287388	0010002;0010004_COG2916	45.68	MT219825	Escherichia coli	Species	51.6	BAB35162.1	BAB35162.1	major facilitator superfamily (MFS) antibiotic efflux pump;resistance-nodulation-cell division (RND) antibiotic efflux pump	antibiotic efflux	cephalosporin;cephamycin;fluoroquinolone antibiotic;macrolide antibiotic;penam;tetracycline antibiotic	1	0	0
QIZ23740	WP_001293458	0010002;0010004_COG2916	48.03	MN937240	Enterobacter cloacae	Species	55.53	BAB35162.1	BAB35162.1	major facilitator superfamily (MFS) antibiotic efflux pump;resistance-nodulation-cell division (RND) antibiotic efflux pump	antibiotic efflux	cephalosporin;cephamycin;fluoroquinolone antibiotic;macrolide antibiotic;penam;tetracycline antibiotic	1	1	0
QIZ23987	WP_001287391	0010002;0010004_COG2916	47.9	MN937241	Enterobacter cloacae	Species	55.53	BAB35162.1	BAB35162.1	major facilitator superfamily (MFS) antibiotic efflux pump;resistance-nodulation-cell division (RND) antibiotic efflux pump	antibiotic efflux	cephalosporin;cephamycin;fluoroquinolone antibiotic;macrolide antibiotic;penam;tetracycline antibiotic	1	0	0
QJB98754	WP_181695731	0010002;0010004_COG2916	48.15	CP051274	Salmonella enterica subsp. enterica serovar Worthington	Strain	52.19	BAB35162.1	BAB35162.1	major facilitator superfamily (MFS) antibiotic efflux pump;resistance-nodulation-cell division (RND) antibiotic efflux pump	antibiotic efflux	cephalosporin;cephamycin;fluoroquinolone antibiotic;macrolide antibiotic;penam;tetracycline antibiotic	1	1	0
QJC03349	WP_001287391	0010002;0010004_COG2916	47.9	CP051271	Salmonella enterica subsp. enterica serovar Worthington	Strain	52.19	BAB35162.1	BAB35162.1	major facilitator superfamily (MFS) antibiotic efflux pump;resistance-nodulation-cell division (RND) antibiotic efflux pump	antibiotic efflux	cephalosporin;cephamycin;fluoroquinolone antibiotic;macrolide antibiotic;penam;tetracycline antibiotic	1	0	0
QJF57909	WP_159365021	0010002;0010004_COG2916	56.93	CP052035	Aeromonas salmonicida subsp. salmonicida	Strain	58.64	BAB35162.1	BAB35162.1	major facilitator superfamily (MFS) antibiotic efflux pump;resistance-nodulation-cell division (RND) antibiotic efflux pump	antibiotic efflux	cephalosporin;cephamycin;fluoroquinolone antibiotic;macrolide antibiotic;penam;tetracycline antibiotic	0	0	0
QJH28523	WP_001287392	0010002;0010004_COG2916	48.15	CP048303	Salmonella enterica subsp. enterica serovar Schwarzengrund	Strain	51.88	BAB35162.1	BAB35162.1	major facilitator superfamily (MFS) antibiotic efflux pump;resistance-nodulation-cell division (RND) antibiotic efflux pump	antibiotic efflux	cephalosporin;cephamycin;fluoroquinolone antibiotic;macrolide antibiotic;penam;tetracycline antibiotic	1	1	0
QJH38156	WP_001287392	0010002;0010004_COG2916	48.15	CP048299	Salmonella enterica subsp. enterica serovar Schwarzengrund	Strain	51.88	BAB35162.1	BAB35162.1	major facilitator superfamily (MFS) antibiotic efflux pump;resistance-nodulation-cell division (RND) antibiotic efflux pump	antibiotic efflux	cephalosporin;cephamycin;fluoroquinolone antibiotic;macrolide antibiotic;penam;tetracycline antibiotic	1	1	0
QJH71174	WP_001287391	0010002;0010004_COG2916	47.9	CP049311	Salmonella enterica subsp. enterica serovar Heidelberg	Strain	52.11	BAB35162.1	BAB35162.1	major facilitator superfamily (MFS) antibiotic efflux pump;resistance-nodulation-cell division (RND) antibiotic efflux pump	antibiotic efflux	cephalosporin;cephamycin;fluoroquinolone antibiotic;macrolide antibiotic;penam;tetracycline antibiotic	1	0	0
QJH76132	WP_001287391	0010002;0010004_COG2916	47.9	CP049309	Salmonella enterica subsp. enterica serovar Johannesburg	Species	52.22	BAB35162.1	BAB35162.1	major facilitator superfamily (MFS) antibiotic efflux pump;resistance-nodulation-cell division (RND) antibiotic efflux pump	antibiotic efflux	cephalosporin;cephamycin;fluoroquinolone antibiotic;macrolide antibiotic;penam;tetracycline antibiotic	1	0	0
QJH80822	WP_001287391	0010002;0010004_COG2916	47.9	CP049307	Salmonella enterica subsp. enterica serovar Heidelberg	Strain	52.11	BAB35162.1	BAB35162.1	major facilitator superfamily (MFS) antibiotic efflux pump;resistance-nodulation-cell division (RND) antibiotic efflux pump	antibiotic efflux	cephalosporin;cephamycin;fluoroquinolone antibiotic;macrolide antibiotic;penam;tetracycline antibiotic	1	0	0
QJI98234	WP_004181717	0010002;0010004_COG2916	46.87	CP052242	Klebsiella pneumoniae	Species	57.5	BAB35162.1	BAB35162.1	major facilitator superfamily (MFS) antibiotic efflux pump;resistance-nodulation-cell division (RND) antibiotic efflux pump	antibiotic efflux	cephalosporin;cephamycin;fluoroquinolone antibiotic;macrolide antibiotic;penam;tetracycline antibiotic	1	0	0
QJJ30576	WP_004212796	0010002;0010004_COG2916	45.61	CP052236	Klebsiella pneumoniae	Species	57.5	BAB35162.1	BAB35162.1	major facilitator superfamily (MFS) antibiotic efflux pump;resistance-nodulation-cell division (RND) antibiotic efflux pump	antibiotic efflux	cephalosporin;cephamycin;fluoroquinolone antibiotic;macrolide antibiotic;penam;tetracycline antibiotic	1	0	0
QJJ35798	WP_004212796	0010002;0010004_COG2916	45.61	CP052190	Klebsiella pneumoniae	Species	57.5	BAB35162.1	BAB35162.1	major facilitator superfamily (MFS) antibiotic efflux pump;resistance-nodulation-cell division (RND) antibiotic efflux pump	antibiotic efflux	cephalosporin;cephamycin;fluoroquinolone antibiotic;macrolide antibiotic;penam;tetracycline antibiotic	1	0	0
QJJ46221	WP_004212796	0010002;0010004_COG2916	45.61	CP052304	Klebsiella pneumoniae	Species	57.5	BAB35162.1	BAB35162.1	major facilitator superfamily (MFS) antibiotic efflux pump;resistance-nodulation-cell division (RND) antibiotic efflux pump	antibiotic efflux	cephalosporin;cephamycin;fluoroquinolone antibiotic;macrolide antibiotic;penam;tetracycline antibiotic	1	0	0
QJJ51421	WP_004212796	0010002;0010004_COG2916	45.61	CP052204	Klebsiella pneumoniae	Species	57.5	BAB35162.1	BAB35162.1	major facilitator superfamily (MFS) antibiotic efflux pump;resistance-nodulation-cell division (RND) antibiotic efflux pump	antibiotic efflux	cephalosporin;cephamycin;fluoroquinolone antibiotic;macrolide antibiotic;penam;tetracycline antibiotic	1	0	0
QJJ72707	WP_004212796	0010002;0010004_COG2916	45.61	CP052232	Klebsiella pneumoniae	Species	57.5	BAB35162.1	BAB35162.1	major facilitator superfamily (MFS) antibiotic efflux pump;resistance-nodulation-cell division (RND) antibiotic efflux pump	antibiotic efflux	cephalosporin;cephamycin;fluoroquinolone antibiotic;macrolide antibiotic;penam;tetracycline antibiotic	1	0	0
QJJ88556	WP_004181717	0010002;0010004_COG2916	46.87	CP052325	Klebsiella pneumoniae	Species	57.5	BAB35162.1	BAB35162.1	major facilitator superfamily (MFS) antibiotic efflux pump;resistance-nodulation-cell division (RND) antibiotic efflux pump	antibiotic efflux	cephalosporin;cephamycin;fluoroquinolone antibiotic;macrolide antibiotic;penam;tetracycline antibiotic	1	0	0
QJJ93654	WP_004212796	0010002;0010004_COG2916	45.61	CP052357	Klebsiella pneumoniae	Species	57.5	BAB35162.1	BAB35162.1	major facilitator superfamily (MFS) antibiotic efflux pump;resistance-nodulation-cell division (RND) antibiotic efflux pump	antibiotic efflux	cephalosporin;cephamycin;fluoroquinolone antibiotic;macrolide antibiotic;penam;tetracycline antibiotic	1	0	0
QJK04329	WP_004026629	0010002;0010004_COG2916	47.12	CP052327	Klebsiella pneumoniae	Species	57.5	BAB35162.1	BAB35162.1	major facilitator superfamily (MFS) antibiotic efflux pump;resistance-nodulation-cell division (RND) antibiotic efflux pump	antibiotic efflux	cephalosporin;cephamycin;fluoroquinolone antibiotic;macrolide antibiotic;penam;tetracycline antibiotic	1	0	0
QJK47153	WP_004181717	0010002;0010004_COG2916	46.87	CP052488	Klebsiella pneumoniae	Species	57.5	BAB35162.1	BAB35162.1	major facilitator superfamily (MFS) antibiotic efflux pump;resistance-nodulation-cell division (RND) antibiotic efflux pump	antibiotic efflux	cephalosporin;cephamycin;fluoroquinolone antibiotic;macrolide antibiotic;penam;tetracycline antibiotic	1	0	0
QJL15755	NA	0010002;0010004_COG2916	45.1	CP052445	Klebsiella pneumoniae	Species	57.5	BAB35162.1	BAB35162.1	major facilitator superfamily (MFS) antibiotic efflux pump;resistance-nodulation-cell division (RND) antibiotic efflux pump	antibiotic efflux	cephalosporin;cephamycin;fluoroquinolone antibiotic;macrolide antibiotic;penam;tetracycline antibiotic	1	0	0
QJL21214	WP_004181717	0010002;0010004_COG2916	46.87	CP052400	Klebsiella pneumoniae	Species	57.5	BAB35162.1	BAB35162.1	major facilitator superfamily (MFS) antibiotic efflux pump;resistance-nodulation-cell division (RND) antibiotic efflux pump	antibiotic efflux	cephalosporin;cephamycin;fluoroquinolone antibiotic;macrolide antibiotic;penam;tetracycline antibiotic	1	0	0
QJL69698	WP_004212796	0010002;0010004_COG2916	45.61	CP052495	Klebsiella pneumoniae	Species	57.5	BAB35162.1	BAB35162.1	major facilitator superfamily (MFS) antibiotic efflux pump;resistance-nodulation-cell division (RND) antibiotic efflux pump	antibiotic efflux	cephalosporin;cephamycin;fluoroquinolone antibiotic;macrolide antibiotic;penam;tetracycline antibiotic	1	0	0
QJL96912	WP_001293458	0010002;0010004_COG2916	48.03	CP052507	Klebsiella pneumoniae	Species	57.5	BAB35162.1	BAB35162.1	major facilitator superfamily (MFS) antibiotic efflux pump;resistance-nodulation-cell division (RND) antibiotic efflux pump	antibiotic efflux	cephalosporin;cephamycin;fluoroquinolone antibiotic;macrolide antibiotic;penam;tetracycline antibiotic	1	1	0
QJM13412	WP_004181717	0010002;0010004_COG2916	46.87	CP052539	Klebsiella pneumoniae	Species	57.5	BAB35162.1	BAB35162.1	major facilitator superfamily (MFS) antibiotic efflux pump;resistance-nodulation-cell division (RND) antibiotic efflux pump	antibiotic efflux	cephalosporin;cephamycin;fluoroquinolone antibiotic;macrolide antibiotic;penam;tetracycline antibiotic	1	0	0
QJM29544	WP_004181717	0010002;0010004_COG2916	46.87	CP052558	Klebsiella pneumoniae	Species	57.5	BAB35162.1	BAB35162.1	major facilitator superfamily (MFS) antibiotic efflux pump;resistance-nodulation-cell division (RND) antibiotic efflux pump	antibiotic efflux	cephalosporin;cephamycin;fluoroquinolone antibiotic;macrolide antibiotic;penam;tetracycline antibiotic	1	0	0
QJM39988	WP_004212796	0010002;0010004_COG2916	45.61	CP052563	Klebsiella pneumoniae	Species	57.5	BAB35162.1	BAB35162.1	major facilitator superfamily (MFS) antibiotic efflux pump;resistance-nodulation-cell division (RND) antibiotic efflux pump	antibiotic efflux	cephalosporin;cephamycin;fluoroquinolone antibiotic;macrolide antibiotic;penam;tetracycline antibiotic	1	0	0
QJM65201	WP_001293458	0010002;0010004_COG2916	48.03	CP052768	Salmonella enterica subsp. enterica	Strain	52.4	BAB35162.1	BAB35162.1	major facilitator superfamily (MFS) antibiotic efflux pump;resistance-nodulation-cell division (RND) antibiotic efflux pump	antibiotic efflux	cephalosporin;cephamycin;fluoroquinolone antibiotic;macrolide antibiotic;penam;tetracycline antibiotic	1	1	0
QJN73662	WP_004212796	0010002;0010004_COG2916	45.61	CP052144	Klebsiella pneumoniae	Species	57.5	BAB35162.1	BAB35162.1	major facilitator superfamily (MFS) antibiotic efflux pump;resistance-nodulation-cell division (RND) antibiotic efflux pump	antibiotic efflux	cephalosporin;cephamycin;fluoroquinolone antibiotic;macrolide antibiotic;penam;tetracycline antibiotic	1	0	0
QJN89579	WP_004212796	0010002;0010004_COG2916	45.61	CP052159	Klebsiella pneumoniae	Species	57.5	BAB35162.1	BAB35162.1	major facilitator superfamily (MFS) antibiotic efflux pump;resistance-nodulation-cell division (RND) antibiotic efflux pump	antibiotic efflux	cephalosporin;cephamycin;fluoroquinolone antibiotic;macrolide antibiotic;penam;tetracycline antibiotic	1	0	0
QJN94918	WP_004212796	0010002;0010004_COG2916	45.61	CP052163	Klebsiella pneumoniae	Species	57.5	BAB35162.1	BAB35162.1	major facilitator superfamily (MFS) antibiotic efflux pump;resistance-nodulation-cell division (RND) antibiotic efflux pump	antibiotic efflux	cephalosporin;cephamycin;fluoroquinolone antibiotic;macrolide antibiotic;penam;tetracycline antibiotic	1	0	0
QJO00806	WP_001293458	0010002;0010004_COG2916	48.03	CP052170	Klebsiella pneumoniae	Species	57.5	BAB35162.1	BAB35162.1	major facilitator superfamily (MFS) antibiotic efflux pump;resistance-nodulation-cell division (RND) antibiotic efflux pump	antibiotic efflux	cephalosporin;cephamycin;fluoroquinolone antibiotic;macrolide antibiotic;penam;tetracycline antibiotic	1	1	0
QJO05903	WP_004026629	0010002;0010004_COG2916	47.12	CP052240	Klebsiella pneumoniae	Species	57.5	BAB35162.1	BAB35162.1	major facilitator superfamily (MFS) antibiotic efflux pump;resistance-nodulation-cell division (RND) antibiotic efflux pump	antibiotic efflux	cephalosporin;cephamycin;fluoroquinolone antibiotic;macrolide antibiotic;penam;tetracycline antibiotic	1	0	0
QJO11234	WP_004212796	0010002;0010004_COG2916	45.61	CP052259	Klebsiella pneumoniae	Species	57.5	BAB35162.1	BAB35162.1	major facilitator superfamily (MFS) antibiotic efflux pump;resistance-nodulation-cell division (RND) antibiotic efflux pump	antibiotic efflux	cephalosporin;cephamycin;fluoroquinolone antibiotic;macrolide antibiotic;penam;tetracycline antibiotic	1	0	0
QJO32432	WP_004212796	0010002;0010004_COG2916	45.61	CP052178	Klebsiella pneumoniae	Species	57.5	BAB35162.1	BAB35162.1	major facilitator superfamily (MFS) antibiotic efflux pump;resistance-nodulation-cell division (RND) antibiotic efflux pump	antibiotic efflux	cephalosporin;cephamycin;fluoroquinolone antibiotic;macrolide antibiotic;penam;tetracycline antibiotic	1	0	0
QJO69928	WP_004181717	0010002;0010004_COG2916	46.87	CP052208	Klebsiella pneumoniae	Species	57.5	BAB35162.1	BAB35162.1	major facilitator superfamily (MFS) antibiotic efflux pump;resistance-nodulation-cell division (RND) antibiotic efflux pump	antibiotic efflux	cephalosporin;cephamycin;fluoroquinolone antibiotic;macrolide antibiotic;penam;tetracycline antibiotic	1	0	0
QJO80870	WP_004181717	0010002;0010004_COG2916	46.87	CP052269	Klebsiella pneumoniae	Species	57.5	BAB35162.1	BAB35162.1	major facilitator superfamily (MFS) antibiotic efflux pump;resistance-nodulation-cell division (RND) antibiotic efflux pump	antibiotic efflux	cephalosporin;cephamycin;fluoroquinolone antibiotic;macrolide antibiotic;penam;tetracycline antibiotic	1	0	0
QJO91647	WP_004212796	0010002;0010004_COG2916	45.61	CP052363	Klebsiella pneumoniae	Species	57.5	BAB35162.1	BAB35162.1	major facilitator superfamily (MFS) antibiotic efflux pump;resistance-nodulation-cell division (RND) antibiotic efflux pump	antibiotic efflux	cephalosporin;cephamycin;fluoroquinolone antibiotic;macrolide antibiotic;penam;tetracycline antibiotic	1	0	0
QJP02398	WP_004181717	0010002;0010004_COG2916	46.87	CP052310	Klebsiella pneumoniae	Species	57.5	BAB35162.1	BAB35162.1	major facilitator superfamily (MFS) antibiotic efflux pump;resistance-nodulation-cell division (RND) antibiotic efflux pump	antibiotic efflux	cephalosporin;cephamycin;fluoroquinolone antibiotic;macrolide antibiotic;penam;tetracycline antibiotic	1	0	0
QJR98905	WP_004212796	0010002;0010004_COG2916	45.61	MN200128	Klebsiella pneumoniae	Species	57.5	BAB35162.1	BAB35162.1	major facilitator superfamily (MFS) antibiotic efflux pump;resistance-nodulation-cell division (RND) antibiotic efflux pump	antibiotic efflux	cephalosporin;cephamycin;fluoroquinolone antibiotic;macrolide antibiotic;penam;tetracycline antibiotic	1	0	0
QJR99284	WP_004212796	0010002;0010004_COG2916	45.61	MN200130	Escherichia coli	Species	51.6	BAB35162.1	BAB35162.1	major facilitator superfamily (MFS) antibiotic efflux pump;resistance-nodulation-cell division (RND) antibiotic efflux pump	antibiotic efflux	cephalosporin;cephamycin;fluoroquinolone antibiotic;macrolide antibiotic;penam;tetracycline antibiotic	1	0	0
QJS00487	WP_014839899	0010002;0010004_COG2916	46.62	MN661402	Klebsiella quasipneumoniae	Species	57.29	BAB35162.1	BAB35162.1	major facilitator superfamily (MFS) antibiotic efflux pump;resistance-nodulation-cell division (RND) antibiotic efflux pump	antibiotic efflux	cephalosporin;cephamycin;fluoroquinolone antibiotic;macrolide antibiotic;penam;tetracycline antibiotic	1	0	0
QJS00896	WP_004212796	0010002;0010004_COG2916	45.61	MT090958	Klebsiella pneumoniae	Species	57.5	BAB35162.1	BAB35162.1	major facilitator superfamily (MFS) antibiotic efflux pump;resistance-nodulation-cell division (RND) antibiotic efflux pump	antibiotic efflux	cephalosporin;cephamycin;fluoroquinolone antibiotic;macrolide antibiotic;penam;tetracycline antibiotic	1	0	0
QJX11020	WP_001287392	0010002;0010004_COG2916	48.15	MN732922	Escherichia coli	Species	51.6	BAB35162.1	BAB35162.1	major facilitator superfamily (MFS) antibiotic efflux pump;resistance-nodulation-cell division (RND) antibiotic efflux pump	antibiotic efflux	cephalosporin;cephamycin;fluoroquinolone antibiotic;macrolide antibiotic;penam;tetracycline antibiotic	1	1	0
QJX11833	WP_114260189	0010002;0010004_COG2916	46.37	MN543575	Klebsiella pneumoniae	Species	57.5	BAB35162.1	BAB35162.1	major facilitator superfamily (MFS) antibiotic efflux pump;resistance-nodulation-cell division (RND) antibiotic efflux pump	antibiotic efflux	cephalosporin;cephamycin;fluoroquinolone antibiotic;macrolide antibiotic;penam;tetracycline antibiotic	1	0	0
QJX12259	WP_114260189	0010002;0010004_COG2916	46.37	MN543576	Klebsiella pneumoniae	Species	57.5	BAB35162.1	BAB35162.1	major facilitator superfamily (MFS) antibiotic efflux pump;resistance-nodulation-cell division (RND) antibiotic efflux pump	antibiotic efflux	cephalosporin;cephamycin;fluoroquinolone antibiotic;macrolide antibiotic;penam;tetracycline antibiotic	1	0	0
QKV85772	WP_013028069	0010002;0010004_COG2916	45.2	CP054909	Pantoea ananatis	Species	53.6	BAB35162.1	BAB35162.1	major facilitator superfamily (MFS) antibiotic efflux pump;resistance-nodulation-cell division (RND) antibiotic efflux pump	antibiotic efflux	cephalosporin;cephamycin;fluoroquinolone antibiotic;macrolide antibiotic;penam;tetracycline antibiotic	1	0	0
VDZ62622	NA	0010002;0010004_COG2916	46.12	LR134122	Klebsiella aerogenes	Species	54.91	BAB35162.1	BAB35162.1	major facilitator superfamily (MFS) antibiotic efflux pump;resistance-nodulation-cell division (RND) antibiotic efflux pump	antibiotic efflux	cephalosporin;cephamycin;fluoroquinolone antibiotic;macrolide antibiotic;penam;tetracycline antibiotic	0	0	0
VEC05177	WP_004212796	0010002;0010004_COG2916	45.61	LR134211	Klebsiella pneumoniae	Species	57.5	BAB35162.1	BAB35162.1	major facilitator superfamily (MFS) antibiotic efflux pump;resistance-nodulation-cell division (RND) antibiotic efflux pump	antibiotic efflux	cephalosporin;cephamycin;fluoroquinolone antibiotic;macrolide antibiotic;penam;tetracycline antibiotic	1	0	0
WP_000004210_0	WP_000004210	0010002;0010004_COG2916	43.43	NC_011148	Salmonella enterica subsp. enterica serovar Agona str. SL483	Strain	52.01	BAB35162.1	BAB35162.1	major facilitator superfamily (MFS) antibiotic efflux pump;resistance-nodulation-cell division (RND) antibiotic efflux pump	antibiotic efflux	cephalosporin;cephamycin;fluoroquinolone antibiotic;macrolide antibiotic;penam;tetracycline antibiotic	1	0	0
WP_000004250_0	WP_000004250	0010002;0010004_COG2916	43.5	NC_017903	Escherichia coli Xuzhou21	Strain	50.38	BAB35162.1	BAB35162.1	major facilitator superfamily (MFS) antibiotic efflux pump;resistance-nodulation-cell division (RND) antibiotic efflux pump	antibiotic efflux	cephalosporin;cephamycin;fluoroquinolone antibiotic;macrolide antibiotic;penam;tetracycline antibiotic	0	0	0
WP_000011905_0	WP_000011905	0010002;0010004_COG2916	46.17	NZ_MH733010	Klebsiella pneumoniae	Species	57.5	BAB35162.1	BAB35162.1	major facilitator superfamily (MFS) antibiotic efflux pump;resistance-nodulation-cell division (RND) antibiotic efflux pump	antibiotic efflux	cephalosporin;cephamycin;fluoroquinolone antibiotic;macrolide antibiotic;penam;tetracycline antibiotic	1	0	0
WP_000011905_1	WP_000011905	0010002;0010004_COG2916	46.17	NZ_CP026790	Shigella flexneri 2a	Strain	50.73	BAB35162.1	BAB35162.1	major facilitator superfamily (MFS) antibiotic efflux pump;resistance-nodulation-cell division (RND) antibiotic efflux pump	antibiotic efflux	cephalosporin;cephamycin;fluoroquinolone antibiotic;macrolide antibiotic;penam;tetracycline antibiotic	1	0	0
WP_001287378_0	WP_001287378	0010002;0010004_COG2916	46.86	NZ_CP041417	Escherichia coli	Species	51.6	BAB35162.1	BAB35162.1	major facilitator superfamily (MFS) antibiotic efflux pump;resistance-nodulation-cell division (RND) antibiotic efflux pump	antibiotic efflux	cephalosporin;cephamycin;fluoroquinolone antibiotic;macrolide antibiotic;penam;tetracycline antibiotic	0	0	0
WP_001287383_0	WP_001287383	0010002;0010004_COG2916	45.41	NZ_CP018654	Salmonella enterica subsp. enterica serovar Enteritidis	Strain	52.24	BAB35162.1	BAB35162.1	major facilitator superfamily (MFS) antibiotic efflux pump;resistance-nodulation-cell division (RND) antibiotic efflux pump	antibiotic efflux	cephalosporin;cephamycin;fluoroquinolone antibiotic;macrolide antibiotic;penam;tetracycline antibiotic	1	0	0
WP_001287388_0	WP_001287388	0010002;0010004_COG2916	45.68	NZ_CP029729	Citrobacter sp. CRE-46	Strain	51.79	BAB35162.1	BAB35162.1	major facilitator superfamily (MFS) antibiotic efflux pump;resistance-nodulation-cell division (RND) antibiotic efflux pump	antibiotic efflux	cephalosporin;cephamycin;fluoroquinolone antibiotic;macrolide antibiotic;penam;tetracycline antibiotic	1	0	0
WP_001287388_1	WP_001287388	0010002;0010004_COG2916	45.68	NC_023277	Escherichia coli	Species	51.6	BAB35162.1	BAB35162.1	major facilitator superfamily (MFS) antibiotic efflux pump;resistance-nodulation-cell division (RND) antibiotic efflux pump	antibiotic efflux	cephalosporin;cephamycin;fluoroquinolone antibiotic;macrolide antibiotic;penam;tetracycline antibiotic	1	0	0
WP_001287388_2	WP_001287388	0010002;0010004_COG2916	45.68	NC_023289	Escherichia coli	Species	51.6	BAB35162.1	BAB35162.1	major facilitator superfamily (MFS) antibiotic efflux pump;resistance-nodulation-cell division (RND) antibiotic efflux pump	antibiotic efflux	cephalosporin;cephamycin;fluoroquinolone antibiotic;macrolide antibiotic;penam;tetracycline antibiotic	1	0	0
WP_001287388_3	WP_001287388	0010002;0010004_COG2916	45.68	NZ_CP029690	Escherichia coli	Species	51.6	BAB35162.1	BAB35162.1	major facilitator superfamily (MFS) antibiotic efflux pump;resistance-nodulation-cell division (RND) antibiotic efflux pump	antibiotic efflux	cephalosporin;cephamycin;fluoroquinolone antibiotic;macrolide antibiotic;penam;tetracycline antibiotic	1	0	0
WP_001287388_4	WP_001287388	0010002;0010004_COG2916	45.68	NZ_CP033094	Escherichia coli	Species	51.6	BAB35162.1	BAB35162.1	major facilitator superfamily (MFS) antibiotic efflux pump;resistance-nodulation-cell division (RND) antibiotic efflux pump	antibiotic efflux	cephalosporin;cephamycin;fluoroquinolone antibiotic;macrolide antibiotic;penam;tetracycline antibiotic	1	0	0
WP_001287388_5	WP_001287388	0010002;0010004_COG2916	45.68	NZ_CP037911	Escherichia coli	Species	51.6	BAB35162.1	BAB35162.1	major facilitator superfamily (MFS) antibiotic efflux pump;resistance-nodulation-cell division (RND) antibiotic efflux pump	antibiotic efflux	cephalosporin;cephamycin;fluoroquinolone antibiotic;macrolide antibiotic;penam;tetracycline antibiotic	1	0	0
WP_001287388_6	WP_001287388	0010002;0010004_COG2916	45.68	NZ_CP041449	Escherichia coli	Species	51.6	BAB35162.1	BAB35162.1	major facilitator superfamily (MFS) antibiotic efflux pump;resistance-nodulation-cell division (RND) antibiotic efflux pump	antibiotic efflux	cephalosporin;cephamycin;fluoroquinolone antibiotic;macrolide antibiotic;penam;tetracycline antibiotic	1	0	0
WP_001287388_7	WP_001287388	0010002;0010004_COG2916	45.68	NZ_CP044299	Escherichia coli	Species	51.6	BAB35162.1	BAB35162.1	major facilitator superfamily (MFS) antibiotic efflux pump;resistance-nodulation-cell division (RND) antibiotic efflux pump	antibiotic efflux	cephalosporin;cephamycin;fluoroquinolone antibiotic;macrolide antibiotic;penam;tetracycline antibiotic	1	0	0
WP_001287388_8	WP_001287388	0010002;0010004_COG2916	45.68	NZ_CP046004	Escherichia coli	Species	51.6	BAB35162.1	BAB35162.1	major facilitator superfamily (MFS) antibiotic efflux pump;resistance-nodulation-cell division (RND) antibiotic efflux pump	antibiotic efflux	cephalosporin;cephamycin;fluoroquinolone antibiotic;macrolide antibiotic;penam;tetracycline antibiotic	1	0	0
WP_001287388_9	WP_001287388	0010002;0010004_COG2916	45.68	NZ_CP046007	Escherichia coli	Species	51.6	BAB35162.1	BAB35162.1	major facilitator superfamily (MFS) antibiotic efflux pump;resistance-nodulation-cell division (RND) antibiotic efflux pump	antibiotic efflux	cephalosporin;cephamycin;fluoroquinolone antibiotic;macrolide antibiotic;penam;tetracycline antibiotic	1	0	0
WP_001287388_10	WP_001287388	0010002;0010004_COG2916	45.68	NZ_CP046717	Escherichia coli	Species	51.6	BAB35162.1	BAB35162.1	major facilitator superfamily (MFS) antibiotic efflux pump;resistance-nodulation-cell division (RND) antibiotic efflux pump	antibiotic efflux	cephalosporin;cephamycin;fluoroquinolone antibiotic;macrolide antibiotic;penam;tetracycline antibiotic	1	0	0
WP_001287388_11	WP_001287388	0010002;0010004_COG2916	45.68	NZ_CP049354	Escherichia coli	Species	51.6	BAB35162.1	BAB35162.1	major facilitator superfamily (MFS) antibiotic efflux pump;resistance-nodulation-cell division (RND) antibiotic efflux pump	antibiotic efflux	cephalosporin;cephamycin;fluoroquinolone antibiotic;macrolide antibiotic;penam;tetracycline antibiotic	1	0	0
WP_001287388_12	WP_001287388	0010002;0010004_COG2916	45.68	NZ_KX129784	Escherichia coli	Species	51.6	BAB35162.1	BAB35162.1	major facilitator superfamily (MFS) antibiotic efflux pump;resistance-nodulation-cell division (RND) antibiotic efflux pump	antibiotic efflux	cephalosporin;cephamycin;fluoroquinolone antibiotic;macrolide antibiotic;penam;tetracycline antibiotic	1	0	0
WP_001287388_13	WP_001287388	0010002;0010004_COG2916	45.68	NZ_LT985296	Escherichia coli	Species	51.6	BAB35162.1	BAB35162.1	major facilitator superfamily (MFS) antibiotic efflux pump;resistance-nodulation-cell division (RND) antibiotic efflux pump	antibiotic efflux	cephalosporin;cephamycin;fluoroquinolone antibiotic;macrolide antibiotic;penam;tetracycline antibiotic	1	0	0
WP_001287388_14	WP_001287388	0010002;0010004_COG2916	45.68	NZ_MG904992	Escherichia coli	Species	51.6	BAB35162.1	BAB35162.1	major facilitator superfamily (MFS) antibiotic efflux pump;resistance-nodulation-cell division (RND) antibiotic efflux pump	antibiotic efflux	cephalosporin;cephamycin;fluoroquinolone antibiotic;macrolide antibiotic;penam;tetracycline antibiotic	1	0	0
WP_001287388_15	WP_001287388	0010002;0010004_COG2916	45.68	NZ_MG948335	Escherichia coli	Species	51.6	BAB35162.1	BAB35162.1	major facilitator superfamily (MFS) antibiotic efflux pump;resistance-nodulation-cell division (RND) antibiotic efflux pump	antibiotic efflux	cephalosporin;cephamycin;fluoroquinolone antibiotic;macrolide antibiotic;penam;tetracycline antibiotic	1	0	0
WP_001287388_16	WP_001287388	0010002;0010004_COG2916	45.68	NZ_MN101856	Escherichia coli	Species	51.6	BAB35162.1	BAB35162.1	major facilitator superfamily (MFS) antibiotic efflux pump;resistance-nodulation-cell division (RND) antibiotic efflux pump	antibiotic efflux	cephalosporin;cephamycin;fluoroquinolone antibiotic;macrolide antibiotic;penam;tetracycline antibiotic	1	0	0
WP_001287388_17	WP_001287388	0010002;0010004_COG2916	45.68	NZ_MN101858	Escherichia coli	Species	51.6	BAB35162.1	BAB35162.1	major facilitator superfamily (MFS) antibiotic efflux pump;resistance-nodulation-cell division (RND) antibiotic efflux pump	antibiotic efflux	cephalosporin;cephamycin;fluoroquinolone antibiotic;macrolide antibiotic;penam;tetracycline antibiotic	1	0	0
WP_001287388_18	WP_001287388	0010002;0010004_COG2916	45.68	NC_013365	Escherichia coli O111:H- str. 11128	Strain	50.42	BAB35162.1	BAB35162.1	major facilitator superfamily (MFS) antibiotic efflux pump;resistance-nodulation-cell division (RND) antibiotic efflux pump	antibiotic efflux	cephalosporin;cephamycin;fluoroquinolone antibiotic;macrolide antibiotic;penam;tetracycline antibiotic	1	0	0
WP_001287388_19	WP_001287388	0010002;0010004_COG2916	45.68	NZ_CP024236	Escherichia coli O6:H16	Strain	50.63	BAB35162.1	BAB35162.1	major facilitator superfamily (MFS) antibiotic efflux pump;resistance-nodulation-cell division (RND) antibiotic efflux pump	antibiotic efflux	cephalosporin;cephamycin;fluoroquinolone antibiotic;macrolide antibiotic;penam;tetracycline antibiotic	1	0	0
WP_001287388_20	WP_001287388	0010002;0010004_COG2916	45.68	NZ_CP039559	Salmonella enterica subsp. enterica serovar 1,4,[5],12:i:-	Species	52.22	BAB35162.1	BAB35162.1	major facilitator superfamily (MFS) antibiotic efflux pump;resistance-nodulation-cell division (RND) antibiotic efflux pump	antibiotic efflux	cephalosporin;cephamycin;fluoroquinolone antibiotic;macrolide antibiotic;penam;tetracycline antibiotic	1	0	0
WP_001287388_21	WP_001287388	0010002;0010004_COG2916	45.68	NZ_CP039717	Salmonella enterica subsp. enterica serovar 1,4,[5],12:i:-	Species	52.22	BAB35162.1	BAB35162.1	major facilitator superfamily (MFS) antibiotic efflux pump;resistance-nodulation-cell division (RND) antibiotic efflux pump	antibiotic efflux	cephalosporin;cephamycin;fluoroquinolone antibiotic;macrolide antibiotic;penam;tetracycline antibiotic	1	0	0
WP_001287388_22	WP_001287388	0010002;0010004_COG2916	45.68	NZ_CP044958	Salmonella enterica subsp. enterica serovar 1,4,[5],12:i:-	Species	52.22	BAB35162.1	BAB35162.1	major facilitator superfamily (MFS) antibiotic efflux pump;resistance-nodulation-cell division (RND) antibiotic efflux pump	antibiotic efflux	cephalosporin;cephamycin;fluoroquinolone antibiotic;macrolide antibiotic;penam;tetracycline antibiotic	1	0	0
WP_001287388_23	WP_001287388	0010002;0010004_COG2916	45.68	NZ_CP044968	Salmonella enterica subsp. enterica serovar 1,4,[5],12:i:-	Species	52.22	BAB35162.1	BAB35162.1	major facilitator superfamily (MFS) antibiotic efflux pump;resistance-nodulation-cell division (RND) antibiotic efflux pump	antibiotic efflux	cephalosporin;cephamycin;fluoroquinolone antibiotic;macrolide antibiotic;penam;tetracycline antibiotic	1	0	0
WP_001287388_24	WP_001287388	0010002;0010004_COG2916	45.68	NZ_CP037875	Salmonella enterica subsp. enterica serovar 4,[5],12:i:-	Species	52.22	BAB35162.1	BAB35162.1	major facilitator superfamily (MFS) antibiotic efflux pump;resistance-nodulation-cell division (RND) antibiotic efflux pump	antibiotic efflux	cephalosporin;cephamycin;fluoroquinolone antibiotic;macrolide antibiotic;penam;tetracycline antibiotic	1	0	0
WP_001287388_25	WP_001287388	0010002;0010004_COG2916	45.68	NC_009981	Salmonella enterica subsp. enterica serovar Choleraesuis	Strain	52.2	BAB35162.1	BAB35162.1	major facilitator superfamily (MFS) antibiotic efflux pump;resistance-nodulation-cell division (RND) antibiotic efflux pump	antibiotic efflux	cephalosporin;cephamycin;fluoroquinolone antibiotic;macrolide antibiotic;penam;tetracycline antibiotic	1	0	0
WP_001287388_26	WP_001287388	0010002;0010004_COG2916	45.68	NZ_CP022495	Salmonella enterica subsp. enterica serovar Derby	Strain	52	BAB35162.1	BAB35162.1	major facilitator superfamily (MFS) antibiotic efflux pump;resistance-nodulation-cell division (RND) antibiotic efflux pump	antibiotic efflux	cephalosporin;cephamycin;fluoroquinolone antibiotic;macrolide antibiotic;penam;tetracycline antibiotic	1	0	0
WP_001287388_27	WP_001287388	0010002;0010004_COG2916	45.68	NZ_CP018652	Salmonella enterica subsp. enterica serovar Enteritidis	Strain	52.24	BAB35162.1	BAB35162.1	major facilitator superfamily (MFS) antibiotic efflux pump;resistance-nodulation-cell division (RND) antibiotic efflux pump	antibiotic efflux	cephalosporin;cephamycin;fluoroquinolone antibiotic;macrolide antibiotic;penam;tetracycline antibiotic	1	0	0
WP_001287388_28	WP_001287388	0010002;0010004_COG2916	45.68	NZ_CP018656	Salmonella enterica subsp. enterica serovar Enteritidis	Strain	52.24	BAB35162.1	BAB35162.1	major facilitator superfamily (MFS) antibiotic efflux pump;resistance-nodulation-cell division (RND) antibiotic efflux pump	antibiotic efflux	cephalosporin;cephamycin;fluoroquinolone antibiotic;macrolide antibiotic;penam;tetracycline antibiotic	1	0	0
WP_001287388_29	WP_001287388	0010002;0010004_COG2916	45.68	NC_003384	Salmonella enterica subsp. enterica serovar Typhi str. CT18	Strain	51.88	BAB35162.1	BAB35162.1	major facilitator superfamily (MFS) antibiotic efflux pump;resistance-nodulation-cell division (RND) antibiotic efflux pump	antibiotic efflux	cephalosporin;cephamycin;fluoroquinolone antibiotic;macrolide antibiotic;penam;tetracycline antibiotic	1	0	0
WP_001287389_0	WP_001287389	0010002;0010004_COG2916	45.43	NZ_CP029645	Salmonella enterica subsp. enterica serovar Typhi	Strain	52.1	BAB35162.1	BAB35162.1	major facilitator superfamily (MFS) antibiotic efflux pump;resistance-nodulation-cell division (RND) antibiotic efflux pump	antibiotic efflux	cephalosporin;cephamycin;fluoroquinolone antibiotic;macrolide antibiotic;penam;tetracycline antibiotic	1	0	0
WP_001287389_1	WP_001287389	0010002;0010004_COG2916	45.43	NZ_CP029877	Salmonella enterica subsp. enterica serovar Typhi	Strain	52.1	BAB35162.1	BAB35162.1	major facilitator superfamily (MFS) antibiotic efflux pump;resistance-nodulation-cell division (RND) antibiotic efflux pump	antibiotic efflux	cephalosporin;cephamycin;fluoroquinolone antibiotic;macrolide antibiotic;penam;tetracycline antibiotic	1	0	0
WP_001287389_2	WP_001287389	0010002;0010004_COG2916	45.43	NZ_CP029879	Salmonella enterica subsp. enterica serovar Typhi	Strain	52.1	BAB35162.1	BAB35162.1	major facilitator superfamily (MFS) antibiotic efflux pump;resistance-nodulation-cell division (RND) antibiotic efflux pump	antibiotic efflux	cephalosporin;cephamycin;fluoroquinolone antibiotic;macrolide antibiotic;penam;tetracycline antibiotic	1	0	0
WP_001287389_3	WP_001287389	0010002;0010004_COG2916	45.43	NZ_CP029887	Salmonella enterica subsp. enterica serovar Typhi	Strain	52.1	BAB35162.1	BAB35162.1	major facilitator superfamily (MFS) antibiotic efflux pump;resistance-nodulation-cell division (RND) antibiotic efflux pump	antibiotic efflux	cephalosporin;cephamycin;fluoroquinolone antibiotic;macrolide antibiotic;penam;tetracycline antibiotic	1	0	0
WP_001287389_4	WP_001287389	0010002;0010004_COG2916	45.43	NZ_CP029895	Salmonella enterica subsp. enterica serovar Typhi	Strain	52.1	BAB35162.1	BAB35162.1	major facilitator superfamily (MFS) antibiotic efflux pump;resistance-nodulation-cell division (RND) antibiotic efflux pump	antibiotic efflux	cephalosporin;cephamycin;fluoroquinolone antibiotic;macrolide antibiotic;penam;tetracycline antibiotic	1	0	0
WP_001287389_5	WP_001287389	0010002;0010004_COG2916	45.43	NZ_CP029910	Salmonella enterica subsp. enterica serovar Typhi	Strain	52.1	BAB35162.1	BAB35162.1	major facilitator superfamily (MFS) antibiotic efflux pump;resistance-nodulation-cell division (RND) antibiotic efflux pump	antibiotic efflux	cephalosporin;cephamycin;fluoroquinolone antibiotic;macrolide antibiotic;penam;tetracycline antibiotic	1	0	0
WP_001287389_6	WP_001287389	0010002;0010004_COG2916	45.43	NZ_CP029924	Salmonella enterica subsp. enterica serovar Typhi	Strain	52.1	BAB35162.1	BAB35162.1	major facilitator superfamily (MFS) antibiotic efflux pump;resistance-nodulation-cell division (RND) antibiotic efflux pump	antibiotic efflux	cephalosporin;cephamycin;fluoroquinolone antibiotic;macrolide antibiotic;penam;tetracycline antibiotic	1	0	0
WP_001287389_7	WP_001287389	0010002;0010004_COG2916	45.43	NZ_CP029926	Salmonella enterica subsp. enterica serovar Typhi	Strain	52.1	BAB35162.1	BAB35162.1	major facilitator superfamily (MFS) antibiotic efflux pump;resistance-nodulation-cell division (RND) antibiotic efflux pump	antibiotic efflux	cephalosporin;cephamycin;fluoroquinolone antibiotic;macrolide antibiotic;penam;tetracycline antibiotic	1	0	0
WP_001287389_8	WP_001287389	0010002;0010004_COG2916	45.43	NZ_CP029931	Salmonella enterica subsp. enterica serovar Typhi	Strain	52.1	BAB35162.1	BAB35162.1	major facilitator superfamily (MFS) antibiotic efflux pump;resistance-nodulation-cell division (RND) antibiotic efflux pump	antibiotic efflux	cephalosporin;cephamycin;fluoroquinolone antibiotic;macrolide antibiotic;penam;tetracycline antibiotic	1	0	0
WP_001287389_9	WP_001287389	0010002;0010004_COG2916	45.43	NZ_CP029934	Salmonella enterica subsp. enterica serovar Typhi	Strain	52.1	BAB35162.1	BAB35162.1	major facilitator superfamily (MFS) antibiotic efflux pump;resistance-nodulation-cell division (RND) antibiotic efflux pump	antibiotic efflux	cephalosporin;cephamycin;fluoroquinolone antibiotic;macrolide antibiotic;penam;tetracycline antibiotic	1	0	0
WP_001287389_10	WP_001287389	0010002;0010004_COG2916	45.43	NZ_CP029935	Salmonella enterica subsp. enterica serovar Typhi	Strain	52.1	BAB35162.1	BAB35162.1	major facilitator superfamily (MFS) antibiotic efflux pump;resistance-nodulation-cell division (RND) antibiotic efflux pump	antibiotic efflux	cephalosporin;cephamycin;fluoroquinolone antibiotic;macrolide antibiotic;penam;tetracycline antibiotic	1	0	0
WP_001287389_11	WP_001287389	0010002;0010004_COG2916	45.43	NZ_CP029937	Salmonella enterica subsp. enterica serovar Typhi	Strain	52.1	BAB35162.1	BAB35162.1	major facilitator superfamily (MFS) antibiotic efflux pump;resistance-nodulation-cell division (RND) antibiotic efflux pump	antibiotic efflux	cephalosporin;cephamycin;fluoroquinolone antibiotic;macrolide antibiotic;penam;tetracycline antibiotic	1	0	0
WP_001287389_12	WP_001287389	0010002;0010004_COG2916	45.43	NZ_CP029939	Salmonella enterica subsp. enterica serovar Typhi	Strain	52.1	BAB35162.1	BAB35162.1	major facilitator superfamily (MFS) antibiotic efflux pump;resistance-nodulation-cell division (RND) antibiotic efflux pump	antibiotic efflux	cephalosporin;cephamycin;fluoroquinolone antibiotic;macrolide antibiotic;penam;tetracycline antibiotic	1	0	0
WP_001287389_13	WP_001287389	0010002;0010004_COG2916	45.43	NZ_CP029941	Salmonella enterica subsp. enterica serovar Typhi	Strain	52.1	BAB35162.1	BAB35162.1	major facilitator superfamily (MFS) antibiotic efflux pump;resistance-nodulation-cell division (RND) antibiotic efflux pump	antibiotic efflux	cephalosporin;cephamycin;fluoroquinolone antibiotic;macrolide antibiotic;penam;tetracycline antibiotic	1	0	0
WP_001287389_14	WP_001287389	0010002;0010004_COG2916	45.43	NZ_CP029943	Salmonella enterica subsp. enterica serovar Typhi	Strain	52.1	BAB35162.1	BAB35162.1	major facilitator superfamily (MFS) antibiotic efflux pump;resistance-nodulation-cell division (RND) antibiotic efflux pump	antibiotic efflux	cephalosporin;cephamycin;fluoroquinolone antibiotic;macrolide antibiotic;penam;tetracycline antibiotic	1	0	0
WP_001287389_15	WP_001287389	0010002;0010004_COG2916	45.43	NZ_CP029947	Salmonella enterica subsp. enterica serovar Typhi	Strain	52.1	BAB35162.1	BAB35162.1	major facilitator superfamily (MFS) antibiotic efflux pump;resistance-nodulation-cell division (RND) antibiotic efflux pump	antibiotic efflux	cephalosporin;cephamycin;fluoroquinolone antibiotic;macrolide antibiotic;penam;tetracycline antibiotic	1	0	0
WP_001287389_16	WP_001287389	0010002;0010004_COG2916	45.43	NZ_CP029948	Salmonella enterica subsp. enterica serovar Typhi	Strain	52.1	BAB35162.1	BAB35162.1	major facilitator superfamily (MFS) antibiotic efflux pump;resistance-nodulation-cell division (RND) antibiotic efflux pump	antibiotic efflux	cephalosporin;cephamycin;fluoroquinolone antibiotic;macrolide antibiotic;penam;tetracycline antibiotic	1	0	0
WP_001287389_17	WP_001287389	0010002;0010004_COG2916	45.43	NZ_CP029953	Salmonella enterica subsp. enterica serovar Typhi	Strain	52.1	BAB35162.1	BAB35162.1	major facilitator superfamily (MFS) antibiotic efflux pump;resistance-nodulation-cell division (RND) antibiotic efflux pump	antibiotic efflux	cephalosporin;cephamycin;fluoroquinolone antibiotic;macrolide antibiotic;penam;tetracycline antibiotic	1	0	0
WP_001287389_18	WP_001287389	0010002;0010004_COG2916	45.43	NZ_CP029955	Salmonella enterica subsp. enterica serovar Typhi	Strain	52.1	BAB35162.1	BAB35162.1	major facilitator superfamily (MFS) antibiotic efflux pump;resistance-nodulation-cell division (RND) antibiotic efflux pump	antibiotic efflux	cephalosporin;cephamycin;fluoroquinolone antibiotic;macrolide antibiotic;penam;tetracycline antibiotic	1	0	0
WP_001287389_19	WP_001287389	0010002;0010004_COG2916	45.43	NZ_CP029957	Salmonella enterica subsp. enterica serovar Typhi	Strain	52.1	BAB35162.1	BAB35162.1	major facilitator superfamily (MFS) antibiotic efflux pump;resistance-nodulation-cell division (RND) antibiotic efflux pump	antibiotic efflux	cephalosporin;cephamycin;fluoroquinolone antibiotic;macrolide antibiotic;penam;tetracycline antibiotic	1	0	0
WP_001287389_20	WP_001287389	0010002;0010004_COG2916	45.43	NC_016825	Salmonella enterica subsp. enterica serovar Typhi str. P-stx-12	Strain	51.89	BAB35162.1	BAB35162.1	major facilitator superfamily (MFS) antibiotic efflux pump;resistance-nodulation-cell division (RND) antibiotic efflux pump	antibiotic efflux	cephalosporin;cephamycin;fluoroquinolone antibiotic;macrolide antibiotic;penam;tetracycline antibiotic	1	0	0
WP_001287391_0	WP_001287391	0010002;0010004_COG2916	47.9	NZ_CP022696	Citrobacter farmeri	Species	53.09	BAB35162.1	BAB35162.1	major facilitator superfamily (MFS) antibiotic efflux pump;resistance-nodulation-cell division (RND) antibiotic efflux pump	antibiotic efflux	cephalosporin;cephamycin;fluoroquinolone antibiotic;macrolide antibiotic;penam;tetracycline antibiotic	1	0	0
WP_001287391_1	WP_001287391	0010002;0010004_COG2916	47.9	NZ_CP016764	Citrobacter freundii	Species	51.7	BAB35162.1	BAB35162.1	major facilitator superfamily (MFS) antibiotic efflux pump;resistance-nodulation-cell division (RND) antibiotic efflux pump	antibiotic efflux	cephalosporin;cephamycin;fluoroquinolone antibiotic;macrolide antibiotic;penam;tetracycline antibiotic	1	0	0
WP_001287391_2	WP_001287391	0010002;0010004_COG2916	47.9	NZ_CP038654	Citrobacter freundii	Species	51.7	BAB35162.1	BAB35162.1	major facilitator superfamily (MFS) antibiotic efflux pump;resistance-nodulation-cell division (RND) antibiotic efflux pump	antibiotic efflux	cephalosporin;cephamycin;fluoroquinolone antibiotic;macrolide antibiotic;penam;tetracycline antibiotic	1	0	0
WP_001287391_3	WP_001287391	0010002;0010004_COG2916	47.9	NZ_CP038659	Citrobacter freundii	Species	51.7	BAB35162.1	BAB35162.1	major facilitator superfamily (MFS) antibiotic efflux pump;resistance-nodulation-cell division (RND) antibiotic efflux pump	antibiotic efflux	cephalosporin;cephamycin;fluoroquinolone antibiotic;macrolide antibiotic;penam;tetracycline antibiotic	1	0	0
WP_001287391_4	WP_001287391	0010002;0010004_COG2916	47.9	NZ_CP040696	Citrobacter freundii	Species	51.7	BAB35162.1	BAB35162.1	major facilitator superfamily (MFS) antibiotic efflux pump;resistance-nodulation-cell division (RND) antibiotic efflux pump	antibiotic efflux	cephalosporin;cephamycin;fluoroquinolone antibiotic;macrolide antibiotic;penam;tetracycline antibiotic	1	0	0
WP_001287391_5	WP_001287391	0010002;0010004_COG2916	47.9	NZ_CP042525	Citrobacter freundii	Species	51.7	BAB35162.1	BAB35162.1	major facilitator superfamily (MFS) antibiotic efflux pump;resistance-nodulation-cell division (RND) antibiotic efflux pump	antibiotic efflux	cephalosporin;cephamycin;fluoroquinolone antibiotic;macrolide antibiotic;penam;tetracycline antibiotic	1	0	0
WP_001287391_6	WP_001287391	0010002;0010004_COG2916	47.9	NZ_MF344582	Citrobacter freundii	Species	51.7	BAB35162.1	BAB35162.1	major facilitator superfamily (MFS) antibiotic efflux pump;resistance-nodulation-cell division (RND) antibiotic efflux pump	antibiotic efflux	cephalosporin;cephamycin;fluoroquinolone antibiotic;macrolide antibiotic;penam;tetracycline antibiotic	1	0	0
WP_001287391_7	WP_001287391	0010002;0010004_COG2916	47.9	NZ_KY978628	Cronobacter sakazakii	Species	56.89	BAB35162.1	BAB35162.1	major facilitator superfamily (MFS) antibiotic efflux pump;resistance-nodulation-cell division (RND) antibiotic efflux pump	antibiotic efflux	cephalosporin;cephamycin;fluoroquinolone antibiotic;macrolide antibiotic;penam;tetracycline antibiotic	1	0	0
WP_001287391_8	WP_001287391	0010002;0010004_COG2916	47.9	NZ_KY863418	Enterobacter asburiae	Species	55.78	BAB35162.1	BAB35162.1	major facilitator superfamily (MFS) antibiotic efflux pump;resistance-nodulation-cell division (RND) antibiotic efflux pump	antibiotic efflux	cephalosporin;cephamycin;fluoroquinolone antibiotic;macrolide antibiotic;penam;tetracycline antibiotic	1	0	0
WP_001287391_9	WP_001287391	0010002;0010004_COG2916	47.9	NC_012555	Enterobacter cloacae	Species	55.53	BAB35162.1	BAB35162.1	major facilitator superfamily (MFS) antibiotic efflux pump;resistance-nodulation-cell division (RND) antibiotic efflux pump	antibiotic efflux	cephalosporin;cephamycin;fluoroquinolone antibiotic;macrolide antibiotic;penam;tetracycline antibiotic	1	0	0
WP_001287391_10	WP_001287391	0010002;0010004_COG2916	47.9	NC_012556	Enterobacter cloacae	Species	55.53	BAB35162.1	BAB35162.1	major facilitator superfamily (MFS) antibiotic efflux pump;resistance-nodulation-cell division (RND) antibiotic efflux pump	antibiotic efflux	cephalosporin;cephamycin;fluoroquinolone antibiotic;macrolide antibiotic;penam;tetracycline antibiotic	1	0	0
WP_001287391_11	WP_001287391	0010002;0010004_COG2916	47.9	NZ_CP020529	Enterobacter cloacae	Species	55.53	BAB35162.1	BAB35162.1	major facilitator superfamily (MFS) antibiotic efflux pump;resistance-nodulation-cell division (RND) antibiotic efflux pump	antibiotic efflux	cephalosporin;cephamycin;fluoroquinolone antibiotic;macrolide antibiotic;penam;tetracycline antibiotic	1	0	0
WP_001287391_12	WP_001287391	0010002;0010004_COG2916	47.9	NZ_CP029717	Enterobacter cloacae	Species	55.53	BAB35162.1	BAB35162.1	major facilitator superfamily (MFS) antibiotic efflux pump;resistance-nodulation-cell division (RND) antibiotic efflux pump	antibiotic efflux	cephalosporin;cephamycin;fluoroquinolone antibiotic;macrolide antibiotic;penam;tetracycline antibiotic	1	0	0
WP_001287391_13	WP_001287391	0010002;0010004_COG2916	47.9	NZ_CP052871	Enterobacter cloacae	Species	55.53	BAB35162.1	BAB35162.1	major facilitator superfamily (MFS) antibiotic efflux pump;resistance-nodulation-cell division (RND) antibiotic efflux pump	antibiotic efflux	cephalosporin;cephamycin;fluoroquinolone antibiotic;macrolide antibiotic;penam;tetracycline antibiotic	1	0	0
WP_001287391_14	WP_001287391	0010002;0010004_COG2916	47.9	NZ_KP975077	Enterobacter cloacae	Species	55.53	BAB35162.1	BAB35162.1	major facilitator superfamily (MFS) antibiotic efflux pump;resistance-nodulation-cell division (RND) antibiotic efflux pump	antibiotic efflux	cephalosporin;cephamycin;fluoroquinolone antibiotic;macrolide antibiotic;penam;tetracycline antibiotic	1	0	0
WP_001287391_15	WP_001287391	0010002;0010004_COG2916	47.9	NZ_KY270852	Enterobacter cloacae	Species	55.53	BAB35162.1	BAB35162.1	major facilitator superfamily (MFS) antibiotic efflux pump;resistance-nodulation-cell division (RND) antibiotic efflux pump	antibiotic efflux	cephalosporin;cephamycin;fluoroquinolone antibiotic;macrolide antibiotic;penam;tetracycline antibiotic	1	0	0
WP_001287391_16	WP_001287391	0010002;0010004_COG2916	47.9	NZ_MF344580	Enterobacter cloacae	Species	55.53	BAB35162.1	BAB35162.1	major facilitator superfamily (MFS) antibiotic efflux pump;resistance-nodulation-cell division (RND) antibiotic efflux pump	antibiotic efflux	cephalosporin;cephamycin;fluoroquinolone antibiotic;macrolide antibiotic;penam;tetracycline antibiotic	1	0	0
WP_001287391_17	WP_001287391	0010002;0010004_COG2916	47.9	NZ_MF344581	Enterobacter cloacae	Species	55.53	BAB35162.1	BAB35162.1	major facilitator superfamily (MFS) antibiotic efflux pump;resistance-nodulation-cell division (RND) antibiotic efflux pump	antibiotic efflux	cephalosporin;cephamycin;fluoroquinolone antibiotic;macrolide antibiotic;penam;tetracycline antibiotic	1	0	0
WP_001287391_18	WP_001287391	0010002;0010004_COG2916	47.9	NZ_MF344583	Enterobacter cloacae	Species	55.53	BAB35162.1	BAB35162.1	major facilitator superfamily (MFS) antibiotic efflux pump;resistance-nodulation-cell division (RND) antibiotic efflux pump	antibiotic efflux	cephalosporin;cephamycin;fluoroquinolone antibiotic;macrolide antibiotic;penam;tetracycline antibiotic	1	0	0
WP_001287391_19	WP_001287391	0010002;0010004_COG2916	47.9	NZ_MH399264	Enterobacter cloacae	Species	55.53	BAB35162.1	BAB35162.1	major facilitator superfamily (MFS) antibiotic efflux pump;resistance-nodulation-cell division (RND) antibiotic efflux pump	antibiotic efflux	cephalosporin;cephamycin;fluoroquinolone antibiotic;macrolide antibiotic;penam;tetracycline antibiotic	1	0	0
WP_001287391_20	WP_001287391	0010002;0010004_COG2916	47.9	NZ_MH829594	Enterobacter cloacae	Species	55.53	BAB35162.1	BAB35162.1	major facilitator superfamily (MFS) antibiotic efflux pump;resistance-nodulation-cell division (RND) antibiotic efflux pump	antibiotic efflux	cephalosporin;cephamycin;fluoroquinolone antibiotic;macrolide antibiotic;penam;tetracycline antibiotic	1	0	0
WP_001287391_21	WP_001287391	0010002;0010004_COG2916	47.9	NZ_MK413720	Enterobacter cloacae	Species	55.53	BAB35162.1	BAB35162.1	major facilitator superfamily (MFS) antibiotic efflux pump;resistance-nodulation-cell division (RND) antibiotic efflux pump	antibiotic efflux	cephalosporin;cephamycin;fluoroquinolone antibiotic;macrolide antibiotic;penam;tetracycline antibiotic	1	0	0
WP_001287391_22	WP_001287391	0010002;0010004_COG2916	47.9	NZ_MK736669	Enterobacter cloacae	Species	55.53	BAB35162.1	BAB35162.1	major facilitator superfamily (MFS) antibiotic efflux pump;resistance-nodulation-cell division (RND) antibiotic efflux pump	antibiotic efflux	cephalosporin;cephamycin;fluoroquinolone antibiotic;macrolide antibiotic;penam;tetracycline antibiotic	1	0	0
WP_001287391_23	WP_001287391	0010002;0010004_COG2916	47.9	NZ_CP008825	Enterobacter cloacae ECNIH2	Strain	54.82	BAB35162.1	BAB35162.1	major facilitator superfamily (MFS) antibiotic efflux pump;resistance-nodulation-cell division (RND) antibiotic efflux pump	antibiotic efflux	cephalosporin;cephamycin;fluoroquinolone antibiotic;macrolide antibiotic;penam;tetracycline antibiotic	1	0	0
WP_001287391_24	WP_001287391	0010002;0010004_COG2916	47.9	NZ_AP018352	Enterobacter hormaechei	Species	54.85	BAB35162.1	BAB35162.1	major facilitator superfamily (MFS) antibiotic efflux pump;resistance-nodulation-cell division (RND) antibiotic efflux pump	antibiotic efflux	cephalosporin;cephamycin;fluoroquinolone antibiotic;macrolide antibiotic;penam;tetracycline antibiotic	1	0	0
WP_001287391_25	WP_001287391	0010002;0010004_COG2916	47.9	NZ_CP022533	Enterobacter hormaechei	Species	54.85	BAB35162.1	BAB35162.1	major facilitator superfamily (MFS) antibiotic efflux pump;resistance-nodulation-cell division (RND) antibiotic efflux pump	antibiotic efflux	cephalosporin;cephamycin;fluoroquinolone antibiotic;macrolide antibiotic;penam;tetracycline antibiotic	1	0	0
WP_001287391_26	WP_001287391	0010002;0010004_COG2916	47.9	NZ_CP023570	Enterobacter hormaechei	Species	54.85	BAB35162.1	BAB35162.1	major facilitator superfamily (MFS) antibiotic efflux pump;resistance-nodulation-cell division (RND) antibiotic efflux pump	antibiotic efflux	cephalosporin;cephamycin;fluoroquinolone antibiotic;macrolide antibiotic;penam;tetracycline antibiotic	1	0	0
WP_001287391_27	WP_001287391	0010002;0010004_COG2916	47.9	NZ_CP027112	Enterobacter hormaechei	Species	54.85	BAB35162.1	BAB35162.1	major facilitator superfamily (MFS) antibiotic efflux pump;resistance-nodulation-cell division (RND) antibiotic efflux pump	antibiotic efflux	cephalosporin;cephamycin;fluoroquinolone antibiotic;macrolide antibiotic;penam;tetracycline antibiotic	1	0	0
WP_001287391_28	WP_001287391	0010002;0010004_COG2916	47.9	NZ_CP030080	Enterobacter hormaechei	Species	54.85	BAB35162.1	BAB35162.1	major facilitator superfamily (MFS) antibiotic efflux pump;resistance-nodulation-cell division (RND) antibiotic efflux pump	antibiotic efflux	cephalosporin;cephamycin;fluoroquinolone antibiotic;macrolide antibiotic;penam;tetracycline antibiotic	1	0	0
WP_001287391_29	WP_001287391	0010002;0010004_COG2916	47.9	NZ_CP031567	Enterobacter hormaechei	Species	54.85	BAB35162.1	BAB35162.1	major facilitator superfamily (MFS) antibiotic efflux pump;resistance-nodulation-cell division (RND) antibiotic efflux pump	antibiotic efflux	cephalosporin;cephamycin;fluoroquinolone antibiotic;macrolide antibiotic;penam;tetracycline antibiotic	1	0	0
WP_001287391_30	WP_001287391	0010002;0010004_COG2916	47.9	NZ_CP031724	Enterobacter hormaechei	Species	54.85	BAB35162.1	BAB35162.1	major facilitator superfamily (MFS) antibiotic efflux pump;resistance-nodulation-cell division (RND) antibiotic efflux pump	antibiotic efflux	cephalosporin;cephamycin;fluoroquinolone antibiotic;macrolide antibiotic;penam;tetracycline antibiotic	1	0	0
WP_001287391_31	WP_001287391	0010002;0010004_COG2916	47.9	NZ_CP032842	Enterobacter hormaechei	Species	54.85	BAB35162.1	BAB35162.1	major facilitator superfamily (MFS) antibiotic efflux pump;resistance-nodulation-cell division (RND) antibiotic efflux pump	antibiotic efflux	cephalosporin;cephamycin;fluoroquinolone antibiotic;macrolide antibiotic;penam;tetracycline antibiotic	1	0	0
WP_001287391_32	WP_001287391	0010002;0010004_COG2916	47.9	NZ_CP033103	Enterobacter hormaechei	Species	54.85	BAB35162.1	BAB35162.1	major facilitator superfamily (MFS) antibiotic efflux pump;resistance-nodulation-cell division (RND) antibiotic efflux pump	antibiotic efflux	cephalosporin;cephamycin;fluoroquinolone antibiotic;macrolide antibiotic;penam;tetracycline antibiotic	1	0	0
WP_001287391_33	WP_001287391	0010002;0010004_COG2916	47.9	NZ_CP042489	Enterobacter hormaechei	Species	54.85	BAB35162.1	BAB35162.1	major facilitator superfamily (MFS) antibiotic efflux pump;resistance-nodulation-cell division (RND) antibiotic efflux pump	antibiotic efflux	cephalosporin;cephamycin;fluoroquinolone antibiotic;macrolide antibiotic;penam;tetracycline antibiotic	1	0	0
WP_001287391_34	WP_001287391	0010002;0010004_COG2916	47.9	NZ_CP042552	Enterobacter hormaechei	Species	54.85	BAB35162.1	BAB35162.1	major facilitator superfamily (MFS) antibiotic efflux pump;resistance-nodulation-cell division (RND) antibiotic efflux pump	antibiotic efflux	cephalosporin;cephamycin;fluoroquinolone antibiotic;macrolide antibiotic;penam;tetracycline antibiotic	1	0	0
WP_001287391_35	WP_001287391	0010002;0010004_COG2916	47.9	NZ_CP043767	Enterobacter hormaechei	Species	54.85	BAB35162.1	BAB35162.1	major facilitator superfamily (MFS) antibiotic efflux pump;resistance-nodulation-cell division (RND) antibiotic efflux pump	antibiotic efflux	cephalosporin;cephamycin;fluoroquinolone antibiotic;macrolide antibiotic;penam;tetracycline antibiotic	1	0	0
WP_001287391_36	WP_001287391	0010002;0010004_COG2916	47.9	NZ_CP043855	Enterobacter hormaechei	Species	54.85	BAB35162.1	BAB35162.1	major facilitator superfamily (MFS) antibiotic efflux pump;resistance-nodulation-cell division (RND) antibiotic efflux pump	antibiotic efflux	cephalosporin;cephamycin;fluoroquinolone antibiotic;macrolide antibiotic;penam;tetracycline antibiotic	1	0	0
WP_001287391_37	WP_001287391	0010002;0010004_COG2916	47.9	NZ_CP049047	Enterobacter hormaechei	Species	54.85	BAB35162.1	BAB35162.1	major facilitator superfamily (MFS) antibiotic efflux pump;resistance-nodulation-cell division (RND) antibiotic efflux pump	antibiotic efflux	cephalosporin;cephamycin;fluoroquinolone antibiotic;macrolide antibiotic;penam;tetracycline antibiotic	1	0	0
WP_001287391_38	WP_001287391	0010002;0010004_COG2916	47.9	NZ_CP049189	Enterobacter hormaechei	Species	54.85	BAB35162.1	BAB35162.1	major facilitator superfamily (MFS) antibiotic efflux pump;resistance-nodulation-cell division (RND) antibiotic efflux pump	antibiotic efflux	cephalosporin;cephamycin;fluoroquinolone antibiotic;macrolide antibiotic;penam;tetracycline antibiotic	1	0	0
WP_001287391_39	WP_001287391	0010002;0010004_COG2916	47.9	NZ_CP049193	Enterobacter hormaechei	Species	54.85	BAB35162.1	BAB35162.1	major facilitator superfamily (MFS) antibiotic efflux pump;resistance-nodulation-cell division (RND) antibiotic efflux pump	antibiotic efflux	cephalosporin;cephamycin;fluoroquinolone antibiotic;macrolide antibiotic;penam;tetracycline antibiotic	1	0	0
WP_001287391_40	WP_001287391	0010002;0010004_COG2916	47.9	NZ_CP051135	Enterobacter hormaechei	Species	54.85	BAB35162.1	BAB35162.1	major facilitator superfamily (MFS) antibiotic efflux pump;resistance-nodulation-cell division (RND) antibiotic efflux pump	antibiotic efflux	cephalosporin;cephamycin;fluoroquinolone antibiotic;macrolide antibiotic;penam;tetracycline antibiotic	1	0	0
WP_001287391_41	WP_001287391	0010002;0010004_COG2916	47.9	NZ_CP053191	Enterobacter hormaechei	Species	54.85	BAB35162.1	BAB35162.1	major facilitator superfamily (MFS) antibiotic efflux pump;resistance-nodulation-cell division (RND) antibiotic efflux pump	antibiotic efflux	cephalosporin;cephamycin;fluoroquinolone antibiotic;macrolide antibiotic;penam;tetracycline antibiotic	1	0	0
WP_001287391_42	WP_001287391	0010002;0010004_COG2916	47.9	NZ_CP027144	Enterobacter hormaechei subsp. hoffmannii	Strain	54.94	BAB35162.1	BAB35162.1	major facilitator superfamily (MFS) antibiotic efflux pump;resistance-nodulation-cell division (RND) antibiotic efflux pump	antibiotic efflux	cephalosporin;cephamycin;fluoroquinolone antibiotic;macrolide antibiotic;penam;tetracycline antibiotic	1	0	0
WP_001287391_43	WP_001287391	0010002;0010004_COG2916	47.9	NZ_CP008899	Enterobacter hormaechei subsp. hoffmannii ECNIH3	Strain	54.59	BAB35162.1	BAB35162.1	major facilitator superfamily (MFS) antibiotic efflux pump;resistance-nodulation-cell division (RND) antibiotic efflux pump	antibiotic efflux	cephalosporin;cephamycin;fluoroquinolone antibiotic;macrolide antibiotic;penam;tetracycline antibiotic	1	0	0
WP_001287391_44	WP_001287391	0010002;0010004_COG2916	47.9	NZ_CP041734	Enterobacter hormaechei subsp. steigerwaltii	Strain	55.44	BAB35162.1	BAB35162.1	major facilitator superfamily (MFS) antibiotic efflux pump;resistance-nodulation-cell division (RND) antibiotic efflux pump	antibiotic efflux	cephalosporin;cephamycin;fluoroquinolone antibiotic;macrolide antibiotic;penam;tetracycline antibiotic	1	0	0
WP_001287391_45	WP_001287391	0010002;0010004_COG2916	47.9	NZ_CP024910	Enterobacter hormaechei subsp. xiangfangensis	Strain	55.08	BAB35162.1	BAB35162.1	major facilitator superfamily (MFS) antibiotic efflux pump;resistance-nodulation-cell division (RND) antibiotic efflux pump	antibiotic efflux	cephalosporin;cephamycin;fluoroquinolone antibiotic;macrolide antibiotic;penam;tetracycline antibiotic	1	0	0
WP_001287391_46	WP_001287391	0010002;0010004_COG2916	47.9	NZ_CP029248	Enterobacter hormaechei subsp. xiangfangensis	Strain	55.08	BAB35162.1	BAB35162.1	major facilitator superfamily (MFS) antibiotic efflux pump;resistance-nodulation-cell division (RND) antibiotic efflux pump	antibiotic efflux	cephalosporin;cephamycin;fluoroquinolone antibiotic;macrolide antibiotic;penam;tetracycline antibiotic	1	0	0
WP_001287391_47	WP_001287391	0010002;0010004_COG2916	47.9	NZ_CP042579	Enterobacter kobei	Species	55.1	BAB35162.1	BAB35162.1	major facilitator superfamily (MFS) antibiotic efflux pump;resistance-nodulation-cell division (RND) antibiotic efflux pump	antibiotic efflux	cephalosporin;cephamycin;fluoroquinolone antibiotic;macrolide antibiotic;penam;tetracycline antibiotic	1	0	0
WP_001287391_48	WP_001287391	0010002;0010004_COG2916	47.9	NZ_LN830952	Enterobacter sp. 247	Species	54.6	BAB35162.1	BAB35162.1	major facilitator superfamily (MFS) antibiotic efflux pump;resistance-nodulation-cell division (RND) antibiotic efflux pump	antibiotic efflux	cephalosporin;cephamycin;fluoroquinolone antibiotic;macrolide antibiotic;penam;tetracycline antibiotic	1	0	0
WP_001287391_49	WP_001287391	0010002;0010004_COG2916	47.9	NZ_CP024813	Enterobacter sp. CRENT-193	Strain	54.73	BAB35162.1	BAB35162.1	major facilitator superfamily (MFS) antibiotic efflux pump;resistance-nodulation-cell division (RND) antibiotic efflux pump	antibiotic efflux	cephalosporin;cephamycin;fluoroquinolone antibiotic;macrolide antibiotic;penam;tetracycline antibiotic	1	0	0
WP_001287391_50	WP_001287391	0010002;0010004_COG2916	47.9	NZ_CP019559	Escherichia coli	Species	51.6	BAB35162.1	BAB35162.1	major facilitator superfamily (MFS) antibiotic efflux pump;resistance-nodulation-cell division (RND) antibiotic efflux pump	antibiotic efflux	cephalosporin;cephamycin;fluoroquinolone antibiotic;macrolide antibiotic;penam;tetracycline antibiotic	1	0	0
WP_001287391_51	WP_001287391	0010002;0010004_COG2916	47.9	NZ_CP048293	Escherichia coli	Species	51.6	BAB35162.1	BAB35162.1	major facilitator superfamily (MFS) antibiotic efflux pump;resistance-nodulation-cell division (RND) antibiotic efflux pump	antibiotic efflux	cephalosporin;cephamycin;fluoroquinolone antibiotic;macrolide antibiotic;penam;tetracycline antibiotic	1	0	0
WP_001287391_52	WP_001287391	0010002;0010004_COG2916	47.9	NZ_MG878867	Escherichia coli	Species	51.6	BAB35162.1	BAB35162.1	major facilitator superfamily (MFS) antibiotic efflux pump;resistance-nodulation-cell division (RND) antibiotic efflux pump	antibiotic efflux	cephalosporin;cephamycin;fluoroquinolone antibiotic;macrolide antibiotic;penam;tetracycline antibiotic	1	0	0
WP_001287391_53	WP_001287391	0010002;0010004_COG2916	47.9	NZ_MN540571	Escherichia coli	Species	51.6	BAB35162.1	BAB35162.1	major facilitator superfamily (MFS) antibiotic efflux pump;resistance-nodulation-cell division (RND) antibiotic efflux pump	antibiotic efflux	cephalosporin;cephamycin;fluoroquinolone antibiotic;macrolide antibiotic;penam;tetracycline antibiotic	1	0	0
WP_001287391_54	WP_001287391	0010002;0010004_COG2916	47.9	NZ_CP040806	Escherichia fergusonii	Species	49.8	BAB35162.1	BAB35162.1	major facilitator superfamily (MFS) antibiotic efflux pump;resistance-nodulation-cell division (RND) antibiotic efflux pump	antibiotic efflux	cephalosporin;cephamycin;fluoroquinolone antibiotic;macrolide antibiotic;penam;tetracycline antibiotic	1	0	0
WP_001287391_55	WP_001287391	0010002;0010004_COG2916	47.9	NZ_CP044215	Klebsiella aerogenes	Species	54.91	BAB35162.1	BAB35162.1	major facilitator superfamily (MFS) antibiotic efflux pump;resistance-nodulation-cell division (RND) antibiotic efflux pump	antibiotic efflux	cephalosporin;cephamycin;fluoroquinolone antibiotic;macrolide antibiotic;penam;tetracycline antibiotic	1	0	0
WP_001287391_56	WP_001287391	0010002;0010004_COG2916	47.9	NZ_CP018460	Klebsiella pneumoniae	Species	57.5	BAB35162.1	BAB35162.1	major facilitator superfamily (MFS) antibiotic efflux pump;resistance-nodulation-cell division (RND) antibiotic efflux pump	antibiotic efflux	cephalosporin;cephamycin;fluoroquinolone antibiotic;macrolide antibiotic;penam;tetracycline antibiotic	1	0	0
WP_001287391_57	WP_001287391	0010002;0010004_COG2916	47.9	NZ_LT994835	Klebsiella pneumoniae	Species	57.5	BAB35162.1	BAB35162.1	major facilitator superfamily (MFS) antibiotic efflux pump;resistance-nodulation-cell division (RND) antibiotic efflux pump	antibiotic efflux	cephalosporin;cephamycin;fluoroquinolone antibiotic;macrolide antibiotic;penam;tetracycline antibiotic	1	0	0
WP_001287391_58	WP_001287391	0010002;0010004_COG2916	47.9	NZ_MG288680	Klebsiella pneumoniae	Species	57.5	BAB35162.1	BAB35162.1	major facilitator superfamily (MFS) antibiotic efflux pump;resistance-nodulation-cell division (RND) antibiotic efflux pump	antibiotic efflux	cephalosporin;cephamycin;fluoroquinolone antibiotic;macrolide antibiotic;penam;tetracycline antibiotic	1	0	0
WP_001287391_59	WP_001287391	0010002;0010004_COG2916	47.9	NZ_CP013215	Klebsiella pneumoniae subsp. pneumoniae	Strain	57.12	BAB35162.1	BAB35162.1	major facilitator superfamily (MFS) antibiotic efflux pump;resistance-nodulation-cell division (RND) antibiotic efflux pump	antibiotic efflux	cephalosporin;cephamycin;fluoroquinolone antibiotic;macrolide antibiotic;penam;tetracycline antibiotic	1	0	0
WP_001287391_60	WP_001287391	0010002;0010004_COG2916	47.9	NZ_CP043927	Klebsiella quasipneumoniae subsp. quasipneumoniae	Strain	57.4	BAB35162.1	BAB35162.1	major facilitator superfamily (MFS) antibiotic efflux pump;resistance-nodulation-cell division (RND) antibiotic efflux pump	antibiotic efflux	cephalosporin;cephamycin;fluoroquinolone antibiotic;macrolide antibiotic;penam;tetracycline antibiotic	1	0	0
WP_001287391_61	WP_001287391	0010002;0010004_COG2916	47.65	NZ_CP044051	Klebsiella variicola	Species	57.27	BAB35162.1	BAB35162.1	major facilitator superfamily (MFS) antibiotic efflux pump;resistance-nodulation-cell division (RND) antibiotic efflux pump	antibiotic efflux	cephalosporin;cephamycin;fluoroquinolone antibiotic;macrolide antibiotic;penam;tetracycline antibiotic	1	0	0
WP_001287391_62	WP_001287391	0010002;0010004_COG2916	47.9	NZ_CP042494	Leclercia adecarboxylata	Species	56.22	BAB35162.1	BAB35162.1	major facilitator superfamily (MFS) antibiotic efflux pump;resistance-nodulation-cell division (RND) antibiotic efflux pump	antibiotic efflux	cephalosporin;cephamycin;fluoroquinolone antibiotic;macrolide antibiotic;penam;tetracycline antibiotic	1	0	0
WP_001287391_63	WP_001287391	0010002;0010004_COG2916	47.9	NZ_CP042506	Leclercia adecarboxylata	Species	56.22	BAB35162.1	BAB35162.1	major facilitator superfamily (MFS) antibiotic efflux pump;resistance-nodulation-cell division (RND) antibiotic efflux pump	antibiotic efflux	cephalosporin;cephamycin;fluoroquinolone antibiotic;macrolide antibiotic;penam;tetracycline antibiotic	1	0	0
WP_001287391_64	WP_001287391	0010002;0010004_COG2916	47.9	NZ_CP031102	Leclercia sp. W17	Strain	55.53	BAB35162.1	BAB35162.1	major facilitator superfamily (MFS) antibiotic efflux pump;resistance-nodulation-cell division (RND) antibiotic efflux pump	antibiotic efflux	cephalosporin;cephamycin;fluoroquinolone antibiotic;macrolide antibiotic;penam;tetracycline antibiotic	1	0	0
WP_001287391_65	WP_001287391	0010002;0010004_COG2916	47.9	NZ_CP011601	Phytobacter ursingii	Species	52.43	BAB35162.1	BAB35162.1	major facilitator superfamily (MFS) antibiotic efflux pump;resistance-nodulation-cell division (RND) antibiotic efflux pump	antibiotic efflux	cephalosporin;cephamycin;fluoroquinolone antibiotic;macrolide antibiotic;penam;tetracycline antibiotic	1	0	0
WP_001287391_66	WP_001287391	0010002;0010004_COG2916	47.9	NZ_CP048350	Raoultella ornithinolytica	Species	55.9	BAB35162.1	BAB35162.1	major facilitator superfamily (MFS) antibiotic efflux pump;resistance-nodulation-cell division (RND) antibiotic efflux pump	antibiotic efflux	cephalosporin;cephamycin;fluoroquinolone antibiotic;macrolide antibiotic;penam;tetracycline antibiotic	1	0	0
WP_001287391_67	WP_001287391	0010002;0010004_COG2916	47.9	NZ_CP044256	Salmonella enterica	Species	51.4	BAB35162.1	BAB35162.1	major facilitator superfamily (MFS) antibiotic efflux pump;resistance-nodulation-cell division (RND) antibiotic efflux pump	antibiotic efflux	cephalosporin;cephamycin;fluoroquinolone antibiotic;macrolide antibiotic;penam;tetracycline antibiotic	1	0	0
WP_001287391_68	WP_001287391	0010002;0010004_COG2916	47.9	NZ_CP025277	Salmonella enterica subsp. enterica	Strain	52.4	BAB35162.1	BAB35162.1	major facilitator superfamily (MFS) antibiotic efflux pump;resistance-nodulation-cell division (RND) antibiotic efflux pump	antibiotic efflux	cephalosporin;cephamycin;fluoroquinolone antibiotic;macrolide antibiotic;penam;tetracycline antibiotic	1	0	0
WP_001287391_69	WP_001287391	0010002;0010004_COG2916	47.9	NZ_CP026661	Salmonella enterica subsp. enterica	Strain	52.4	BAB35162.1	BAB35162.1	major facilitator superfamily (MFS) antibiotic efflux pump;resistance-nodulation-cell division (RND) antibiotic efflux pump	antibiotic efflux	cephalosporin;cephamycin;fluoroquinolone antibiotic;macrolide antibiotic;penam;tetracycline antibiotic	1	0	0
WP_001287391_70	WP_001287391	0010002;0010004_COG2916	47.9	NZ_CP028197	Salmonella enterica subsp. enterica serovar Concord	Strain	51.86	BAB35162.1	BAB35162.1	major facilitator superfamily (MFS) antibiotic efflux pump;resistance-nodulation-cell division (RND) antibiotic efflux pump	antibiotic efflux	cephalosporin;cephamycin;fluoroquinolone antibiotic;macrolide antibiotic;penam;tetracycline antibiotic	1	0	0
WP_001287391_71	WP_001287391	0010002;0010004_COG2916	47.9	NZ_CP016526	Salmonella enterica subsp. enterica serovar Heidelberg	Strain	52.11	BAB35162.1	BAB35162.1	major facilitator superfamily (MFS) antibiotic efflux pump;resistance-nodulation-cell division (RND) antibiotic efflux pump	antibiotic efflux	cephalosporin;cephamycin;fluoroquinolone antibiotic;macrolide antibiotic;penam;tetracycline antibiotic	1	0	0
WP_001287391_72	WP_001287391	0010002;0010004_COG2916	47.9	NZ_MH105051	Salmonella enterica subsp. enterica serovar Lomita	Species	52.22	BAB35162.1	BAB35162.1	major facilitator superfamily (MFS) antibiotic efflux pump;resistance-nodulation-cell division (RND) antibiotic efflux pump	antibiotic efflux	cephalosporin;cephamycin;fluoroquinolone antibiotic;macrolide antibiotic;penam;tetracycline antibiotic	1	0	0
WP_001287391_73	WP_001287391	0010002;0010004_COG2916	47.9	NZ_CP016838	Salmonella enterica subsp. enterica serovar Senftenberg	Strain	52.05	BAB35162.1	BAB35162.1	major facilitator superfamily (MFS) antibiotic efflux pump;resistance-nodulation-cell division (RND) antibiotic efflux pump	antibiotic efflux	cephalosporin;cephamycin;fluoroquinolone antibiotic;macrolide antibiotic;penam;tetracycline antibiotic	1	0	0
WP_001287391_74	WP_001287391	0010002;0010004_COG2916	47.9	NZ_CP029037	Salmonella enterica subsp. enterica serovar Senftenberg str. 361154004	Strain	51.7	BAB35162.1	BAB35162.1	major facilitator superfamily (MFS) antibiotic efflux pump;resistance-nodulation-cell division (RND) antibiotic efflux pump	antibiotic efflux	cephalosporin;cephamycin;fluoroquinolone antibiotic;macrolide antibiotic;penam;tetracycline antibiotic	1	0	0
WP_001287391_75	WP_001287391	0010002;0010004_COG2916	47.9	NZ_CP039271	Salmonella enterica subsp. enterica serovar Senftenberg str. CFSAN004025	Strain	51.56	BAB35162.1	BAB35162.1	major facilitator superfamily (MFS) antibiotic efflux pump;resistance-nodulation-cell division (RND) antibiotic efflux pump	antibiotic efflux	cephalosporin;cephamycin;fluoroquinolone antibiotic;macrolide antibiotic;penam;tetracycline antibiotic	1	0	0
WP_001287391_76	WP_001287391	0010002;0010004_COG2916	47.9	NC_024983	Salmonella enterica subsp. enterica serovar Typhimurium	Strain	52.22	BAB35162.1	BAB35162.1	major facilitator superfamily (MFS) antibiotic efflux pump;resistance-nodulation-cell division (RND) antibiotic efflux pump	antibiotic efflux	cephalosporin;cephamycin;fluoroquinolone antibiotic;macrolide antibiotic;penam;tetracycline antibiotic	1	0	0
WP_001287391_77	WP_001287391	0010002;0010004_COG2916	47.9	NZ_CP021463	Salmonella enterica subsp. enterica serovar Typhimurium	Strain	52.22	BAB35162.1	BAB35162.1	major facilitator superfamily (MFS) antibiotic efflux pump;resistance-nodulation-cell division (RND) antibiotic efflux pump	antibiotic efflux	cephalosporin;cephamycin;fluoroquinolone antibiotic;macrolide antibiotic;penam;tetracycline antibiotic	1	0	0
WP_001287391_78	WP_001287391	0010002;0010004_COG2916	47.9	NZ_KX810825	Salmonella enterica subsp. enterica serovar Typhimurium	Strain	52.22	BAB35162.1	BAB35162.1	major facilitator superfamily (MFS) antibiotic efflux pump;resistance-nodulation-cell division (RND) antibiotic efflux pump	antibiotic efflux	cephalosporin;cephamycin;fluoroquinolone antibiotic;macrolide antibiotic;penam;tetracycline antibiotic	1	0	0
WP_001287391_79	WP_001287391	0010002;0010004_COG2916	47.9	NC_005211	Serratia marcescens	Species	59.31	BAB35162.1	BAB35162.1	major facilitator superfamily (MFS) antibiotic efflux pump;resistance-nodulation-cell division (RND) antibiotic efflux pump	antibiotic efflux	cephalosporin;cephamycin;fluoroquinolone antibiotic;macrolide antibiotic;penam;tetracycline antibiotic	1	0	0
WP_001287392_0	WP_001287392	0010002;0010004_COG2916	48.15	NZ_CP019019	Escherichia coli	Species	51.6	BAB35162.1	BAB35162.1	major facilitator superfamily (MFS) antibiotic efflux pump;resistance-nodulation-cell division (RND) antibiotic efflux pump	antibiotic efflux	cephalosporin;cephamycin;fluoroquinolone antibiotic;macrolide antibiotic;penam;tetracycline antibiotic	1	1	0
WP_001287392_1	WP_001287392	0010002;0010004_COG2916	48.15	NZ_CP021209	Escherichia coli	Species	51.6	BAB35162.1	BAB35162.1	major facilitator superfamily (MFS) antibiotic efflux pump;resistance-nodulation-cell division (RND) antibiotic efflux pump	antibiotic efflux	cephalosporin;cephamycin;fluoroquinolone antibiotic;macrolide antibiotic;penam;tetracycline antibiotic	1	1	0
WP_001287392_2	WP_001287392	0010002;0010004_COG2916	48.15	NZ_CP021727	Escherichia coli	Species	51.6	BAB35162.1	BAB35162.1	major facilitator superfamily (MFS) antibiotic efflux pump;resistance-nodulation-cell division (RND) antibiotic efflux pump	antibiotic efflux	cephalosporin;cephamycin;fluoroquinolone antibiotic;macrolide antibiotic;penam;tetracycline antibiotic	1	1	0
WP_001287392_3	WP_001287392	0010002;0010004_COG2916	48.15	NZ_CP022165	Escherichia coli	Species	51.6	BAB35162.1	BAB35162.1	major facilitator superfamily (MFS) antibiotic efflux pump;resistance-nodulation-cell division (RND) antibiotic efflux pump	antibiotic efflux	cephalosporin;cephamycin;fluoroquinolone antibiotic;macrolide antibiotic;penam;tetracycline antibiotic	1	1	0
WP_001287392_4	WP_001287392	0010002;0010004_COG2916	48.15	NZ_CP022735	Escherichia coli	Species	51.6	BAB35162.1	BAB35162.1	major facilitator superfamily (MFS) antibiotic efflux pump;resistance-nodulation-cell division (RND) antibiotic efflux pump	antibiotic efflux	cephalosporin;cephamycin;fluoroquinolone antibiotic;macrolide antibiotic;penam;tetracycline antibiotic	1	1	0
WP_001287392_5	WP_001287392	0010002;0010004_COG2916	48.15	NZ_CP023143	Escherichia coli	Species	51.6	BAB35162.1	BAB35162.1	major facilitator superfamily (MFS) antibiotic efflux pump;resistance-nodulation-cell division (RND) antibiotic efflux pump	antibiotic efflux	cephalosporin;cephamycin;fluoroquinolone antibiotic;macrolide antibiotic;penam;tetracycline antibiotic	1	1	0
WP_001287392_6	WP_001287392	0010002;0010004_COG2916	48.15	NZ_CP025402	Escherichia coli	Species	51.6	BAB35162.1	BAB35162.1	major facilitator superfamily (MFS) antibiotic efflux pump;resistance-nodulation-cell division (RND) antibiotic efflux pump	antibiotic efflux	cephalosporin;cephamycin;fluoroquinolone antibiotic;macrolide antibiotic;penam;tetracycline antibiotic	1	1	0
WP_001287392_7	WP_001287392	0010002;0010004_COG2916	48.15	NZ_CP026933	Escherichia coli	Species	51.6	BAB35162.1	BAB35162.1	major facilitator superfamily (MFS) antibiotic efflux pump;resistance-nodulation-cell division (RND) antibiotic efflux pump	antibiotic efflux	cephalosporin;cephamycin;fluoroquinolone antibiotic;macrolide antibiotic;penam;tetracycline antibiotic	1	1	0
WP_001287392_8	WP_001287392	0010002;0010004_COG2916	48.15	NZ_CP026936	Escherichia coli	Species	51.6	BAB35162.1	BAB35162.1	major facilitator superfamily (MFS) antibiotic efflux pump;resistance-nodulation-cell division (RND) antibiotic efflux pump	antibiotic efflux	cephalosporin;cephamycin;fluoroquinolone antibiotic;macrolide antibiotic;penam;tetracycline antibiotic	1	1	0
WP_001287392_9	WP_001287392	0010002;0010004_COG2916	48.15	NZ_CP031547	Escherichia coli	Species	51.6	BAB35162.1	BAB35162.1	major facilitator superfamily (MFS) antibiotic efflux pump;resistance-nodulation-cell division (RND) antibiotic efflux pump	antibiotic efflux	cephalosporin;cephamycin;fluoroquinolone antibiotic;macrolide antibiotic;penam;tetracycline antibiotic	1	1	0
WP_001287392_10	WP_001287392	0010002;0010004_COG2916	48.15	NZ_CP043034	Escherichia coli	Species	51.6	BAB35162.1	BAB35162.1	major facilitator superfamily (MFS) antibiotic efflux pump;resistance-nodulation-cell division (RND) antibiotic efflux pump	antibiotic efflux	cephalosporin;cephamycin;fluoroquinolone antibiotic;macrolide antibiotic;penam;tetracycline antibiotic	1	1	0
WP_001287392_11	WP_001287392	0010002;0010004_COG2916	48.15	NZ_CP043951	Escherichia coli	Species	51.6	BAB35162.1	BAB35162.1	major facilitator superfamily (MFS) antibiotic efflux pump;resistance-nodulation-cell division (RND) antibiotic efflux pump	antibiotic efflux	cephalosporin;cephamycin;fluoroquinolone antibiotic;macrolide antibiotic;penam;tetracycline antibiotic	1	1	0
WP_001287392_12	WP_001287392	0010002;0010004_COG2916	48.15	NZ_CP047379	Escherichia coli	Species	51.6	BAB35162.1	BAB35162.1	major facilitator superfamily (MFS) antibiotic efflux pump;resistance-nodulation-cell division (RND) antibiotic efflux pump	antibiotic efflux	cephalosporin;cephamycin;fluoroquinolone antibiotic;macrolide antibiotic;penam;tetracycline antibiotic	1	1	0
WP_001287392_13	WP_001287392	0010002;0010004_COG2916	48.15	NZ_KR653209	Escherichia coli	Species	51.6	BAB35162.1	BAB35162.1	major facilitator superfamily (MFS) antibiotic efflux pump;resistance-nodulation-cell division (RND) antibiotic efflux pump	antibiotic efflux	cephalosporin;cephamycin;fluoroquinolone antibiotic;macrolide antibiotic;penam;tetracycline antibiotic	1	1	0
WP_001287392_14	WP_001287392	0010002;0010004_COG2916	48.15	NZ_KU254578	Escherichia coli	Species	51.6	BAB35162.1	BAB35162.1	major facilitator superfamily (MFS) antibiotic efflux pump;resistance-nodulation-cell division (RND) antibiotic efflux pump	antibiotic efflux	cephalosporin;cephamycin;fluoroquinolone antibiotic;macrolide antibiotic;penam;tetracycline antibiotic	1	1	0
WP_001287392_15	WP_001287392	0010002;0010004_COG2916	48.15	NZ_KU341381	Escherichia coli	Species	51.6	BAB35162.1	BAB35162.1	major facilitator superfamily (MFS) antibiotic efflux pump;resistance-nodulation-cell division (RND) antibiotic efflux pump	antibiotic efflux	cephalosporin;cephamycin;fluoroquinolone antibiotic;macrolide antibiotic;penam;tetracycline antibiotic	1	1	0
WP_001287392_16	WP_001287392	0010002;0010004_COG2916	48.15	NZ_KU743384	Escherichia coli	Species	51.6	BAB35162.1	BAB35162.1	major facilitator superfamily (MFS) antibiotic efflux pump;resistance-nodulation-cell division (RND) antibiotic efflux pump	antibiotic efflux	cephalosporin;cephamycin;fluoroquinolone antibiotic;macrolide antibiotic;penam;tetracycline antibiotic	1	1	0
WP_001287392_17	WP_001287392	0010002;0010004_COG2916	48.15	NZ_KU994859	Escherichia coli	Species	51.6	BAB35162.1	BAB35162.1	major facilitator superfamily (MFS) antibiotic efflux pump;resistance-nodulation-cell division (RND) antibiotic efflux pump	antibiotic efflux	cephalosporin;cephamycin;fluoroquinolone antibiotic;macrolide antibiotic;penam;tetracycline antibiotic	1	1	0
WP_001287392_18	WP_001287392	0010002;0010004_COG2916	48.15	NZ_KX084394	Escherichia coli	Species	51.6	BAB35162.1	BAB35162.1	major facilitator superfamily (MFS) antibiotic efflux pump;resistance-nodulation-cell division (RND) antibiotic efflux pump	antibiotic efflux	cephalosporin;cephamycin;fluoroquinolone antibiotic;macrolide antibiotic;penam;tetracycline antibiotic	1	1	0
WP_001287392_19	WP_001287392	0010002;0010004_COG2916	48.15	NZ_KX129782	Escherichia coli	Species	51.6	BAB35162.1	BAB35162.1	major facilitator superfamily (MFS) antibiotic efflux pump;resistance-nodulation-cell division (RND) antibiotic efflux pump	antibiotic efflux	cephalosporin;cephamycin;fluoroquinolone antibiotic;macrolide antibiotic;penam;tetracycline antibiotic	1	1	0
WP_001287392_20	WP_001287392	0010002;0010004_COG2916	48.15	NZ_KX246266	Escherichia coli	Species	51.6	BAB35162.1	BAB35162.1	major facilitator superfamily (MFS) antibiotic efflux pump;resistance-nodulation-cell division (RND) antibiotic efflux pump	antibiotic efflux	cephalosporin;cephamycin;fluoroquinolone antibiotic;macrolide antibiotic;penam;tetracycline antibiotic	1	1	0
WP_001287392_21	WP_001287392	0010002;0010004_COG2916	48.15	NZ_KX518743	Escherichia coli	Species	51.6	BAB35162.1	BAB35162.1	major facilitator superfamily (MFS) antibiotic efflux pump;resistance-nodulation-cell division (RND) antibiotic efflux pump	antibiotic efflux	cephalosporin;cephamycin;fluoroquinolone antibiotic;macrolide antibiotic;penam;tetracycline antibiotic	1	1	0
WP_001287392_22	WP_001287392	0010002;0010004_COG2916	48.15	NZ_KY019258	Escherichia coli	Species	51.6	BAB35162.1	BAB35162.1	major facilitator superfamily (MFS) antibiotic efflux pump;resistance-nodulation-cell division (RND) antibiotic efflux pump	antibiotic efflux	cephalosporin;cephamycin;fluoroquinolone antibiotic;macrolide antibiotic;penam;tetracycline antibiotic	1	1	0
WP_001287392_23	WP_001287392	0010002;0010004_COG2916	48.15	NZ_KY019259	Escherichia coli	Species	51.6	BAB35162.1	BAB35162.1	major facilitator superfamily (MFS) antibiotic efflux pump;resistance-nodulation-cell division (RND) antibiotic efflux pump	antibiotic efflux	cephalosporin;cephamycin;fluoroquinolone antibiotic;macrolide antibiotic;penam;tetracycline antibiotic	1	1	0
WP_001287392_24	WP_001287392	0010002;0010004_COG2916	48.15	NZ_KY421937	Escherichia coli	Species	51.6	BAB35162.1	BAB35162.1	major facilitator superfamily (MFS) antibiotic efflux pump;resistance-nodulation-cell division (RND) antibiotic efflux pump	antibiotic efflux	cephalosporin;cephamycin;fluoroquinolone antibiotic;macrolide antibiotic;penam;tetracycline antibiotic	1	1	0
WP_001287392_25	WP_001287392	0010002;0010004_COG2916	48.15	NZ_KY689632	Escherichia coli	Species	51.6	BAB35162.1	BAB35162.1	major facilitator superfamily (MFS) antibiotic efflux pump;resistance-nodulation-cell division (RND) antibiotic efflux pump	antibiotic efflux	cephalosporin;cephamycin;fluoroquinolone antibiotic;macrolide antibiotic;penam;tetracycline antibiotic	1	1	0
WP_001287392_26	WP_001287392	0010002;0010004_COG2916	48.15	NZ_KY689633	Escherichia coli	Species	51.6	BAB35162.1	BAB35162.1	major facilitator superfamily (MFS) antibiotic efflux pump;resistance-nodulation-cell division (RND) antibiotic efflux pump	antibiotic efflux	cephalosporin;cephamycin;fluoroquinolone antibiotic;macrolide antibiotic;penam;tetracycline antibiotic	1	1	0
WP_001287392_27	WP_001287392	0010002;0010004_COG2916	48.15	NZ_KY990887	Escherichia coli	Species	51.6	BAB35162.1	BAB35162.1	major facilitator superfamily (MFS) antibiotic efflux pump;resistance-nodulation-cell division (RND) antibiotic efflux pump	antibiotic efflux	cephalosporin;cephamycin;fluoroquinolone antibiotic;macrolide antibiotic;penam;tetracycline antibiotic	1	1	0
WP_001287392_28	WP_001287392	0010002;0010004_COG2916	48.15	NZ_LT985297	Escherichia coli	Species	51.6	BAB35162.1	BAB35162.1	major facilitator superfamily (MFS) antibiotic efflux pump;resistance-nodulation-cell division (RND) antibiotic efflux pump	antibiotic efflux	cephalosporin;cephamycin;fluoroquinolone antibiotic;macrolide antibiotic;penam;tetracycline antibiotic	1	1	0
[truncated: 66,202 more rows]
