# Supplementary material for: Systematic In Silico Assessment of Antimicrobial Resistance Dissemination across the Global Plasmidome
Source: Antibiotics (Basel). 2023 Feb 1;12(2):281. doi: 10.3390/antibiotics12020281 (PMC9951915; doi:10.3390/antibiotics12020281)
Supplement: Supplementary file 1 [file antibiotics-12-00281-s001.zip › TableS2.tsv]

Table S2 - List of ARO-COG groups and their associated number of homologs, dissemination index and number of predicted dissemination bands.
ARO_COG ID	AMR_Gene_Family	ARG_homologs_number	ARG_homologs_in_band	Dissemination_index	Dissemination_bands_number
3002417_COG2367	OKP beta-lactamase	11	11	1	1
3000014_COG2367	TEM beta-lactamase	1083	1082	0.999	1
3000059_COG2367	KPC beta-lactamase	542	541	0.998	1
3000127_COG3231	APH(3'')	1049	1046	0.997	1
3005113_COG1670	AAC(6')-Ib-cr	480	478	0.996	1
3000057_COG0491	NDM beta-lactamase	573	570	0.995	2
3004465_COG2194	intrinsic colistin resistant phosphoethanolamine transferase	418	416	0.995	1
10002_COG2076	major facilitator superfamily (MFS) antibiotic efflux pump	885	874	0.988	1
10002_COG1309	major facilitator superfamily (MFS) antibiotic efflux pump	1346	1329	0.987	5
3004275_COG1708	ANT(3'')	1784	1757	0.985	3
3000016_COG2367	CTX-M beta-lactamase	1242	1220	0.982	3
3000068_COG1680	DHA beta-lactamase	86	84	0.977	1
3000333_COG3173	macrolide phosphotransferase (MPH)	1107	1081	0.977	2
3000345_COG1670	AAC(6')	641	625	0.975	2
3000322_COG2746	AAC(3)	899	875	0.973	4
3000066_COG2367	GES beta-lactamase	29	28	0.966	1
3000072_COG1680	ACT beta-lactamase	252	243	0.964	1
3000020_COG0491	IMP beta-lactamase	170	161	0.947	1
3000151_COG3570	APH(6)	1151	1086	0.944	3
3000043_COG2367	VEB beta-lactamase	25	23	0.92	1
3000128;3000345_COG1670	AAC(6');APH(2'')	110	101	0.918	1
3000229_COG1669	ANT(4')	61	56	0.918	1
3000345_COG1247	AAC(6')	55	50	0.909	1
3000419_COG1357	quinolone resistance protein (qnr)	953	857	0.899	4
3004238_COG0294	sulfonamide resistant sul	2287	2036	0.89	1
3000097_COG2367	LEN beta-lactamase	336	296	0.881	1
3000133_COG2514	fosfomycin thiol transferase	287	251	0.875	1
3000126_COG3231	APH(3')	1046	912	0.872	5
10002_COG2814	major facilitator superfamily (MFS) antibiotic efflux pump	3974	3428	0.863	10
3000155_COG3173	APH(4)	181	156	0.862	1
0010001;0010002;0010004;3004281_COG4977	ATP-binding cassette (ABC) antibiotic efflux pump;General Bacterial Porin with reduced permeability to beta-lactams;major facilitator superfamily (MFS) antibiotic efflux pump;resistance-nodulation-cell division (RND) antibiotic efflux pump	148	125	0.845	1
3001218_COG0262	trimethoprim resistant dihydrofolate reductase dfr	1980	1669	0.843	6
2_COG0480	tetracycline-resistant ribosomal protection protein	223	175	0.785	2
3000017_COG2602	OXA beta-lactamase	984	755	0.767	4
3000021_COG0491	VIM beta-lactamase	85	65	0.765	1
3000320_COG2312	macrolide esterase	31	23	0.742	2
3000202_COG0820	Cfr 23S ribosomal RNA methyltransferase	63	45	0.714	1
3000122_COG0110	chloramphenicol acetyltransferase (CAT)	344	242	0.703	2
3000091_COG2367	CARB beta-lactamase	60	39	0.65	1
3000560_COG0030	Erm 23S ribosomal RNA methyltransferase	396	246	0.621	1
3003806_COG2918	daptomycin resistant gshF	29	18	0.621	1
10004_COG5002	resistance-nodulation-cell division (RND) antibiotic efflux pump	876	532	0.607	1
3003415_COG0294	sulfonamide resistant dihydropteroate synthase folP	35	21	0.6	1
10003_COG2076	small multidrug resistance (SMR) antibiotic efflux pump	504	294	0.583	3
10002_COG0745	major facilitator superfamily (MFS) antibiotic efflux pump	907	523	0.577	2
3000071;3000234_COG5002	glycopeptide resistance gene cluster;vanS	1043	591	0.567	1
3000056_COG2367	PER beta-lactamase	27	13	0.481	1
3000122_COG4845	chloramphenicol acetyltransferase (CAT)	442	211	0.477	1
3004878_COG0542	pyrazinamide resistant clpC1	531	253	0.476	1
3000036_COG0654	tetracycline inactivation enzyme	158	74	0.468	1
3004469_COG0488	ABC-F ATP-binding cassette ribosomal protection protein	768	357	0.465	3
10002_COG0475	major facilitator superfamily (MFS) antibiotic efflux pump	124	51	0.411	1
3004269_COG0745	pmr phosphoethanolamine transferase	1219	501	0.411	2
3003462_COG0304	antibiotic resistant kasA	326	107	0.328	1
0010002;0010004_COG2916	major facilitator superfamily (MFS) antibiotic efflux pump;resistance-nodulation-cell division (RND) antibiotic efflux pump	964	305	0.316	1
10004_COG0845	resistance-nodulation-cell division (RND) antibiotic efflux pump	1387	322	0.232	3
10004_COG1538	resistance-nodulation-cell division (RND) antibiotic efflux pump	1657	383	0.231	3
10004_COG1309	resistance-nodulation-cell division (RND) antibiotic efflux pump	268	61	0.228	1
3003460_COG1252	antibiotic resistant ndh	168	32	0.19	1
10004_COG0841	resistance-nodulation-cell division (RND) antibiotic efflux pump	1747	315	0.18	3
3004152_COG0207	aminosalicylate resistant thymidylate synthase	232	41	0.177	1
3004195_COG0583	NmcA beta-lactamase	931	163	0.175	1
10002_COG0477	major facilitator superfamily (MFS) antibiotic efflux pump	2416	409	0.169	8
10001_COG1127	ATP-binding cassette (ABC) antibiotic efflux pump	78	11	0.141	1
3004268_COG2194	MCR phosphoethanolamine transferase	189	21	0.111	1
3004269_COG1004	pmr phosphoethanolamine transferase	227	20	0.088	1
10004_COG0745	resistance-nodulation-cell division (RND) antibiotic efflux pump	969	73	0.075	1
10001_COG3842	ATP-binding cassette (ABC) antibiotic efflux pump	519	37	0.071	2
3004269_COG0463	pmr phosphoethanolamine transferase	114	8	0.07	1
0010001;0010002_COG1846	ATP-binding cassette (ABC) antibiotic efflux pump;major facilitator superfamily (MFS) antibiotic efflux pump	246	0	0	0
0010001;0010002;0010004_COG0789	ATP-binding cassette (ABC) antibiotic efflux pump;major facilitator superfamily (MFS) antibiotic efflux pump;resistance-nodulation-cell division (RND) antibiotic efflux pump	53	0	0	0
0010001;0010002;0010004_COG1538	ATP-binding cassette (ABC) antibiotic efflux pump;major facilitator superfamily (MFS) antibiotic efflux pump;resistance-nodulation-cell division (RND) antibiotic efflux pump	8	0	0	0
0010001;3004269_COG0642	ATP-binding cassette (ABC) antibiotic efflux pump;pmr phosphoethanolamine transferase	30	0	0	0
0010001;3004269_COG0745	ATP-binding cassette (ABC) antibiotic efflux pump;pmr phosphoethanolamine transferase	127	0	0	0
0010002;0010004_COG4566	major facilitator superfamily (MFS) antibiotic efflux pump;resistance-nodulation-cell division (RND) antibiotic efflux pump	8	0	0	0
0010002;0010004_COG5002	major facilitator superfamily (MFS) antibiotic efflux pump;resistance-nodulation-cell division (RND) antibiotic efflux pump	11	0	0	0
0010004;3004278_COG0642	Outer Membrane Porin (Opr);resistance-nodulation-cell division (RND) antibiotic efflux pump	10	0	0	0
0010004;3004278_COG0745	Outer Membrane Porin (Opr);resistance-nodulation-cell division (RND) antibiotic efflux pump	149	0	0	0
0010004;3004278_COG5002	Outer Membrane Porin (Opr);resistance-nodulation-cell division (RND) antibiotic efflux pump	13	0	0	0
0010004;3004281_COG2169	General Bacterial Porin with reduced permeability to beta-lactams;resistance-nodulation-cell division (RND) antibiotic efflux pump	2	0	0	0
0010004;3004281_COG4977	General Bacterial Porin with reduced permeability to beta-lactams;resistance-nodulation-cell division (RND) antibiotic efflux pump	52	0	0	0
10001_COG0477	ATP-binding cassette (ABC) antibiotic efflux pump	71	0	0	0
10001_COG0488	ATP-binding cassette (ABC) antibiotic efflux pump	20	0	0	0
10001_COG0767	ATP-binding cassette (ABC) antibiotic efflux pump	12	0	0	0
10001_COG0845	ATP-binding cassette (ABC) antibiotic efflux pump	131	0	0	0
10001_COG1116	ATP-binding cassette (ABC) antibiotic efflux pump	9	0	0	0
10001_COG1118	ATP-binding cassette (ABC) antibiotic efflux pump	88	0	0	0
10001_COG1125	ATP-binding cassette (ABC) antibiotic efflux pump	13	0	0	0
10001_COG1126	ATP-binding cassette (ABC) antibiotic efflux pump	536	0	0	0
10001_COG1131	ATP-binding cassette (ABC) antibiotic efflux pump	489	0	0	0
10001_COG1132	ATP-binding cassette (ABC) antibiotic efflux pump	937	0	0	0
10001_COG1135	ATP-binding cassette (ABC) antibiotic efflux pump	103	0	0	0
10001_COG1136	ATP-binding cassette (ABC) antibiotic efflux pump	138	0	0	0
10001_COG1452	ATP-binding cassette (ABC) antibiotic efflux pump	4	0	0	0
10001_COG2204	ATP-binding cassette (ABC) antibiotic efflux pump	394	0	0	0
10001_COG2274	ATP-binding cassette (ABC) antibiotic efflux pump	594	0	0	0
10001_COG3284	ATP-binding cassette (ABC) antibiotic efflux pump	36	0	0	0
10001_COG3604	ATP-binding cassette (ABC) antibiotic efflux pump	143	0	0	0
10001_COG3829	ATP-binding cassette (ABC) antibiotic efflux pump	276	0	0	0
10001_COG4175	ATP-binding cassette (ABC) antibiotic efflux pump	189	0	0	0
10001_COG4598	ATP-binding cassette (ABC) antibiotic efflux pump	156	0	0	0
10001_COG4608	ATP-binding cassette (ABC) antibiotic efflux pump	6	0	0	0
10001_COG4615	ATP-binding cassette (ABC) antibiotic efflux pump	150	0	0	0
10001_COG5265	ATP-binding cassette (ABC) antibiotic efflux pump	12	0	0	0
10002_COG0842	major facilitator superfamily (MFS) antibiotic efflux pump	26	0	0	0
10002_COG1125	major facilitator superfamily (MFS) antibiotic efflux pump	8	0	0	0
10002_COG1131	major facilitator superfamily (MFS) antibiotic efflux pump	210	0	0	0
10002_COG1289	major facilitator superfamily (MFS) antibiotic efflux pump	6	0	0	0
10002_COG1538	major facilitator superfamily (MFS) antibiotic efflux pump	38	0	0	0
10002_COG1566	major facilitator superfamily (MFS) antibiotic efflux pump	402	0	0	0
10002_COG1846	major facilitator superfamily (MFS) antibiotic efflux pump	27	0	0	0
10002_COG2211	major facilitator superfamily (MFS) antibiotic efflux pump	2	0	0	0
10002_COG2223	major facilitator superfamily (MFS) antibiotic efflux pump	77	0	0	0
10002_COG2271	major facilitator superfamily (MFS) antibiotic efflux pump	817	0	0	0
10002_COG4152	major facilitator superfamily (MFS) antibiotic efflux pump	5	0	0	0
10002_COG4191	major facilitator superfamily (MFS) antibiotic efflux pump	3	0	0	0
10002_COG4651	major facilitator superfamily (MFS) antibiotic efflux pump	32	0	0	0
10002_COG5002	major facilitator superfamily (MFS) antibiotic efflux pump	23	0	0	0
10004_COG0583	resistance-nodulation-cell division (RND) antibiotic efflux pump	1411	0	0	0
10004_COG0604	resistance-nodulation-cell division (RND) antibiotic efflux pump	341	0	0	0
10004_COG0642	resistance-nodulation-cell division (RND) antibiotic efflux pump	5	0	0	0
10004_COG0664	resistance-nodulation-cell division (RND) antibiotic efflux pump	38	0	0	0
10004_COG0789	resistance-nodulation-cell division (RND) antibiotic efflux pump	615	0	0	0
10004_COG1551	resistance-nodulation-cell division (RND) antibiotic efflux pump	30	0	0	0
10004_COG2197	resistance-nodulation-cell division (RND) antibiotic efflux pump	75	0	0	0
10004_COG2205	resistance-nodulation-cell division (RND) antibiotic efflux pump	82	0	0	0
10004_COG2207	resistance-nodulation-cell division (RND) antibiotic efflux pump	70	0	0	0
10004_COG2771	resistance-nodulation-cell division (RND) antibiotic efflux pump	12	0	0	0
10004_COG2909	resistance-nodulation-cell division (RND) antibiotic efflux pump	4	0	0	0
10004_COG3696	resistance-nodulation-cell division (RND) antibiotic efflux pump	368	0	0	0
10004_COG4977	resistance-nodulation-cell division (RND) antibiotic efflux pump	25	0	0	0
2_COG2814	tetracycline-resistant ribosomal protection protein	2	0	0	0
3000002;3000234_COG2720	glycopeptide resistance gene cluster;vanW	5	0	0	0
3000006;3000234_COG0111	glycopeptide resistance gene cluster;vanH	61	0	0	0
3000006;3000234_COG1052	glycopeptide resistance gene cluster;vanH	457	0	0	0
3000011;3000234_COG2173	glycopeptide resistance gene cluster;vanX	71	0	0	0
3000015_COG2367	SHV beta-lactamase	19	0	0	0
3000018_COG2367	IMI beta-lactamase	11	0	0	0
3000036_COG2236	tetracycline inactivation enzyme	8	0	0	0
3000071;3000234_COG0642	glycopeptide resistance gene cluster;vanS	16	0	0	0
3000073_COG1680	ACC beta-lactamase	3	0	0	0
3000077;3000234_COG1876	glycopeptide resistance gene cluster;vanY	62	0	0	0
3000089_COG2367	AER beta-lactamase	5	0	0	0
3000094_COG1680	OCH beta-lactamase	36	0	0	0
3000112_COG0534	multidrug and toxic compound extrusion (MATE) transporter	191	0	0	0
3000112_COG0626	multidrug and toxic compound extrusion (MATE) transporter	2	0	0	0
3000116;3000234_COG4767	glycopeptide resistance gene cluster;vanZ	21	0	0	0
3000128_COG3173	APH(2'')	8	0	0	0
3000133_COG0346	fosfomycin thiol transferase	28	0	0	0
3000154_COG3173	APH(7'')	2	0	0	0
3000210_COG0085	rifamycin-resistant beta-subunit of RNA polymerase (rpoB)	6	0	0	0
3000228_COG1708	ANT(9)	44	0	0	0
3000234;3000372_COG0787	glycopeptide resistance gene cluster;vanT	16	0	0	0
3000234;3000496_COG1876	glycopeptide resistance gene cluster;vanXY	17	0	0	0
3000234;3000574_COG0745	glycopeptide resistance gene cluster;vanR	530	0	0	0
3000234;3002906_COG1181	glycopeptide resistance gene cluster;van ligase	73	0	0	0
3000234;3002915_COG2348	glycopeptide resistance gene cluster;vanK	5	0	0	0
3000249_COG2814	chloramphenicol phosphotransferase	220	0	0	0
3000322_COG0456	AAC(3)	9	0	0	0
3000345_COG3153	AAC(6')	3	0	0	0
3000419_COG1197	quinolone resistance protein (qnr)	15	0	0	0
3000443_COG1819	rifampin glycosyltransferase	28	0	0	0
3000445_COG0654	rifampin monooxygenase	127	0	0	0
3000446_COG0060	antibiotic-resistant isoleucyl-tRNA synthetase (ileS)	63	0	0	0
3000453_COG0110	streptogramin vat acetyltransferase	72	0	0	0
3000465_COG1819	ole glycosyltransferase	28	0	0	0
3000479_COG0187	aminocoumarin resistant gyrB	33	0	0	0
3000480_COG0187	aminocoumarin resistant parY	2	0	0	0
3000619_COG0188	fluoroquinolone resistant parC	16	0	0	0
3000863_COG2898	defensin resistant mprF	108	0	0	0
3000864_COG0187	fluoroquinolone resistant gyrB	26	0	0	0
3000869_COG0456	streptothricin acetyltransferase (SAT)	179	0	0	0
3001208_COG0768	methicillin resistant PBP2	13	0	0	0
3001208_COG2602	methicillin resistant PBP2	331	0	0	0
3001208_COG3682	methicillin resistant PBP2	344	0	0	0
3001298_COG0116	non-erm 23S ribosomal RNA methyltransferase (G748)	3	0	0	0
3001312_COG0050	elfamycin resistant EF-Tu	11	0	0	0
3001312_COG2895	elfamycin resistant EF-Tu	23	0	0	0
3001312_COG3276	elfamycin resistant EF-Tu	33	0	0	0
3002811_COG0766	antibiotic-resistant murA transferase	34	0	0	0
3002992_COG1680	AQU beta-lactamase	15	0	0	0
3002994_COG2367	ROB beta-lactamase	28	0	0	0
3002996_COG2602	LCR beta-lactamase	3	0	0	0
3003000_COG2367	CfxA beta-lactamase	3	0	0	0
3003195_COG0491	GIM beta-lactamase	2	0	0	0
3003272_COG1502	daptomycin resistant cls	218	0	0	0
3003292_COG0188	fluoroquinolone resistant gyrA	55	0	0	0
3003313_COG0187	fluoroquinolone resistant parE	10	0	0	0
3003388_COG0294	dapsone resistant dihydropteroate synthase folP	9	0	0	0
3003398_COG0671	undecaprenyl pyrophosphate related proteins	16	0	0	0
3003398_COG1968	undecaprenyl pyrophosphate related proteins	73	0	0	0
3003418_COG1335	pyrazinamide resistant pncA	29	0	0	0
3003419_COG0048	antibiotic-resistant rpsL	7	0	0	0
3003443_COG1189	Antibiotic resistant tlyA	16	0	0	0
3003450_COG0699	Ethambutol resistant iniC	12	0	0	0
3003462_COG3321	antibiotic resistant kasA	31	0	0	0
3003581_COG0774	Acinetobacter mutant Lpx gene conferring resistance to colistin	11	0	0	0
3003734_COG0480	antibiotic resistant fusA	169	0	0	0
3003754_COG0778	antibiotic resistant nfsA	60	0	0	0
3003755_COG0778	antibiotic resistant nfsB	11	0	0	0
3003795_COG5002	daptomycin resistant walK	5	0	0	0
3003804_COG3279	daptomycin resistant agrA	22	0	0	0
3003846_COG1680	ADC beta-lactamase without carbapenemase activity	9	0	0	0
3003938_COG0744	Penicillin-binding protein mutations conferring resistance to beta-lactam antibiotics	75	0	0	0
3003938_COG0768	Penicillin-binding protein mutations conferring resistance to beta-lactam antibiotics	118	0	0	0
3003938_COG4953	Penicillin-binding protein mutations conferring resistance to beta-lactam antibiotics	55	0	0	0
3003938_COG5009	Penicillin-binding protein mutations conferring resistance to beta-lactam antibiotics	34	0	0	0
3004046_COG0745	kdpDE	187	0	0	0
3004064_COG1670	Edeine acetyltransferase	6	0	0	0
3004096_COG4589	daptomycin resistant CdsA	4	0	0	0
3004155_COG0285	aminosalicylate resistant dihydrofolate synthase	14	0	0	0
3004197_COG2367	blaZ beta-lactamase	318	0	0	0
3004197_COG3682	blaZ beta-lactamase	38	0	0	0
3004206_COG0491	SIM beta-lactamase	3	0	0	0
3004207_COG0491	KHM beta-lactamase	3	0	0	0
3004228_COG2367	class A LRA beta-lactamase	3	0	0	0
3004229_COG2367	class A Bacillus anthracis Bla beta-lactamase	2	0	0	0
3004232_COG1680	ampC-type beta-lactamase	34	0	0	0
3004236_COG1819	gimA family macrolide glycosyltransferase	4	0	0	0
3004237_COG1819	mgt macrolide glycotransferase	4	0	0	0
3004245_COG0346	fosC phosphotransferase family	5	0	0	0
3004247_COG2271	antibiotic-resistant GlpT	32	0	0	0
3004248_COG2197	antibiotic-resistant UhpT	79	0	0	0
3004248_COG2271	antibiotic-resistant UhpT	6	0	0	0
3004250_COG1080	antibiotic-resistant ptsI phosphotransferase	169	0	0	0
3004250_COG3605	antibiotic-resistant ptsI phosphotransferase	8	0	0	0
3004251_COG3072	antibiotic-resistant cya adenylate cyclase	4	0	0	0
3004261_COG3173	viomycin phosphotransferase	3	0	0	0
3004263_COG2197	daptomycin resistant liaR	648	0	0	0
3004263_COG4585	daptomycin resistant liaR	12	0	0	0
3004269_COG0223	pmr phosphoethanolamine transferase	27	0	0	0
3004269_COG0642	pmr phosphoethanolamine transferase	168	0	0	0
3004269_COG1807	pmr phosphoethanolamine transferase	84	0	0	0
3004269_COG2194	pmr phosphoethanolamine transferase	65	0	0	0
3004269_COG5002	pmr phosphoethanolamine transferase	37	0	0	0
3004270_COG0623	antibiotic resistant fabI	118	0	0	0
3004275_COG1670	ANT(3'')	2	0	0	0
3004279_COG4580	Sugar Porin (SP)	51	0	0	0
3004280_COG3713	MipA-interacting Protein	9	0	0	0
3004281_COG1360	General Bacterial Porin with reduced permeability to beta-lactams	10	0	0	0
3004281_COG2885	General Bacterial Porin with reduced permeability to beta-lactams	24	0	0	0
3004281_COG3203	General Bacterial Porin with reduced permeability to beta-lactams	693	0	0	0
3004284_COG1028	antibiotic resistant fabG	944	0	0	0
3004286_COG5001	phenotypic variant regulator	100	0	0	0
3004447_COG2367	HERA beta-lactamase	4	0	0	0
3004469_COG2814	ABC-F ATP-binding cassette ribosomal protection protein	11	0	0	0
3004570_COG1234	PNGM beta-lactamase	4	0	0	0
3004722_COG0539	pyrazinamide resistant rpsA	8	0	0	0
3004725_COG0086	vancomycin-resistant beta prime subunit of RNA polymerase (rpoC)	4	0	0	0
3004746_COG2602	BAT Beta-lactamase	1	0	0	0
3004748_COG2367	BCL Beta-lactamase	15	0	0	0
3004754_COG1680	BIL Beta-lactamase	1	0	0	0
3004756_COG2367	BKC Beta-lactamase	14	0	0	0
3004760_COG2367	BRO Beta-lactamase	3	0	0	0
3004772_COG2367	CKO beta-lactamase	2	0	0	0
3004779_COG2367	DES beta-lactamase	1	0	0	0
3004787_COG2367	FONA beta-lactamase	22	0	0	0
3004796_COG2367	FRI beta-lactamase	9	0	0	0
3004824_COG2367	LAP beta-lactamase	77	0	0	0
3004855_COG2367	SCO beta-lactamase	8	0	0	0
3004874_COG0623	isoniazid resistant inhA	5	0	0	0
3004882_COG3321	pyrazinamide resistant mas	26	0	0	0
3004894_COG0450	isoniazid resistant ahpC	70	0	0	0
3004895_COG1028	isoniazid resistant fabG1	500	0	0	0
3004904_COG0215	isoniazid resistant mshC	37	0	0	0
3004906_COG2072	isoniazid resistant mymA	18	0	0	0
3004908_COG2230	isoniazid resistant mmaA3	232	0	0	0
3004910_COG2162	isoniazid resistant nat	29	0	0	0
3004911_COG2816	isoniazid resistant nudC	9	0	0	0
3004913_COG1595	isoniazid resistant sigI	138	0	0	0
3004920_COG1674	fluoroquinolone resistant eccC5	40	0	0	0
3004939_COG1181	cycloserine resistant ddlA	15	0	0	0
3004943_COG0686	cycloserine resistant ald	62	0	0	0
3004943_COG3288	cycloserine resistant ald	69	0	0	0
3004946_COG0787	cycloserine resistant alr	126	0	0	0
3004949_COG0382	ethambutol resistant ubiA	10	0	0	0
3004954_COG2072	Ethionamide resistant Rv0565c	28	0	0	0
3004959_COG0744	rifamycin resistant ponA1	20	0	0	0
3004959_COG4953	rifamycin resistant ponA1	13	0	0	0
3004959_COG5009	rifamycin resistant ponA1	3	0	0	0
3004970_COG2814	streptomycin resistant tap	12	0	0	0
3004980_COG2814	pyrazinamide resistant Rv0191	56	0	0	0
3005002_COG3321	antibiotic resistant polyketide synthase genes	82	0	0	0
3005014_COG0491	VMB beta-lactamase	5	0	0	0
3005017_COG0491	LMB beta-lactamase	2	0	0	0
3005095_COG2367	GPC beta-lactamase	15	0	0	0
3005101_COG0376	prothionamide resistant katG	393	0	0	0
3005104_COG2072	prothionamide resistant ethA	50	0	0	0
3003080_COG0558	daptomycin resistant pgsA	8	0	0	0
3002998_COG2367	CblA beta-lactamase	1	0	0	0
3001298_COG2226	non-erm 23S ribosomal RNA methyltransferase (G748)	5	0	0	0
10001_COG4152	ATP-binding cassette (ABC) antibiotic efflux pump	1	0	0	0
3004800_COG2367	FTU beta-lactamase	1	0	0	0
3004265_COG1575	lysocin resistant menA	3	0	0	0
3004962_COG4552	kanamycin resistant eis	8	0	0	0
0010002;0010004_COG2197	major facilitator superfamily (MFS) antibiotic efflux pump;resistance-nodulation-cell division (RND) antibiotic efflux pump	11	0	0	0
3004995_COG0086	rifampicin resistant rpoC	2	0	0	0
10001_COG2884	ATP-binding cassette (ABC) antibiotic efflux pump	1	0	0	0
3004758_COG2602	BPU Beta-lactamase	1	0	0	0
3003581_COG1043	Acinetobacter mutant Lpx gene conferring resistance to colistin	6	0	0	0
3000341_COG4552	AAC(2')	2	0	0	0
3004208_COG0491	DIM beta-lactamase	1	0	0	0
3003816_COG3595	daptomycin resistant YvlB	1	0	0	0
10001_COG4987	ATP-binding cassette (ABC) antibiotic efflux pump	1	0	0	0
3000341_COG3153	AAC(2')	1	0	0	0
10004_COG1846	resistance-nodulation-cell division (RND) antibiotic efflux pump	1	0	0	0
3000095_COG1680	SRT beta-lactamase	1	0	0	0
3004288_COG0491	subclass B1 Vibrio cholerae varG beta-lactamase	1	0	0	0
3004899_COG1309	isoniazid resistant inbR	1	0	0	0
3004264_COG4585	daptomycin resistant liaS	2	0	0	0
3004880_COG1185	pyrazinamide resistant gpsI	4	0	0	0
10001_COG1463	ATP-binding cassette (ABC) antibiotic efflux pump	1	0	0	0
3004282_COG3203	General Bacterial Porin with reduced permeability to peptide antibiotics	2	0	0	0
3003581_COG1044	Acinetobacter mutant Lpx gene conferring resistance to colistin	6	0	0	0
3004750_COG2367	BES Beta-lactamase	1	0	0	0
3004767_COG2367	CIA beta-lactamase	3	0	0	0
10004_COG2169	resistance-nodulation-cell division (RND) antibiotic efflux pump	1	0	0	0
3004998_COG0202	rifampicin resistant rpoA	2	0	0	0
3004255_COG3021	vanJ membrane protein	3	0	0	0
3003802_COG0584	daptomycin resistant gdpD	2	0	0	0
10001_COG1757	ATP-binding cassette (ABC) antibiotic efflux pump	6	0	0	0
3004897_COG0735	isoniazid resistant furA	6	0	0	0
3004258_COG0110	amp acetyltransferase	1	0	0	0
3000446_COG0525	antibiotic-resistant isoleucyl-tRNA synthetase (ileS)	14	0	0	0
3000071;3000234_COG2205	glycopeptide resistance gene cluster;vanS	2	0	0	0
3000234;3000575_COG3655	glycopeptide resistance gene cluster;vanU	1	0	0	0
3003454_COG3629	ethambutol resistant embR	2	0	0	0
2_COG0051	tetracycline-resistant ribosomal protection protein	3	0	0	0
3004469_COG1131	ABC-F ATP-binding cassette ribosomal protection protein	1	0	0	0
3004560_COG0707	murG transferase	12	0	0	0
3004064_COG0454	Edeine acetyltransferase	1	0	0	0
3003462_COG1020	antibiotic resistant kasA	1	0	0	0
10001_COG1020	ATP-binding cassette (ABC) antibiotic efflux pump	1	0	0	0
3005110_COG2367	blaS	1	0	0	0
3004901_COG0438	isoniazid resistant mshA	3	0	0	0
3000098_COG1680	PDC beta-lactamase	2	0	0	0
3004469_COG1020	ABC-F ATP-binding cassette ribosomal protection protein	1	0	0	0
3004235_COG2367	RCP beta-lactamase	1	0	0	0
10001_COG1137	ATP-binding cassette (ABC) antibiotic efflux pump	1	0	0	0
10001_COG4181	ATP-binding cassette (ABC) antibiotic efflux pump	1	0	0	0
3002906_COG1181	van ligase	9	0	0	0
3005082_COG0087	Ribosomal protein mutation conferring resistance to pleuromutilin antibiotics	3	0	0	0
3000322_COG1247	AAC(3)	2	0	0	0
10002_COG4586	major facilitator superfamily (MFS) antibiotic efflux pump	1	0	0	0
3003798_COG3887	daptomycin resistant YybT	1	0	0	0
3004064_COG1247	Edeine acetyltransferase	1	0	0	0
3004183_COG1985	aminosalicylate resistant dihydrofolate reductase	2	0	0	0
3000083_COG1680	MOX beta-lactamase	1	0	0	0
3004193_COG2367	Sed beta-lactamase	1	0	0	0
3004901_COG0297	isoniazid resistant mshA	6	0	0	0
3004200_COG0491	CcrA beta-lactamase	2	0	0	0
3004244_COG0593	DnaA chromosomal replication initiation protein	6	0	0	0
3001312_COG1217	elfamycin resistant EF-Tu	1	0	0	0
3000376_COG4257	streptogramin vgb lyase	11	0	0	0
10001_COG1566	ATP-binding cassette (ABC) antibiotic efflux pump	1	0	0	0
3004218_COG0491	CAU beta-lactamase	1	0	0	0
10001_COG4586	ATP-binding cassette (ABC) antibiotic efflux pump	4	0	0	0
3004259_COG0456	AAC(1)	1	0	0	0
3003466_COG0357	antibiotic resistant gidB	2	0	0	0
3000055_COG2367	SME beta-lactamase	1	0	0	0
3004214_COG0491	THIN-B beta-lactamase	1	0	0	0
3003201_COG2367	TLA beta-lactamase	2	0	0	0
3004262_COG4758	daptomycin resistant liaF	1	0	0	0
10001_COG4988	ATP-binding cassette (ABC) antibiotic efflux pump	1	0	0	0
3004104_COG0491	TMB beta-lactamase	1	0	0	0
3000221_COG0488	lincosamide nucleotidyltransferase (LNU)	2	0	0	0
3004197_COG2602	blaZ beta-lactamase	1	0	0	0
3005001_COG0088	50S rRNA with mutation conferring resistance to macrolide antibiotics	3	0	0	0
3000229_COG1708	ANT(4')	1	0	0	0
3005011_COG1680	IDC beta-lactamase	1	0	0	0
0010004;3004281_COG2207	General Bacterial Porin with reduced permeability to beta-lactams;resistance-nodulation-cell division (RND) antibiotic efflux pump	1	0	0	0
3004232_COG3876	ampC-type beta-lactamase	1	0	0	0
10004_COG1862	resistance-nodulation-cell division (RND) antibiotic efflux pump	2	0	0	0
3004040_COG0574	rifampin phosphotransferase	4	0	0	0
3003025_COG5640	fusidic acid inactivation enzyme	4	0	0	0
10001_COG3283	ATP-binding cassette (ABC) antibiotic efflux pump	1	0	0	0
3000153_COG2334	APH(9)	1	0	0	0
3005050_COG0438	Intrinsic peptide antibiotic resistant Lps	1	0	0	0
10002_COG1132	major facilitator superfamily (MFS) antibiotic efflux pump	2	0	0	0
3003736_COG0097	antibiotic resistant fusE	3	0	0	0
3004225_COG0491	Rm3 family beta-lactamase	1	0	0	0
3005149_COG1680	PAC beta-lactamase	1	0	0	0
3004219_COG0491	BJP beta-lactamase	1	0	0	0
3004269_COG0451	pmr phosphoethanolamine transferase	1	0	0	0
3004245_COG2514	fosC phosphotransferase family	1	0	0	0
3000112_COG2814	multidrug and toxic compound extrusion (MATE) transporter	1	0	0	0
3003447_COG0699	Ethambutol resistant iniA	1	0	0	0
0010002;0010004_COG2205	major facilitator superfamily (MFS) antibiotic efflux pump;resistance-nodulation-cell division (RND) antibiotic efflux pump	1	0	0	0
3000112_COG1846	multidrug and toxic compound extrusion (MATE) transporter	1	0	0	0
