# Supplementary material for: Systematic In Silico Assessment of Antimicrobial Resistance Dissemination across the Global Plasmidome
Source: Antibiotics (Basel). 2023 Feb 1;12(2):281. doi: 10.3390/antibiotics12020281 (PMC9951915; doi:10.3390/antibiotics12020281)
Supplement: Supplementary file 1 [file antibiotics-12-00281-s001.zip › TableS3.tsv]

Table S3 - ARO-COG groups with detected dissemination bands and DOIs of the research manuscripts establishing their widespread dissemination.
ARO-COG_Id	ARO_description	Reference_DOI
3000322_COG2746	AAC(3)	https://doi.org/10.1016/j.bsheal.2023.01.001
3000345_COG1670	AAC(6')	https://doi.org/10.1016/j.bsheal.2023.01.001
3000345_COG1247	AAC(6')	https://doi.org/10.1016/j.bsheal.2023.01.001
3005113_COG1670	AAC(6')-Ib-cr	https://doi.org/10.3389/fmicb.2013.00121
3000128;3000345_COG1670	AAC(6');APH(2'')	https://doi.org/10.1016/S1074-5521(99)80006-4
3004275_COG1708	ANT(3'')	https://doi.org/10.1016/j.bsheal.2023.01.001
3000127_COG3231	APH(3'')	https://doi.org/10.1016/j.drup.2010.08.003
3000126_COG3231	APH(3')	https://doi.org/10.1016/j.bsheal.2023.01.001
3000202_COG0820	Cfr 23S ribosomal RNA methyltransferase	https://doi.org/10.1128/AAC.00448-13
3000122_COG0110	chloramphenicol acetyltransferase (CAT)	https://doi.org/10.1016/j.femsre.2004.04.001
3000122_COG4845	chloramphenicol acetyltransferase (CAT)	https://doi.org/10.1016/j.femsre.2004.04.001
3000016_COG2367	CTX-M beta-lactamase	https://doi.org/10.1016/j.mib.2006.08.011
3000560_COG0030	Erm 23S ribosomal RNA methyltransferase	https://doi.org/10.1093/femsec/fiy006
3000066_COG2367	GES beta-lactamase	https://doi.org/10.1111/j.1469-0691.2007.01861.x
3000020_COG0491	IMP beta-lactamase	https://doi.org/10.1038/s41467-019-11615-w
3004465_COG2194	intrinsic colistin resistant phosphoethanolamine transferase	https://doi.org/10.1038/s41467-018-03205-z
3000059_COG2367	KPC beta-lactamase	https://doi.org/10.1097/SMJ.0b013e3181fd7d5a
3000320_COG2312	macrolide esterase	https://doi.org/10.3389/fmicb.2018.01942
3000333_COG3173	macrolide phosphotransferase (MPH)	https://doi.org/10.1038/s41467-017-02680-0
3000057_COG0491	NDM beta-lactamase	https://doi.org/10.1155/2014/249856
3000017_COG2602	OXA beta-lactamase	https://doi.org/10.1128/CMR.00117-13
10002_COG2076	qac	https://doi.org/10.1089/mdr.2009.0120
3000419_COG1357	quinolone resistance protein (qnr)	https://doi.org/10.1128/microbiolspec.PLAS-0006-2013
3004238_COG0294	sulfonamide resistant sul	https://doi.org/10.1054/drup.2000.0146
3000014_COG2367	TEM beta-lactamase	https://doi.org/10.1016/j.resmic.2004.02.009
2_COG0480	tetracycline-resistant ribosomal protection protein	https://doi.org/10.1101/cshperspect.a025387
3001218_COG0262	trimethoprim resistant dihydrofolate reductase dfr	https://doi.org/10.1099/mgen.0.000440
3000043_COG2367	VEB beta-lactamase	https://doi.org/10.1111/j.1469-0691.2007.01861.x
3000021_COG0491	VIM beta-lactamase	https://doi.org/10.1038/s41467-019-11615-w
