# Supplementary material for: Systematic In Silico Assessment of Antimicrobial Resistance Dissemination across the Global Plasmidome
Source: Antibiotics (Basel). 2023 Feb 1;12(2):281. doi: 10.3390/antibiotics12020281 (PMC9951915; doi:10.3390/antibiotics12020281)
Supplement: Supplementary file 1 [file antibiotics-12-00281-s001.zip › TableS4.tsv]

Table S4 - Dissemination index for each CARD Resistance Mechanism and the number of total/disseminated ARG homologs matching each mechanism.
Resistance_Mechanism	Dissemination_index	ARG_homologs	ARG_homologs_in_band
antibiotic inactivation	0.811631994	17641	14318
antibiotic target replacement	0.747729566	4955	3705
antibiotic target protection	0.705076142	1970	1389
antibiotic efflux	0.304630324	28011	8533
antibiotic target alteration	0.220024627	12994	2859
reduced permeability to antibiotic	0	954	0
resistance by absence	0	100	0
