# Supplementary material for: Systematic In Silico Assessment of Antimicrobial Resistance Dissemination across the Global Plasmidome
Source: Antibiotics (Basel). 2023 Feb 1;12(2):281. doi: 10.3390/antibiotics12020281 (PMC9951915; doi:10.3390/antibiotics12020281)
Supplement: Supplementary file 1 [file antibiotics-12-00281-s001.zip › TableS5.tsv]

Table S5 - Dissemination index for each CARD Drug Class matching single (Specific) or several (Multiple) antibiotics and their associated number of total/disseminated ARG homologs.
Antibiotic	Specificity	Mechanism	Dissemination_index	ARG_homolog	ARG_homologs_in_band
aminocoumarin antibiotic	Specific	all mechanisms	0.040192926	622	25
aminocoumarin antibiotic	Multiple	all mechanisms	0.043165468	1807	78
aminocoumarin antibiotic	Specific	antibiotic efflux	0.042444822	589	25
aminocoumarin antibiotic	Multiple	antibiotic efflux	0.04379562	1781	78
aminocoumarin antibiotic	Specific	antibiotic inactivation	0	0	0
aminocoumarin antibiotic	Multiple	antibiotic inactivation	0	0	0
aminocoumarin antibiotic	Specific	antibiotic target alteration	0	33	0
aminocoumarin antibiotic	Multiple	antibiotic target alteration	0	26	0
aminocoumarin antibiotic	Specific	antibiotic target protection	0	0	0
aminocoumarin antibiotic	Multiple	antibiotic target protection	0	0	0
aminocoumarin antibiotic	Specific	antibiotic target replacement	0	0	0
aminocoumarin antibiotic	Multiple	antibiotic target replacement	0	0	0
aminocoumarin antibiotic	Specific	reduced permeability to antibiotic	0	0	0
aminocoumarin antibiotic	Multiple	reduced permeability to antibiotic	0	0	0
aminocoumarin antibiotic	Specific	resistance by absence	0	0	0
aminocoumarin antibiotic	Multiple	resistance by absence	0	0	0
aminoglycoside antibiotic	Specific	all mechanisms	0.8159629	8194	6686
aminoglycoside antibiotic	Multiple	all mechanisms	0.334455668	2673	894
aminoglycoside antibiotic	Specific	antibiotic efflux	0.021052632	1045	22
aminoglycoside antibiotic	Multiple	antibiotic efflux	0.21399177	1944	416
aminoglycoside antibiotic	Specific	antibiotic inactivation	0.949152542	7021	6664
aminoglycoside antibiotic	Multiple	antibiotic inactivation	0.858168761	557	478
aminoglycoside antibiotic	Specific	antibiotic target alteration	0	28	0
aminoglycoside antibiotic	Multiple	antibiotic target alteration	0	0	0
aminoglycoside antibiotic	Specific	antibiotic target protection	0	0	0
aminoglycoside antibiotic	Multiple	antibiotic target protection	0	0	0
aminoglycoside antibiotic	Specific	antibiotic target replacement	0	0	0
aminoglycoside antibiotic	Multiple	antibiotic target replacement	0	0	0
aminoglycoside antibiotic	Specific	reduced permeability to antibiotic	0	0	0
aminoglycoside antibiotic	Multiple	reduced permeability to antibiotic	0	172	0
aminoglycoside antibiotic	Specific	resistance by absence	0	100	0
aminoglycoside antibiotic	Multiple	resistance by absence	0	0	0
antibacterial free fatty acids	Specific	all mechanisms	0.012711864	236	3
antibacterial free fatty acids	Specific	antibiotic efflux	0.012711864	236	3
antibacterial free fatty acids	Specific	antibiotic inactivation	0	0	0
antibacterial free fatty acids	Specific	antibiotic target alteration	0	0	0
antibacterial free fatty acids	Specific	antibiotic target protection	0	0	0
antibacterial free fatty acids	Specific	antibiotic target replacement	0	0	0
antibacterial free fatty acids	Specific	reduced permeability to antibiotic	0	0	0
antibacterial free fatty acids	Specific	resistance by absence	0	0	0
benzalkonium chloride	Multiple	all mechanisms	0.238095238	42	10
benzalkonium chloride	Multiple	antibiotic efflux	0.238095238	42	10
benzalkonium chloride	Multiple	antibiotic inactivation	0	0	0
benzalkonium chloride	Multiple	antibiotic target alteration	0	0	0
benzalkonium chloride	Multiple	antibiotic target protection	0	0	0
benzalkonium chloride	Multiple	antibiotic target replacement	0	0	0
benzalkonium chloride	Multiple	reduced permeability to antibiotic	0	0	0
benzalkonium chloride	Multiple	resistance by absence	0	0	0
beta-lactam antibiotic	Specific	all mechanisms	0.610400092	8673	5294
beta-lactam antibiotic	Multiple	all mechanisms	0.190132573	5959	1133
beta-lactam antibiotic	Specific	antibiotic efflux	0	0	0
beta-lactam antibiotic	Multiple	antibiotic efflux	0.175561281	5434	954
beta-lactam antibiotic	Specific	antibiotic inactivation	0.756177689	7001	5294
beta-lactam antibiotic	Multiple	antibiotic inactivation	0	0	0
beta-lactam antibiotic	Specific	antibiotic target alteration	0	282	0
beta-lactam antibiotic	Multiple	antibiotic target alteration	0.552469136	324	179
beta-lactam antibiotic	Specific	antibiotic target protection	0	0	0
beta-lactam antibiotic	Multiple	antibiotic target protection	0	0	0
beta-lactam antibiotic	Specific	antibiotic target replacement	0	688	0
beta-lactam antibiotic	Multiple	antibiotic target replacement	0	0	0
beta-lactam antibiotic	Specific	reduced permeability to antibiotic	0	702	0
beta-lactam antibiotic	Multiple	reduced permeability to antibiotic	0	201	0
beta-lactam antibiotic	Specific	resistance by absence	0	0	0
beta-lactam antibiotic	Multiple	resistance by absence	0	0	0
bicyclomycin	Specific	all mechanisms	0.182539683	126	23
bicyclomycin	Specific	antibiotic efflux	0.182539683	126	23
bicyclomycin	Specific	antibiotic inactivation	0	0	0
bicyclomycin	Specific	antibiotic target alteration	0	0	0
bicyclomycin	Specific	antibiotic target protection	0	0	0
bicyclomycin	Specific	antibiotic target replacement	0	0	0
bicyclomycin	Specific	reduced permeability to antibiotic	0	0	0
bicyclomycin	Specific	resistance by absence	0	0	0
cycloserine	Specific	all mechanisms	0	272	0
cycloserine	Specific	antibiotic efflux	0	0	0
cycloserine	Specific	antibiotic inactivation	0	0	0
cycloserine	Specific	antibiotic target alteration	0	272	0
cycloserine	Specific	antibiotic target protection	0	0	0
cycloserine	Specific	antibiotic target replacement	0	0	0
cycloserine	Specific	reduced permeability to antibiotic	0	0	0
cycloserine	Specific	resistance by absence	0	0	0
diaminopyrimidine antibiotic	Specific	all mechanisms	0.842929293	1980	1669
diaminopyrimidine antibiotic	Multiple	all mechanisms	0.101123596	2225	225
diaminopyrimidine antibiotic	Specific	antibiotic efflux	0	0	0
diaminopyrimidine antibiotic	Multiple	antibiotic efflux	0.101123596	2225	225
diaminopyrimidine antibiotic	Specific	antibiotic inactivation	0	0	0
diaminopyrimidine antibiotic	Multiple	antibiotic inactivation	0	0	0
diaminopyrimidine antibiotic	Specific	antibiotic target alteration	0	0	0
diaminopyrimidine antibiotic	Multiple	antibiotic target alteration	0	0	0
diaminopyrimidine antibiotic	Specific	antibiotic target protection	0	0	0
diaminopyrimidine antibiotic	Multiple	antibiotic target protection	0	0	0
diaminopyrimidine antibiotic	Specific	antibiotic target replacement	0.842929293	1980	1669
diaminopyrimidine antibiotic	Multiple	antibiotic target replacement	0	0	0
diaminopyrimidine antibiotic	Specific	reduced permeability to antibiotic	0	0	0
diaminopyrimidine antibiotic	Multiple	reduced permeability to antibiotic	0	0	0
diaminopyrimidine antibiotic	Specific	resistance by absence	0	0	0
diaminopyrimidine antibiotic	Multiple	resistance by absence	0	0	0
disinfecting agents and intercalating dyes	Specific	all mechanisms	0.722627737	411	297
disinfecting agents and intercalating dyes	Multiple	all mechanisms	0.511960014	2801	1434
disinfecting agents and intercalating dyes	Specific	antibiotic efflux	0.722627737	411	297
disinfecting agents and intercalating dyes	Multiple	antibiotic efflux	0.55495356	2584	1434
disinfecting agents and intercalating dyes	Specific	antibiotic inactivation	0	0	0
disinfecting agents and intercalating dyes	Multiple	antibiotic inactivation	0	0	0
disinfecting agents and intercalating dyes	Specific	antibiotic target alteration	0	0	0
disinfecting agents and intercalating dyes	Multiple	antibiotic target alteration	0	45	0
disinfecting agents and intercalating dyes	Specific	antibiotic target protection	0	0	0
disinfecting agents and intercalating dyes	Multiple	antibiotic target protection	0	0	0
disinfecting agents and intercalating dyes	Specific	antibiotic target replacement	0	0	0
disinfecting agents and intercalating dyes	Multiple	antibiotic target replacement	0	0	0
disinfecting agents and intercalating dyes	Specific	reduced permeability to antibiotic	0	0	0
disinfecting agents and intercalating dyes	Multiple	reduced permeability to antibiotic	0	172	0
disinfecting agents and intercalating dyes	Specific	resistance by absence	0	0	0
disinfecting agents and intercalating dyes	Multiple	resistance by absence	0	0	0
elfamycin antibiotic	Specific	all mechanisms	0.010362694	193	2
elfamycin antibiotic	Specific	antibiotic efflux	0.015873016	126	2
elfamycin antibiotic	Specific	antibiotic inactivation	0	0	0
elfamycin antibiotic	Specific	antibiotic target alteration	0	67	0
elfamycin antibiotic	Specific	antibiotic target protection	0	0	0
elfamycin antibiotic	Specific	antibiotic target replacement	0	0	0
elfamycin antibiotic	Specific	reduced permeability to antibiotic	0	0	0
elfamycin antibiotic	Specific	resistance by absence	0	0	0
ethionamide	Specific	all mechanisms	0	28	0
ethionamide	Multiple	all mechanisms	0	50	0
ethionamide	Specific	antibiotic efflux	0	0	0
ethionamide	Multiple	antibiotic efflux	0	0	0
ethionamide	Specific	antibiotic inactivation	0	0	0
ethionamide	Multiple	antibiotic inactivation	0	0	0
ethionamide	Specific	antibiotic target alteration	0	28	0
ethionamide	Multiple	antibiotic target alteration	0	50	0
ethionamide	Specific	antibiotic target protection	0	0	0
ethionamide	Multiple	antibiotic target protection	0	0	0
ethionamide	Specific	antibiotic target replacement	0	0	0
ethionamide	Multiple	antibiotic target replacement	0	0	0
ethionamide	Specific	reduced permeability to antibiotic	0	0	0
ethionamide	Multiple	reduced permeability to antibiotic	0	0	0
ethionamide	Specific	resistance by absence	0	0	0
ethionamide	Multiple	resistance by absence	0	0	0
fluoroquinolone antibiotic	Specific	all mechanisms	0.456314384	2621	1196
fluoroquinolone antibiotic	Multiple	all mechanisms	0.251232607	9127	2293
fluoroquinolone antibiotic	Specific	antibiotic efflux	0.213610586	1587	339
fluoroquinolone antibiotic	Multiple	antibiotic efflux	0.206748389	7913	1636
fluoroquinolone antibiotic	Specific	antibiotic inactivation	0	0	0
fluoroquinolone antibiotic	Multiple	antibiotic inactivation	0.858168761	557	478
fluoroquinolone antibiotic	Specific	antibiotic target alteration	0	66	0
fluoroquinolone antibiotic	Multiple	antibiotic target alteration	0.441975309	405	179
fluoroquinolone antibiotic	Specific	antibiotic target protection	0.885330579	968	857
fluoroquinolone antibiotic	Multiple	antibiotic target protection	0	0	0
fluoroquinolone antibiotic	Specific	antibiotic target replacement	0	0	0
fluoroquinolone antibiotic	Multiple	antibiotic target replacement	0	0	0
fluoroquinolone antibiotic	Specific	reduced permeability to antibiotic	0	0	0
fluoroquinolone antibiotic	Multiple	reduced permeability to antibiotic	0	252	0
fluoroquinolone antibiotic	Specific	resistance by absence	0	0	0
fluoroquinolone antibiotic	Multiple	resistance by absence	0	0	0
fosfomycin	Specific	all mechanisms	0.223175966	1631	364
fosfomycin	Specific	antibiotic efflux	0.112774451	1002	113
fosfomycin	Specific	antibiotic inactivation	0.796825397	315	251
fosfomycin	Specific	antibiotic target alteration	0	314	0
fosfomycin	Specific	antibiotic target protection	0	0	0
fosfomycin	Specific	antibiotic target replacement	0	0	0
fosfomycin	Specific	reduced permeability to antibiotic	0	0	0
fosfomycin	Specific	resistance by absence	0	0	0
fusidic acid	Specific	all mechanisms	0	169	0
fusidic acid	Multiple	all mechanisms	0	3	0
fusidic acid	Specific	antibiotic efflux	0	0	0
fusidic acid	Multiple	antibiotic efflux	0	3	0
fusidic acid	Specific	antibiotic inactivation	0	0	0
fusidic acid	Multiple	antibiotic inactivation	0	0	0
fusidic acid	Specific	antibiotic target alteration	0	169	0
fusidic acid	Multiple	antibiotic target alteration	0	0	0
fusidic acid	Specific	antibiotic target protection	0	0	0
fusidic acid	Multiple	antibiotic target protection	0	0	0
fusidic acid	Specific	antibiotic target replacement	0	0	0
fusidic acid	Multiple	antibiotic target replacement	0	0	0
fusidic acid	Specific	reduced permeability to antibiotic	0	0	0
fusidic acid	Multiple	reduced permeability to antibiotic	0	0	0
fusidic acid	Specific	resistance by absence	0	0	0
fusidic acid	Multiple	resistance by absence	0	0	0
glycopeptide antibiotic	Specific	all mechanisms	0.248423707	2379	591
glycopeptide antibiotic	Specific	antibiotic efflux	0	0	0
glycopeptide antibiotic	Specific	antibiotic inactivation	0	0	0
glycopeptide antibiotic	Specific	antibiotic target alteration	0.248423707	2379	591
glycopeptide antibiotic	Specific	antibiotic target protection	0	0	0
glycopeptide antibiotic	Specific	antibiotic target replacement	0	0	0
glycopeptide antibiotic	Specific	reduced permeability to antibiotic	0	0	0
glycopeptide antibiotic	Specific	resistance by absence	0	0	0
isoniazid	Specific	all mechanisms	0.026845638	1192	32
isoniazid	Multiple	all mechanisms	0.1996337	546	109
isoniazid	Specific	antibiotic efflux	0	0	0
isoniazid	Multiple	antibiotic efflux	0.095238095	21	2
isoniazid	Specific	antibiotic inactivation	0	0	0
isoniazid	Multiple	antibiotic inactivation	0	0	0
isoniazid	Specific	antibiotic target alteration	0.026845638	1192	32
isoniazid	Multiple	antibiotic target alteration	0.203809524	525	107
isoniazid	Specific	antibiotic target protection	0	0	0
isoniazid	Multiple	antibiotic target protection	0	0	0
isoniazid	Specific	antibiotic target replacement	0	0	0
isoniazid	Multiple	antibiotic target replacement	0	0	0
isoniazid	Specific	reduced permeability to antibiotic	0	0	0
isoniazid	Multiple	reduced permeability to antibiotic	0	0	0
isoniazid	Specific	resistance by absence	0	0	0
isoniazid	Multiple	resistance by absence	0	0	0
lincosamide antibiotic	Specific	all mechanisms	0	76	0
lincosamide antibiotic	Multiple	all mechanisms	0.510971787	1276	652
lincosamide antibiotic	Specific	antibiotic efflux	0	54	0
lincosamide antibiotic	Multiple	antibiotic efflux	0.105263158	38	4
lincosamide antibiotic	Specific	antibiotic inactivation	0	0	0
lincosamide antibiotic	Multiple	antibiotic inactivation	0	0	0
lincosamide antibiotic	Specific	antibiotic target alteration	0	22	0
lincosamide antibiotic	Multiple	antibiotic target alteration	0.633986928	459	291
lincosamide antibiotic	Specific	antibiotic target protection	0	0	0
lincosamide antibiotic	Multiple	antibiotic target protection	0.458279846	779	357
lincosamide antibiotic	Specific	antibiotic target replacement	0	0	0
lincosamide antibiotic	Multiple	antibiotic target replacement	0	0	0
lincosamide antibiotic	Specific	reduced permeability to antibiotic	0	0	0
lincosamide antibiotic	Multiple	reduced permeability to antibiotic	0	0	0
lincosamide antibiotic	Specific	resistance by absence	0	0	0
lincosamide antibiotic	Multiple	resistance by absence	0	0	0
macrolide antibiotic	Specific	all mechanisms	0.653779573	1733	1133
macrolide antibiotic	Multiple	all mechanisms	0.247814338	6291	1559
macrolide antibiotic	Specific	antibiotic efflux	0.051146384	567	29
macrolide antibiotic	Multiple	antibiotic efflux	0.199707541	4787	956
macrolide antibiotic	Specific	antibiotic inactivation	0.946826758	1166	1104
macrolide antibiotic	Multiple	antibiotic inactivation	0	0	0
macrolide antibiotic	Specific	antibiotic target alteration	0	0	0
macrolide antibiotic	Multiple	antibiotic target alteration	0.444846293	553	246
macrolide antibiotic	Specific	antibiotic target protection	0	0	0
macrolide antibiotic	Multiple	antibiotic target protection	0.458279846	779	357
macrolide antibiotic	Specific	antibiotic target replacement	0	0	0
macrolide antibiotic	Multiple	antibiotic target replacement	0	0	0
macrolide antibiotic	Specific	reduced permeability to antibiotic	0	0	0
macrolide antibiotic	Multiple	reduced permeability to antibiotic	0	172	0
macrolide antibiotic	Specific	resistance by absence	0	0	0
macrolide antibiotic	Multiple	resistance by absence	0	0	0
mupirocin	Specific	all mechanisms	0	77	0
mupirocin	Specific	antibiotic efflux	0	0	0
mupirocin	Specific	antibiotic inactivation	0	0	0
mupirocin	Specific	antibiotic target alteration	0	77	0
mupirocin	Specific	antibiotic target protection	0	0	0
mupirocin	Specific	antibiotic target replacement	0	0	0
mupirocin	Specific	reduced permeability to antibiotic	0	0	0
mupirocin	Specific	resistance by absence	0	0	0
nitrofuran antibiotic	Specific	all mechanisms	0	71	0
nitrofuran antibiotic	Multiple	all mechanisms	0.232155732	1387	322
nitrofuran antibiotic	Specific	antibiotic efflux	0	0	0
nitrofuran antibiotic	Multiple	antibiotic efflux	0.232155732	1387	322
nitrofuran antibiotic	Specific	antibiotic inactivation	0	0	0
nitrofuran antibiotic	Multiple	antibiotic inactivation	0	0	0
nitrofuran antibiotic	Specific	antibiotic target alteration	0	71	0
nitrofuran antibiotic	Multiple	antibiotic target alteration	0	0	0
nitrofuran antibiotic	Specific	antibiotic target protection	0	0	0
nitrofuran antibiotic	Multiple	antibiotic target protection	0	0	0
nitrofuran antibiotic	Specific	antibiotic target replacement	0	0	0
nitrofuran antibiotic	Multiple	antibiotic target replacement	0	0	0
nitrofuran antibiotic	Specific	reduced permeability to antibiotic	0	0	0
nitrofuran antibiotic	Multiple	reduced permeability to antibiotic	0	0	0
nitrofuran antibiotic	Specific	resistance by absence	0	0	0
nitrofuran antibiotic	Multiple	resistance by absence	0	0	0
nitroimidazole antibiotic	Specific	all mechanisms	0	97	0
nitroimidazole antibiotic	Multiple	all mechanisms	0	7	0
nitroimidazole antibiotic	Specific	antibiotic efflux	0	97	0
nitroimidazole antibiotic	Multiple	antibiotic efflux	0	7	0
nitroimidazole antibiotic	Specific	antibiotic inactivation	0	0	0
nitroimidazole antibiotic	Multiple	antibiotic inactivation	0	0	0
nitroimidazole antibiotic	Specific	antibiotic target alteration	0	0	0
nitroimidazole antibiotic	Multiple	antibiotic target alteration	0	0	0
nitroimidazole antibiotic	Specific	antibiotic target protection	0	0	0
nitroimidazole antibiotic	Multiple	antibiotic target protection	0	0	0
nitroimidazole antibiotic	Specific	antibiotic target replacement	0	0	0
nitroimidazole antibiotic	Multiple	antibiotic target replacement	0	0	0
nitroimidazole antibiotic	Specific	reduced permeability to antibiotic	0	0	0
nitroimidazole antibiotic	Multiple	reduced permeability to antibiotic	0	0	0
nitroimidazole antibiotic	Specific	resistance by absence	0	0	0
nitroimidazole antibiotic	Multiple	resistance by absence	0	0	0
nucleoside antibiotic	Specific	all mechanisms	0	179	0
nucleoside antibiotic	Multiple	all mechanisms	0	98	0
nucleoside antibiotic	Specific	antibiotic efflux	0	0	0
nucleoside antibiotic	Multiple	antibiotic efflux	0	98	0
nucleoside antibiotic	Specific	antibiotic inactivation	0	179	0
nucleoside antibiotic	Multiple	antibiotic inactivation	0	0	0
nucleoside antibiotic	Specific	antibiotic target alteration	0	0	0
nucleoside antibiotic	Multiple	antibiotic target alteration	0	0	0
nucleoside antibiotic	Specific	antibiotic target protection	0	0	0
nucleoside antibiotic	Multiple	antibiotic target protection	0	0	0
nucleoside antibiotic	Specific	antibiotic target replacement	0	0	0
nucleoside antibiotic	Multiple	antibiotic target replacement	0	0	0
nucleoside antibiotic	Specific	reduced permeability to antibiotic	0	0	0
nucleoside antibiotic	Multiple	reduced permeability to antibiotic	0	0	0
nucleoside antibiotic	Specific	resistance by absence	0	0	0
nucleoside antibiotic	Multiple	resistance by absence	0	0	0
nybomycin	Multiple	all mechanisms	0	55	0
nybomycin	Multiple	antibiotic efflux	0	0	0
nybomycin	Multiple	antibiotic inactivation	0	0	0
nybomycin	Multiple	antibiotic target alteration	0	55	0
nybomycin	Multiple	antibiotic target protection	0	0	0
nybomycin	Multiple	antibiotic target replacement	0	0	0
nybomycin	Multiple	reduced permeability to antibiotic	0	0	0
nybomycin	Multiple	resistance by absence	0	0	0
oxazolidinone antibiotic	Specific	all mechanisms	0.03030303	858	26
oxazolidinone antibiotic	Multiple	all mechanisms	0.474804031	893	424
oxazolidinone antibiotic	Specific	antibiotic efflux	0.03030303	858	26
oxazolidinone antibiotic	Multiple	antibiotic efflux	0.431372549	51	22
oxazolidinone antibiotic	Specific	antibiotic inactivation	0	0	0
oxazolidinone antibiotic	Multiple	antibiotic inactivation	0	0	0
oxazolidinone antibiotic	Specific	antibiotic target alteration	0	0	0
oxazolidinone antibiotic	Multiple	antibiotic target alteration	0.714285714	63	45
oxazolidinone antibiotic	Specific	antibiotic target protection	0	0	0
oxazolidinone antibiotic	Multiple	antibiotic target protection	0.458279846	779	357
oxazolidinone antibiotic	Specific	antibiotic target replacement	0	0	0
oxazolidinone antibiotic	Multiple	antibiotic target replacement	0	0	0
oxazolidinone antibiotic	Specific	reduced permeability to antibiotic	0	0	0
oxazolidinone antibiotic	Multiple	reduced permeability to antibiotic	0	0	0
oxazolidinone antibiotic	Specific	resistance by absence	0	0	0
oxazolidinone antibiotic	Multiple	resistance by absence	0	0	0
para-aminosalicylic acid	Specific	all mechanisms	0.166666667	246	41
para-aminosalicylic acid	Specific	antibiotic efflux	0	0	0
para-aminosalicylic acid	Specific	antibiotic inactivation	0	0	0
para-aminosalicylic acid	Specific	antibiotic target alteration	0.166666667	246	41
para-aminosalicylic acid	Specific	antibiotic target protection	0	0	0
para-aminosalicylic acid	Specific	antibiotic target replacement	0	0	0
para-aminosalicylic acid	Specific	reduced permeability to antibiotic	0	0	0
para-aminosalicylic acid	Specific	resistance by absence	0	0	0
peptide antibiotic	Specific	all mechanisms	0.227372583	4552	1035
peptide antibiotic	Multiple	all mechanisms	0.025210084	1428	36
peptide antibiotic	Specific	antibiotic efflux	0.058823529	867	51
peptide antibiotic	Multiple	antibiotic efflux	0.028324154	1271	36
peptide antibiotic	Specific	antibiotic inactivation	0	0	0
peptide antibiotic	Multiple	antibiotic inactivation	0	0	0
peptide antibiotic	Specific	antibiotic target alteration	0.267028494	3685	984
peptide antibiotic	Multiple	antibiotic target alteration	0	157	0
peptide antibiotic	Specific	antibiotic target protection	0	0	0
peptide antibiotic	Multiple	antibiotic target protection	0	0	0
peptide antibiotic	Specific	antibiotic target replacement	0	0	0
peptide antibiotic	Multiple	antibiotic target replacement	0	0	0
peptide antibiotic	Specific	reduced permeability to antibiotic	0	0	0
peptide antibiotic	Multiple	reduced permeability to antibiotic	0	0	0
peptide antibiotic	Specific	resistance by absence	0	0	0
peptide antibiotic	Multiple	resistance by absence	0	0	0
phenicol antibiotic	Specific	all mechanisms	0.675790467	2119	1432
phenicol antibiotic	Multiple	all mechanisms	0.175933126	5144	905
phenicol antibiotic	Specific	antibiotic efflux	0.879604672	1113	979
phenicol antibiotic	Multiple	antibiotic efflux	0.085782367	3777	324
phenicol antibiotic	Specific	antibiotic inactivation	0.450298211	1006	453
phenicol antibiotic	Multiple	antibiotic inactivation	0	0	0
phenicol antibiotic	Specific	antibiotic target alteration	0	0	0
phenicol antibiotic	Multiple	antibiotic target alteration	0.57881137	387	224
phenicol antibiotic	Specific	antibiotic target protection	0	0	0
phenicol antibiotic	Multiple	antibiotic target protection	0.458279846	779	357
phenicol antibiotic	Specific	antibiotic target replacement	0	0	0
phenicol antibiotic	Multiple	antibiotic target replacement	0	0	0
phenicol antibiotic	Specific	reduced permeability to antibiotic	0	0	0
phenicol antibiotic	Multiple	reduced permeability to antibiotic	0	201	0
phenicol antibiotic	Specific	resistance by absence	0	0	0
phenicol antibiotic	Multiple	resistance by absence	0	0	0
pleuromutilin antibiotic	Specific	all mechanisms	0	20	0
pleuromutilin antibiotic	Multiple	all mechanisms	0.482014388	834	402
pleuromutilin antibiotic	Specific	antibiotic efflux	0	20	0
pleuromutilin antibiotic	Multiple	antibiotic efflux	0	0	0
pleuromutilin antibiotic	Specific	antibiotic inactivation	0	0	0
pleuromutilin antibiotic	Multiple	antibiotic inactivation	0	0	0
pleuromutilin antibiotic	Specific	antibiotic target alteration	0	0	0
pleuromutilin antibiotic	Multiple	antibiotic target alteration	0.818181818	55	45
pleuromutilin antibiotic	Specific	antibiotic target protection	0	0	0
pleuromutilin antibiotic	Multiple	antibiotic target protection	0.458279846	779	357
pleuromutilin antibiotic	Specific	antibiotic target replacement	0	0	0
pleuromutilin antibiotic	Multiple	antibiotic target replacement	0	0	0
pleuromutilin antibiotic	Specific	reduced permeability to antibiotic	0	0	0
pleuromutilin antibiotic	Multiple	reduced permeability to antibiotic	0	0	0
pleuromutilin antibiotic	Specific	resistance by absence	0	0	0
pleuromutilin antibiotic	Multiple	resistance by absence	0	0	0
polyamine antibiotic	Specific	all mechanisms	0	22	0
polyamine antibiotic	Specific	antibiotic efflux	0	0	0
polyamine antibiotic	Specific	antibiotic inactivation	0	0	0
polyamine antibiotic	Specific	antibiotic target alteration	0	22	0
polyamine antibiotic	Specific	antibiotic target protection	0	0	0
polyamine antibiotic	Specific	antibiotic target replacement	0	0	0
polyamine antibiotic	Specific	reduced permeability to antibiotic	0	0	0
polyamine antibiotic	Specific	resistance by absence	0	0	0
prothionamide	Specific	all mechanisms	0	393	0
prothionamide	Multiple	all mechanisms	0	50	0
prothionamide	Specific	antibiotic efflux	0	0	0
prothionamide	Multiple	antibiotic efflux	0	0	0
prothionamide	Specific	antibiotic inactivation	0	0	0
prothionamide	Multiple	antibiotic inactivation	0	0	0
prothionamide	Specific	antibiotic target alteration	0	393	0
prothionamide	Multiple	antibiotic target alteration	0	50	0
prothionamide	Specific	antibiotic target protection	0	0	0
prothionamide	Multiple	antibiotic target protection	0	0	0
prothionamide	Specific	antibiotic target replacement	0	0	0
prothionamide	Multiple	antibiotic target replacement	0	0	0
prothionamide	Specific	reduced permeability to antibiotic	0	0	0
prothionamide	Multiple	reduced permeability to antibiotic	0	0	0
prothionamide	Specific	resistance by absence	0	0	0
prothionamide	Multiple	resistance by absence	0	0	0
pyrazinamide	Specific	all mechanisms	0.349447514	724	253
pyrazinamide	Specific	antibiotic efflux	0	0	0
pyrazinamide	Specific	antibiotic inactivation	0	0	0
pyrazinamide	Specific	antibiotic target alteration	0.349447514	724	253
pyrazinamide	Specific	antibiotic target protection	0	0	0
pyrazinamide	Specific	antibiotic target replacement	0	0	0
pyrazinamide	Specific	reduced permeability to antibiotic	0	0	0
pyrazinamide	Specific	resistance by absence	0	0	0
rhodamine	Multiple	all mechanisms	0.666666667	15	10
rhodamine	Multiple	antibiotic efflux	0.666666667	15	10
rhodamine	Multiple	antibiotic inactivation	0	0	0
rhodamine	Multiple	antibiotic target alteration	0	0	0
rhodamine	Multiple	antibiotic target protection	0	0	0
rhodamine	Multiple	antibiotic target replacement	0	0	0
rhodamine	Multiple	reduced permeability to antibiotic	0	0	0
rhodamine	Multiple	resistance by absence	0	0	0
rifamycin antibiotic	Specific	all mechanisms	0	188	0
rifamycin antibiotic	Multiple	all mechanisms	0.243142145	1604	390
rifamycin antibiotic	Specific	antibiotic efflux	0	0	0
rifamycin antibiotic	Multiple	antibiotic efflux	0.175979983	1199	211
rifamycin antibiotic	Specific	antibiotic inactivation	0	155	0
rifamycin antibiotic	Multiple	antibiotic inactivation	0	77	0
rifamycin antibiotic	Specific	antibiotic target alteration	0	33	0
rifamycin antibiotic	Multiple	antibiotic target alteration	0.552469136	324	179
rifamycin antibiotic	Specific	antibiotic target protection	0	0	0
rifamycin antibiotic	Multiple	antibiotic target protection	0	0	0
rifamycin antibiotic	Specific	antibiotic target replacement	0	0	0
rifamycin antibiotic	Multiple	antibiotic target replacement	0	0	0
rifamycin antibiotic	Specific	reduced permeability to antibiotic	0	0	0
rifamycin antibiotic	Multiple	reduced permeability to antibiotic	0	4	0
rifamycin antibiotic	Specific	resistance by absence	0	0	0
rifamycin antibiotic	Multiple	resistance by absence	0	0	0
streptogramin antibiotic	Specific	all mechanisms	0	83	0
streptogramin antibiotic	Multiple	all mechanisms	0.51910828	1256	652
streptogramin antibiotic	Specific	antibiotic efflux	0	0	0
streptogramin antibiotic	Multiple	antibiotic efflux	0.222222222	18	4
streptogramin antibiotic	Specific	antibiotic inactivation	0	83	0
streptogramin antibiotic	Multiple	antibiotic inactivation	0	0	0
streptogramin antibiotic	Specific	antibiotic target alteration	0	0	0
streptogramin antibiotic	Multiple	antibiotic target alteration	0.633986928	459	291
streptogramin antibiotic	Specific	antibiotic target protection	0	0	0
streptogramin antibiotic	Multiple	antibiotic target protection	0.458279846	779	357
streptogramin antibiotic	Specific	antibiotic target replacement	0	0	0
streptogramin antibiotic	Multiple	antibiotic target replacement	0	0	0
streptogramin antibiotic	Specific	reduced permeability to antibiotic	0	0	0
streptogramin antibiotic	Multiple	reduced permeability to antibiotic	0	0	0
streptogramin antibiotic	Specific	resistance by absence	0	0	0
streptogramin antibiotic	Multiple	resistance by absence	0	0	0
sulfonamide antibiotic	Specific	all mechanisms	0.946666667	75	71
sulfonamide antibiotic	Multiple	all mechanisms	0.653920933	3086	2018
sulfonamide antibiotic	Specific	antibiotic efflux	0	0	0
sulfonamide antibiotic	Multiple	antibiotic efflux	0.038140644	839	32
sulfonamide antibiotic	Specific	antibiotic inactivation	0	0	0
sulfonamide antibiotic	Multiple	antibiotic inactivation	0	0	0
sulfonamide antibiotic	Specific	antibiotic target alteration	0	0	0
sulfonamide antibiotic	Multiple	antibiotic target alteration	0.6	35	21
sulfonamide antibiotic	Specific	antibiotic target protection	0	0	0
sulfonamide antibiotic	Multiple	antibiotic target protection	0	0	0
sulfonamide antibiotic	Specific	antibiotic target replacement	0.946666667	75	71
sulfonamide antibiotic	Multiple	antibiotic target replacement	0.888336347	2212	1965
sulfonamide antibiotic	Specific	reduced permeability to antibiotic	0	0	0
sulfonamide antibiotic	Multiple	reduced permeability to antibiotic	0	0	0
sulfonamide antibiotic	Specific	resistance by absence	0	0	0
sulfonamide antibiotic	Multiple	resistance by absence	0	0	0
sulfone antibiotic	Multiple	all mechanisms	0.883845127	2247	1986
sulfone antibiotic	Multiple	antibiotic efflux	0	0	0
sulfone antibiotic	Multiple	antibiotic inactivation	0	0	0
sulfone antibiotic	Multiple	antibiotic target alteration	0.6	35	21
sulfone antibiotic	Multiple	antibiotic target protection	0	0	0
sulfone antibiotic	Multiple	antibiotic target replacement	0.888336347	2212	1965
sulfone antibiotic	Multiple	reduced permeability to antibiotic	0	0	0
sulfone antibiotic	Multiple	resistance by absence	0	0	0
tetracycline antibiotic	Specific	all mechanisms	0.640203193	6890	4411
tetracycline antibiotic	Multiple	all mechanisms	0.22704887	7919	1798
tetracycline antibiotic	Specific	antibiotic efflux	0.618915839	6143	3802
tetracycline antibiotic	Multiple	antibiotic efflux	0.194542932	6487	1262
tetracycline antibiotic	Specific	antibiotic inactivation	0.46835443	158	74
tetracycline antibiotic	Multiple	antibiotic inactivation	0	77	0
tetracycline antibiotic	Specific	antibiotic target alteration	0.983606557	366	360
tetracycline antibiotic	Multiple	antibiotic target alteration	0.552469136	324	179
tetracycline antibiotic	Specific	antibiotic target protection	0.784753363	223	175
tetracycline antibiotic	Multiple	antibiotic target protection	0.458279846	779	357
tetracycline antibiotic	Specific	antibiotic target replacement	0	0	0
tetracycline antibiotic	Multiple	antibiotic target replacement	0	0	0
tetracycline antibiotic	Specific	reduced permeability to antibiotic	0	0	0
tetracycline antibiotic	Multiple	reduced permeability to antibiotic	0	252	0
tetracycline antibiotic	Specific	resistance by absence	0	0	0
tetracycline antibiotic	Multiple	resistance by absence	0	0	0
triclosan	Specific	all mechanisms	0.030921053	1520	47
triclosan	Multiple	all mechanisms	0.260408163	2450	638
triclosan	Specific	antibiotic efflux	0.081597222	576	47
triclosan	Multiple	antibiotic efflux	0.213721919	1647	352
triclosan	Specific	antibiotic inactivation	0	0	0
triclosan	Multiple	antibiotic inactivation	0	0	0
triclosan	Specific	antibiotic target alteration	0	944	0
triclosan	Multiple	antibiotic target alteration	0.357947434	799	286
triclosan	Specific	antibiotic target protection	0	0	0
triclosan	Multiple	antibiotic target protection	0	0	0
triclosan	Specific	antibiotic target replacement	0	0	0
triclosan	Multiple	antibiotic target replacement	0	0	0
triclosan	Specific	reduced permeability to antibiotic	0	0	0
triclosan	Multiple	reduced permeability to antibiotic	0	4	0
triclosan	Specific	resistance by absence	0	0	0
triclosan	Multiple	resistance by absence	0	0	0
