# Supplementary material for: Systematic In Silico Assessment of Antimicrobial Resistance Dissemination across the Global Plasmidome
Source: Antibiotics (Basel). 2023 Feb 1;12(2):281. doi: 10.3390/antibiotics12020281 (PMC9951915; doi:10.3390/antibiotics12020281)
Supplement: Supplementary file 1 [file antibiotics-12-00281-s001.zip › TableS6.tsv]

Table S6 - List of predicted ARG homologs and the plasmids encoding them. For each ARG-plasmid pair, predicted plasmid mobility and dissemination index tag (“Highly disseminated” when DI > 0.75, “Disseminated” when 0 > DI > 0.75, “Non-disseminated” when DI = 0) are also provided.
ARG_homolog_Id	ARO-COG Id	DI_Tag	Plasmid_accession	Plasmid_mob
WP_001287391	0010002;0010004_COG2916	Disseminated	NZ_MN540571	conjugative
WP_031942326	3000122_COG4845	Disseminated	NZ_MN540571	conjugative
WP_004193231	3004195_COG0583	Disseminated	NZ_MN537908	conjugative
WP_000052512	3004469_COG0488	Disseminated	NZ_MN366360	conjugative
WP_015060824	10003_COG2076	Disseminated	NZ_MN366360	conjugative
WP_173288989	3000320_COG2312	Disseminated	NZ_MN366359	conjugative
WP_000052512	3004469_COG0488	Disseminated	NZ_MN366358	conjugative
WP_000052512	3004469_COG0488	Disseminated	NZ_MN366357	conjugative
WP_064754130	3000036_COG0654	Disseminated	NZ_MN366357	conjugative
WP_000052512	3004469_COG0488	Disseminated	NZ_MN366356	conjugative
WP_015060824	10003_COG2076	Disseminated	NZ_MN366356	conjugative
WP_013362818	3000560_COG0030	Disseminated	NZ_MN241905	conjugative
WP_000412211	3000122_COG4845	Disseminated	NZ_MN218686	conjugative
WP_013362818	3000560_COG0030	Disseminated	NZ_MN218686	conjugative
WP_001287388	0010002;0010004_COG2916	Disseminated	NZ_MN101858	conjugative
WP_094309310	3000036_COG0654	Disseminated	NZ_MN101858	conjugative
WP_136655509	3004469_COG0488	Disseminated	NZ_MN101858	conjugative
WP_136655510	3000122_COG0110	Disseminated	NZ_MN101858	conjugative
WP_001287388	0010002;0010004_COG2916	Disseminated	NZ_MN101856	conjugative
WP_094309310	3000036_COG0654	Disseminated	NZ_MN101856	conjugative
WP_136655509	3004469_COG0488	Disseminated	NZ_MN101856	conjugative
WP_136655510	3000122_COG0110	Disseminated	NZ_MN101856	conjugative
WP_000052512	3004469_COG0488	Disseminated	NZ_MN101853	conjugative
WP_032492461	3004195_COG0583	Disseminated	NZ_MN101853	conjugative
WP_000052512	3004469_COG0488	Disseminated	NZ_MN101852	conjugative
WP_000052512	3004469_COG0488	Disseminated	NZ_MN101850	conjugative
WP_032492461	3004195_COG0583	Disseminated	NZ_MN101850	conjugative
WP_001293458	0010002;0010004_COG2916	Disseminated	NZ_MN064714	conjugative
WP_073859967	0010002;0010004_COG2916	Disseminated	NZ_MK965545	conjugative
WP_000186237	3000122_COG0110	Disseminated	NZ_MK878894	conjugative
WP_004193231	3004195_COG0583	Disseminated	NZ_MK878894	conjugative
WP_012372821	10002_COG0477	Disseminated	NZ_MK878893	conjugative
WP_000186237	3000122_COG0110	Disseminated	NZ_MK878892	conjugative
WP_004193231	3004195_COG0583	Disseminated	NZ_MK878892	conjugative
WP_012372821	10002_COG0477	Disseminated	NZ_MK878892	conjugative
WP_000347934	10004_COG0841	Disseminated	NZ_MK878891	conjugative
WP_000412211	3000122_COG4845	Disseminated	NZ_MK878891	conjugative
WP_002914189	10004_COG0845	Disseminated	NZ_MK878891	conjugative
WP_000347934	10004_COG0841	Disseminated	NZ_MK878890	conjugative
WP_000412211	3000122_COG4845	Disseminated	NZ_MK878890	conjugative
WP_002914189	10004_COG0845	Disseminated	NZ_MK878890	conjugative
WP_000412211	3000122_COG4845	Disseminated	NZ_MK797990	conjugative
WP_039026336	3004469_COG0488	Disseminated	NZ_MK770642	conjugative
WP_039026394	3004268_COG2194	Disseminated	NZ_MK770642	conjugative
WP_000052512	3004469_COG0488	Disseminated	NZ_MK757441	conjugative
WP_001287391	0010002;0010004_COG2916	Disseminated	NZ_MK736669	conjugative
WP_031942326	3000122_COG4845	Disseminated	NZ_MK736669	conjugative
WP_000052512	3004469_COG0488	Disseminated	NZ_MK733575	conjugative
WP_000186237	3000122_COG0110	Disseminated	NZ_MK733575	conjugative
WP_000800689	3000122_COG0110	Disseminated	NZ_MK733575	conjugative
WP_001931474	3000091_COG2367	Disseminated	NZ_MK733575	conjugative
WP_000800531	10003_COG2076	Disseminated	NZ_MK731977	conjugative
WP_053821788	3004268_COG2194	Disseminated	NZ_MK731977	conjugative
WP_000800531	10003_COG2076	Disseminated	NZ_MK673549	conjugative
WP_001287392	0010002;0010004_COG2916	Disseminated	NZ_MK673549	conjugative
WP_032495443	10004_COG0841	Disseminated	NZ_MK673549	conjugative
WP_063865358	10004_COG0845	Disseminated	NZ_MK673549	conjugative
WP_000800531	10003_COG2076	Disseminated	NZ_MK673548	conjugative
WP_001287392	0010002;0010004_COG2916	Disseminated	NZ_MK673548	conjugative
WP_032495443	10004_COG0841	Disseminated	NZ_MK673548	conjugative
WP_063865358	10004_COG0845	Disseminated	NZ_MK673548	conjugative
WP_000800531	10003_COG2076	Disseminated	NZ_MK673547	conjugative
WP_001287392	0010002;0010004_COG2916	Disseminated	NZ_MK673547	conjugative
WP_058914901	10004_COG0841	Disseminated	NZ_MK673547	conjugative
WP_063865358	10004_COG0845	Disseminated	NZ_MK673547	conjugative
WP_001293458	0010002;0010004_COG2916	Disseminated	NZ_MK628734	conjugative
WP_001287392	0010002;0010004_COG2916	Disseminated	NZ_MK477620	conjugative
WP_032495443	10004_COG0841	Disseminated	NZ_MK477620	conjugative
WP_063865358	10004_COG0845	Disseminated	NZ_MK477620	conjugative
WP_000800531	10003_COG2076	Disseminated	NZ_MK477617	conjugative
WP_032495443	10004_COG0841	Disseminated	NZ_MK477617	conjugative
WP_063865358	10004_COG0845	Disseminated	NZ_MK477617	conjugative
WP_172692972	0010002;0010004_COG2916	Disseminated	NZ_MK477617	conjugative
WP_001287392	0010002;0010004_COG2916	Disseminated	NZ_MK477616	conjugative
WP_032495443	10004_COG0841	Disseminated	NZ_MK477616	conjugative
WP_063865358	10004_COG0845	Disseminated	NZ_MK477616	conjugative
WP_172694650	3003415_COG0294	Disseminated	NZ_MK477616	conjugative
WP_001293134	0010002;0010004_COG2916	Disseminated	NZ_MK477615	conjugative
WP_000800531	10003_COG2076	Disseminated	NZ_MK477614	conjugative
WP_001287392	0010002;0010004_COG2916	Disseminated	NZ_MK477614	conjugative
WP_032495443	10004_COG0841	Disseminated	NZ_MK477614	conjugative
WP_063865358	10004_COG0845	Disseminated	NZ_MK477614	conjugative
WP_000800531	10003_COG2076	Disseminated	NZ_MK477612	conjugative
WP_001287392	0010002;0010004_COG2916	Disseminated	NZ_MK477612	conjugative
WP_032495443	10004_COG0841	Disseminated	NZ_MK477612	conjugative
WP_063865358	10004_COG0845	Disseminated	NZ_MK477612	conjugative
WP_000800531	10003_COG2076	Disseminated	NZ_MK477611	conjugative
WP_032495443	10004_COG0841	Disseminated	NZ_MK477611	conjugative
WP_063865358	10004_COG0845	Disseminated	NZ_MK477611	conjugative
WP_001293134	0010002;0010004_COG2916	Disseminated	NZ_MK477610	conjugative
WP_001287392	0010002;0010004_COG2916	Disseminated	NZ_MK477607	conjugative
WP_000800531	10003_COG2076	Disseminated	NZ_MK477606	conjugative
WP_001287392	0010002;0010004_COG2916	Disseminated	NZ_MK477606	conjugative
WP_002914189	10004_COG0845	Disseminated	NZ_MK477606	conjugative
WP_032495443	10004_COG0841	Disseminated	NZ_MK477606	conjugative
WP_000800531	10003_COG2076	Disseminated	NZ_MK477605	conjugative
WP_001287392	0010002;0010004_COG2916	Disseminated	NZ_MK477605	conjugative
WP_032495443	10004_COG0841	Disseminated	NZ_MK477605	conjugative
WP_063865358	10004_COG0845	Disseminated	NZ_MK477605	conjugative
WP_001293134	0010002;0010004_COG2916	Disseminated	NZ_MK477604	conjugative
WP_001287392	0010002;0010004_COG2916	Disseminated	NZ_MK477603	conjugative
WP_001287392	0010002;0010004_COG2916	Disseminated	NZ_MK477602	conjugative
WP_032495443	10004_COG0841	Disseminated	NZ_MK477602	conjugative
WP_063865358	10004_COG0845	Disseminated	NZ_MK477602	conjugative
WP_001211181	3000071;3000234_COG5002	Disseminated	NZ_MK461931	conjugative
WP_042634334	3000071;3000234_COG5002	Disseminated	NZ_MK461931	conjugative
WP_001188930	10002_COG0745	Disseminated	NZ_MK461931	conjugative
WP_042634335	3004269_COG0745	Disseminated	NZ_MK461931	conjugative
WP_042634336	10004_COG1538	Disseminated	NZ_MK461931	conjugative
WP_001293458	0010002;0010004_COG2916	Disseminated	NZ_MK450346	conjugative
WP_014641165	3000071;3000234_COG5002	Disseminated	NZ_MK413720	conjugative
WP_000052512	3004469_COG0488	Disseminated	NZ_MK413720	conjugative
WP_000475511	10004_COG1538	Disseminated	NZ_MK413720	conjugative
WP_001011939	3000122_COG4845	Disseminated	NZ_MK413720	conjugative
WP_001287391	0010002;0010004_COG2916	Disseminated	NZ_MK413720	conjugative
WP_058670664	3004269_COG0745	Disseminated	NZ_MK413720	conjugative
WP_000186237	3000122_COG0110	Disseminated	NZ_MK413719	conjugative
WP_004181717	0010002;0010004_COG2916	Disseminated	NZ_MK413719	conjugative
WP_001293458	0010002;0010004_COG2916	Disseminated	NZ_MK412920	conjugative
WP_001293458	0010002;0010004_COG2916	Disseminated	NZ_MK412919	conjugative
WP_001293458	0010002;0010004_COG2916	Disseminated	NZ_MK412918	conjugative
WP_001293458	0010002;0010004_COG2916	Disseminated	NZ_MK412917	conjugative
WP_001293458	0010002;0010004_COG2916	Disseminated	NZ_MK412916	conjugative
WP_001293458	0010002;0010004_COG2916	Disseminated	NZ_MK412914	conjugative
WP_001293458	0010002;0010004_COG2916	Disseminated	NZ_MK372393	conjugative
WP_001293458	0010002;0010004_COG2916	Disseminated	NZ_MK372386	conjugative
WP_001293458	0010002;0010004_COG2916	Disseminated	NZ_MK372385	conjugative
WP_001293458	0010002;0010004_COG2916	Disseminated	NZ_MK372382	conjugative
WP_053821788	3004268_COG2194	Disseminated	NZ_MK360096	conjugative
WP_001211180	3000071;3000234_COG5002	Disseminated	NZ_MK355502	conjugative
WP_000475506	10004_COG1538	Disseminated	NZ_MK355502	conjugative
WP_000555736	10004_COG5002	Disseminated	NZ_MK355502	conjugative
WP_000697968	3004269_COG0745	Disseminated	NZ_MK355502	conjugative
WP_000800531	10003_COG2076	Disseminated	NZ_MK355502	conjugative
WP_001188930	10002_COG0745	Disseminated	NZ_MK355502	conjugative
WP_080868255	10004_COG0745	Disseminated	NZ_MK318973	conjugative
WP_001293458	0010002;0010004_COG2916	Disseminated	NZ_MK317995	conjugative
WP_001293458	0010002;0010004_COG2916	Disseminated	NZ_MK308632	conjugative
WP_112021705	10002_COG0477	Disseminated	NZ_MK291500	conjugative
WP_000052512	3004469_COG0488	Disseminated	NZ_MK262712	conjugative
WP_000800531	10003_COG2076	Disseminated	NZ_MK262712	conjugative
WP_003152694	10004_COG1538	Disseminated	NZ_MK262712	conjugative
WP_004181717	0010002;0010004_COG2916	Disseminated	NZ_MK262712	conjugative
WP_004193231	3004195_COG0583	Disseminated	NZ_MK262712	conjugative
WP_118842626	10004_COG0845	Disseminated	NZ_MK262712	conjugative
WP_118842627	10004_COG0841	Disseminated	NZ_MK262712	conjugative
WP_072310976	3004268_COG2194	Disseminated	NZ_MK262711	conjugative
WP_072310977	3004269_COG0745	Disseminated	NZ_MK262711	conjugative
WP_001293458	0010002;0010004_COG2916	Disseminated	NZ_MK256964	conjugative
WP_000052512	3004469_COG0488	Disseminated	NZ_MK191024	conjugative
WP_004193231	3004195_COG0583	Disseminated	NZ_MK191024	conjugative
WP_001287392	0010002;0010004_COG2916	Disseminated	NZ_MK169211	conjugative
WP_000555737	10004_COG5002	Disseminated	NZ_MK134376	conjugative
WP_000697965	3004269_COG0745	Disseminated	NZ_MK134376	conjugative
WP_000800531	10003_COG2076	Disseminated	NZ_MK134376	conjugative
WP_052259183	3000560_COG0030	Disseminated	NZ_MK134376	conjugative
WP_094309310	3000036_COG0654	Disseminated	NZ_MK134376	conjugative
WP_136655509	3004469_COG0488	Disseminated	NZ_MK134376	conjugative
WP_136655510	3000122_COG0110	Disseminated	NZ_MK134376	conjugative
WP_172694325	10004_COG1538	Disseminated	NZ_MK134376	conjugative
WP_001011939	3000122_COG4845	Disseminated	NZ_MK124610	conjugative
WP_000800531	10003_COG2076	Disseminated	NZ_MK070495	conjugative
WP_001931474	3000091_COG2367	Disseminated	NZ_MK070495	conjugative
WP_004193231	3004195_COG0583	Disseminated	NZ_MK048477	conjugative
WP_002436614	3000071;3000234_COG5002	Disseminated	NZ_MK036889	conjugative
WP_000475512	10004_COG1538	Disseminated	NZ_MK036889	conjugative
WP_001188930	10002_COG0745	Disseminated	NZ_MK036889	conjugative
WP_001572351	3004269_COG0745	Disseminated	NZ_MK036889	conjugative
WP_003032875	10004_COG5002	Disseminated	NZ_MK036889	conjugative
WP_048255129	3004878_COG0542	Disseminated	NZ_MK036889	conjugative
WP_001011939	3000122_COG4845	Disseminated	NZ_MK036888	conjugative
WP_001293458	0010002;0010004_COG2916	Disseminated	NZ_MK033580	conjugative
WP_001293458	0010002;0010004_COG2916	Disseminated	NZ_MK033579	conjugative
WP_004193231	3004195_COG0583	Disseminated	NZ_MK033501	conjugative
WP_004193231	3004195_COG0583	Disseminated	NZ_MK033500	conjugative
WP_004193231	3004195_COG0583	Disseminated	NZ_MK033499	conjugative
WP_001293134	0010002;0010004_COG2916	Disseminated	NZ_MH938808	conjugative
WP_001211180	3000071;3000234_COG5002	Disseminated	NZ_MH924589	conjugative
WP_000800531	10003_COG2076	Disseminated	NZ_MH924589	conjugative
WP_001188930	10002_COG0745	Disseminated	NZ_MH924589	conjugative
WP_001287392	0010002;0010004_COG2916	Disseminated	NZ_MH924589	conjugative
WP_032433718	10004_COG5002	Disseminated	NZ_MH924589	conjugative
WP_137397187	10004_COG1538	Disseminated	NZ_MH924589	conjugative
WP_137397188	3004269_COG0745	Disseminated	NZ_MH924589	conjugative
WP_000186237	3000122_COG0110	Disseminated	NZ_MH917279	conjugative
WP_000186237	3000122_COG0110	Disseminated	NZ_MH909349	conjugative
WP_001293458	0010002;0010004_COG2916	Disseminated	NZ_MH909346	conjugative
WP_001293458	0010002;0010004_COG2916	Disseminated	NZ_MH909343	conjugative
WP_001293458	0010002;0010004_COG2916	Disseminated	NZ_MH909335	conjugative
WP_001293458	0010002;0010004_COG2916	Disseminated	NZ_MH909333	conjugative
WP_032638101	3000071;3000234_COG5002	Disseminated	NZ_MH909329	conjugative
WP_001188930	10002_COG0745	Disseminated	NZ_MH909329	conjugative
WP_001572351	3004269_COG0745	Disseminated	NZ_MH909329	conjugative
WP_045324947	10004_COG5002	Disseminated	NZ_MH909329	conjugative
WP_172693750	10004_COG1538	Disseminated	NZ_MH909329	conjugative
WP_000052512	3004469_COG0488	Disseminated	NZ_MH892479	conjugative
WP_032492461	3004195_COG0583	Disseminated	NZ_MH892479	conjugative
WP_000186237	3000122_COG0110	Disseminated	NZ_MH882484	conjugative
WP_015063357	10003_COG2076	Disseminated	NZ_MH882484	conjugative
WP_004248839	3000071;3000234_COG5002	Disseminated	NZ_MH829594	conjugative
WP_001011939	3000122_COG4845	Disseminated	NZ_MH829594	conjugative
WP_001287391	0010002;0010004_COG2916	Disseminated	NZ_MH829594	conjugative
WP_001572373	3004268_COG2194	Disseminated	NZ_MH829594	conjugative
WP_015063357	10003_COG2076	Disseminated	NZ_MH829594	conjugative
WP_004193231	3004195_COG0583	Disseminated	NZ_MH763829	conjugative
WP_000800531	10003_COG2076	Disseminated	NZ_MH733011	conjugative
WP_004181717	0010002;0010004_COG2916	Disseminated	NZ_MH733011	conjugative
WP_000011905	0010002;0010004_COG2916	Disseminated	NZ_MH733010	conjugative
WP_000800531	10003_COG2076	Disseminated	NZ_MH733010	conjugative
WP_013362818	3000560_COG0030	Disseminated	NZ_MH674341	conjugative
WP_000800531	10003_COG2076	Disseminated	NZ_MH626559	conjugative
WP_000800531	10003_COG2076	Disseminated	NZ_MH626558	conjugative
WP_000186237	3000122_COG0110	Disseminated	NZ_MH594478	conjugative
WP_000186237	3000122_COG0110	Disseminated	NZ_MH594477	conjugative
WP_045325220	3004195_COG0583	Disseminated	NZ_MH594477	conjugative
WP_001146389	10003_COG2076	Disseminated	NZ_MH587578	conjugative
WP_000186237	3000122_COG0110	Disseminated	NZ_MH580300	conjugative
WP_000347934	10004_COG0841	Disseminated	NZ_MH580300	conjugative
WP_000475512	10004_COG1538	Disseminated	NZ_MH580300	conjugative
WP_000555737	10004_COG5002	Disseminated	NZ_MH580300	conjugative
WP_000697969	3004269_COG0745	Disseminated	NZ_MH580300	conjugative
WP_002914189	10004_COG0845	Disseminated	NZ_MH580300	conjugative
WP_001287392	0010002;0010004_COG2916	Disseminated	NZ_MH522426	conjugative
WP_032495443	10004_COG0841	Disseminated	NZ_MH522426	conjugative
WP_063865358	10004_COG0845	Disseminated	NZ_MH522426	conjugative
WP_001287392	0010002;0010004_COG2916	Disseminated	NZ_MH522425	conjugative
WP_032495443	10004_COG0841	Disseminated	NZ_MH522425	conjugative
WP_063865358	10004_COG0845	Disseminated	NZ_MH522425	conjugative
WP_000186237	3000122_COG0110	Disseminated	NZ_MH522424	conjugative
WP_000475507	10004_COG1538	Disseminated	NZ_MH522424	conjugative
WP_000555736	10004_COG5002	Disseminated	NZ_MH522424	conjugative
WP_000697968	3004269_COG0745	Disseminated	NZ_MH522424	conjugative
WP_000800531	10003_COG2076	Disseminated	NZ_MH522424	conjugative
WP_001188930	10002_COG0745	Disseminated	NZ_MH522424	conjugative
WP_001287392	0010002;0010004_COG2916	Disseminated	NZ_MH522424	conjugative
WP_063865358	10004_COG0845	Disseminated	NZ_MH522424	conjugative
WP_087525850	10004_COG0841	Disseminated	NZ_MH522424	conjugative
WP_000186237	3000122_COG0110	Disseminated	NZ_MH522423	conjugative
WP_000475507	10004_COG1538	Disseminated	NZ_MH522423	conjugative
WP_000555736	10004_COG5002	Disseminated	NZ_MH522423	conjugative
WP_000697968	3004269_COG0745	Disseminated	NZ_MH522423	conjugative
WP_000800531	10003_COG2076	Disseminated	NZ_MH522423	conjugative
WP_001188930	10002_COG0745	Disseminated	NZ_MH522423	conjugative
WP_001287392	0010002;0010004_COG2916	Disseminated	NZ_MH522423	conjugative
WP_063865358	10004_COG0845	Disseminated	NZ_MH522423	conjugative
WP_087525850	10004_COG0841	Disseminated	NZ_MH522423	conjugative
WP_001293134	0010002;0010004_COG2916	Disseminated	NZ_MH522422	conjugative
WP_000186237	3000122_COG0110	Disseminated	NZ_MH522421	conjugative
WP_000475507	10004_COG1538	Disseminated	NZ_MH522421	conjugative
WP_000697968	3004269_COG0745	Disseminated	NZ_MH522421	conjugative
WP_000800531	10003_COG2076	Disseminated	NZ_MH522421	conjugative
WP_001287392	0010002;0010004_COG2916	Disseminated	NZ_MH522421	conjugative
WP_033567146	10002_COG0745	Disseminated	NZ_MH522421	conjugative
WP_063865358	10004_COG0845	Disseminated	NZ_MH522421	conjugative
WP_087525850	10004_COG0841	Disseminated	NZ_MH522421	conjugative
WP_172693138	10004_COG5002	Disseminated	NZ_MH522421	conjugative
WP_000475507	10004_COG1538	Disseminated	NZ_MH522420	conjugative
WP_000555736	10004_COG5002	Disseminated	NZ_MH522420	conjugative
WP_000800531	10003_COG2076	Disseminated	NZ_MH522420	conjugative
WP_001188930	10002_COG0745	Disseminated	NZ_MH522420	conjugative
WP_001287392	0010002;0010004_COG2916	Disseminated	NZ_MH522420	conjugative
WP_033567134	3004269_COG0745	Disseminated	NZ_MH522420	conjugative
WP_001287392	0010002;0010004_COG2916	Disseminated	NZ_MH522419	conjugative
WP_032495443	10004_COG0841	Disseminated	NZ_MH522419	conjugative
WP_063865358	10004_COG0845	Disseminated	NZ_MH522419	conjugative
WP_000800531	10003_COG2076	Disseminated	NZ_MH522418	conjugative
WP_032495443	10004_COG0841	Disseminated	NZ_MH522418	conjugative
WP_063865358	10004_COG0845	Disseminated	NZ_MH522418	conjugative
WP_172692972	0010002;0010004_COG2916	Disseminated	NZ_MH522418	conjugative
WP_001293134	0010002;0010004_COG2916	Disseminated	NZ_MH522417	conjugative
WP_024127757	0010002;0010004_COG2916	Disseminated	NZ_MH507589	conjugative
WP_000052512	3004469_COG0488	Disseminated	NZ_MH491967	conjugative
WP_048608591	3000122_COG0110	Disseminated	NZ_MH491967	conjugative
WP_000186237	3000122_COG0110	Disseminated	NZ_MH491004	conjugative
WP_072647245	10004_COG0841	Disseminated	NZ_MH491004	conjugative
WP_072647246	10004_COG0845	Disseminated	NZ_MH491004	conjugative
WP_001011939	3000122_COG4845	Disseminated	NZ_MH477636	conjugative
WP_001931474	3000091_COG2367	Disseminated	NZ_MH476540	conjugative
WP_003830719	10003_COG2076	Disseminated	NZ_MH475146	conjugative
WP_032491907	3000056_COG2367	Disseminated	NZ_MH475146	conjugative
WP_000800531	10003_COG2076	Disseminated	NZ_MH459020	conjugative
WP_004248839	3000071;3000234_COG5002	Disseminated	NZ_MH399264	conjugative
WP_001011939	3000122_COG4845	Disseminated	NZ_MH399264	conjugative
WP_001287391	0010002;0010004_COG2916	Disseminated	NZ_MH399264	conjugative
WP_001572373	3004268_COG2194	Disseminated	NZ_MH399264	conjugative
WP_004193231	3004195_COG0583	Disseminated	NZ_MH399264	conjugative
WP_001293458	0010002;0010004_COG2916	Disseminated	NZ_MH349095	conjugative
WP_001293458	0010002;0010004_COG2916	Disseminated	NZ_MH347484	conjugative
WP_001293458	0010002;0010004_COG2916	Disseminated	NZ_MH341575	conjugative
WP_094307857	3004469_COG0488	Disseminated	NZ_MH341574	conjugative
WP_102607465	3004268_COG2194	Disseminated	NZ_MH341574	conjugative
WP_001293458	0010002;0010004_COG2916	Disseminated	NZ_MH328008	conjugative
WP_012372821	10002_COG0477	Disseminated	NZ_MH316136	conjugative
WP_012372821	10002_COG0477	Disseminated	NZ_MH316135	conjugative
WP_012372821	10002_COG0477	Disseminated	NZ_MH316134	conjugative
WP_012372821	10002_COG0477	Disseminated	NZ_MH316133	conjugative
WP_001211180	3000071;3000234_COG5002	Disseminated	NZ_MH287085	conjugative
WP_000347934	10004_COG0841	Disseminated	NZ_MH287085	conjugative
WP_000475512	10004_COG1538	Disseminated	NZ_MH287085	conjugative
WP_000555737	10004_COG5002	Disseminated	NZ_MH287085	conjugative
WP_000697969	3004269_COG0745	Disseminated	NZ_MH287085	conjugative
WP_001188930	10002_COG0745	Disseminated	NZ_MH287085	conjugative
WP_002914189	10004_COG0845	Disseminated	NZ_MH287085	conjugative
WP_001211181	3000071;3000234_COG5002	Disseminated	NZ_MH287084	conjugative
WP_042634334	3000071;3000234_COG5002	Disseminated	NZ_MH287084	conjugative
WP_001188930	10002_COG0745	Disseminated	NZ_MH287084	conjugative
WP_042634335	3004269_COG0745	Disseminated	NZ_MH287084	conjugative
WP_042634336	10004_COG1538	Disseminated	NZ_MH287084	conjugative
WP_001293458	0010002;0010004_COG2916	Disseminated	NZ_MH286950	conjugative
WP_001293458	0010002;0010004_COG2916	Disseminated	NZ_MH286949	conjugative
WP_001293458	0010002;0010004_COG2916	Disseminated	NZ_MH286947	conjugative
WP_001293458	0010002;0010004_COG2916	Disseminated	NZ_MH286946	conjugative
WP_000800531	10003_COG2076	Disseminated	NZ_MH257753	conjugative
WP_001293458	0010002;0010004_COG2916	Disseminated	NZ_MH234505	conjugative
WP_001293458	0010002;0010004_COG2916	Disseminated	NZ_MH234503	conjugative
WP_001293458	0010002;0010004_COG2916	Disseminated	NZ_MH234501	conjugative
WP_012477387	3000122_COG0110	Disseminated	NZ_MH220284	conjugative
WP_000412211	3000122_COG4845	Disseminated	NZ_MH208235	conjugative
WP_000800531	10003_COG2076	Disseminated	NZ_MH208235	conjugative
WP_001287392	0010002;0010004_COG2916	Disseminated	NZ_MH208235	conjugative
WP_000412211	3000122_COG4845	Disseminated	NZ_MH202955	conjugative
WP_001293458	0010002;0010004_COG2916	Disseminated	NZ_MH161191	conjugative
WP_001293134	0010002;0010004_COG2916	Disseminated	NZ_MH143576	conjugative
WP_001287392	0010002;0010004_COG2916	Disseminated	NZ_MH128771	conjugative
WP_104690504	3003415_COG0294	Disseminated	NZ_MH128771	conjugative
WP_024127757	0010002;0010004_COG2916	Disseminated	NZ_MH121702	conjugative
WP_172692933	3000091_COG2367	Disseminated	NZ_MH113855	conjugative
WP_001293458	0010002;0010004_COG2916	Disseminated	NZ_MH107030	conjugative
WP_001293458	0010002;0010004_COG2916	Disseminated	NZ_MH105052	conjugative
WP_000186237	3000122_COG0110	Disseminated	NZ_MH105051	conjugative
WP_001287391	0010002;0010004_COG2916	Disseminated	NZ_MH105051	conjugative
WP_004193231	3004195_COG0583	Disseminated	NZ_MH105051	conjugative
WP_001211180	3000071;3000234_COG5002	Disseminated	NZ_MH077952	conjugative
WP_000475512	10004_COG1538	Disseminated	NZ_MH077952	conjugative
WP_000555737	10004_COG5002	Disseminated	NZ_MH077952	conjugative
WP_000697969	3004269_COG0745	Disseminated	NZ_MH077952	conjugative
WP_001188930	10002_COG0745	Disseminated	NZ_MH077952	conjugative
WP_039026394	3004268_COG2194	Disseminated	NZ_MH077952	conjugative
WP_001293458	0010002;0010004_COG2916	Disseminated	NZ_MH061381	conjugative
WP_001293134	0010002;0010004_COG2916	Disseminated	NZ_MH061196	conjugative
WP_155684895	3004195_COG0583	Disseminated	NZ_MH053445	conjugative
WP_087879616	3004268_COG2194	Disseminated	NZ_MH043626	conjugative
WP_089613755	3004268_COG2194	Disseminated	NZ_MH043625	conjugative
WP_001293134	0010002;0010004_COG2916	Disseminated	NZ_MH043624	conjugative
WP_089613755	3004268_COG2194	Disseminated	NZ_MH043623	conjugative
WP_000052512	3004469_COG0488	Disseminated	NZ_MH011352	conjugative
WP_032492461	3004195_COG0583	Disseminated	NZ_MH011352	conjugative
WP_000052512	3004469_COG0488	Disseminated	NZ_MH001166	conjugative
WP_032492461	3004195_COG0583	Disseminated	NZ_MH001166	conjugative
WP_044738767	3004269_COG0745	Disseminated	NZ_MG954377	conjugative
WP_000412211	3000122_COG4845	Disseminated	NZ_MG948335	conjugative
WP_001287388	0010002;0010004_COG2916	Disseminated	NZ_MG948335	conjugative
WP_001287388	0010002;0010004_COG2916	Disseminated	NZ_MG904992	conjugative
WP_050153616	10002_COG0477	Disseminated	NZ_MG904992	conjugative
WP_001011939	3000122_COG4845	Disseminated	NZ_MG878868	conjugative
WP_001287391	0010002;0010004_COG2916	Disseminated	NZ_MG878867	conjugative
WP_031942326	3000122_COG4845	Disseminated	NZ_MG878867	conjugative
WP_001011939	3000122_COG4845	Disseminated	NZ_MG870194	conjugative
WP_000052512	3004469_COG0488	Disseminated	NZ_MG845201	conjugative
WP_000186237	3000122_COG0110	Disseminated	NZ_MG845201	conjugative
WP_004193231	3004195_COG0583	Disseminated	NZ_MG845201	conjugative
WP_014839899	0010002;0010004_COG2916	Disseminated	NZ_MG845201	conjugative
WP_000052512	3004469_COG0488	Disseminated	NZ_MG845200	conjugative
WP_000186237	3000122_COG0110	Disseminated	NZ_MG845200	conjugative
WP_004193231	3004195_COG0583	Disseminated	NZ_MG845200	conjugative
WP_014839899	0010002;0010004_COG2916	Disseminated	NZ_MG845200	conjugative
WP_000800531	10003_COG2076	Disseminated	NZ_MG825373	conjugative
WP_001293458	0010002;0010004_COG2916	Disseminated	NZ_MG825368	conjugative
WP_001293134	0010002;0010004_COG2916	Disseminated	NZ_MG825367	conjugative
WP_000800531	10003_COG2076	Disseminated	NZ_MG773376	conjugative
WP_001287392	0010002;0010004_COG2916	Disseminated	NZ_MG773376	conjugative
WP_032495443	10004_COG0841	Disseminated	NZ_MG773376	conjugative
WP_063865358	10004_COG0845	Disseminated	NZ_MG773376	conjugative
WP_002436614	3000071;3000234_COG5002	Disseminated	NZ_MG764551	conjugative
WP_000475512	10004_COG1538	Disseminated	NZ_MG764551	conjugative
WP_001188930	10002_COG0745	Disseminated	NZ_MG764551	conjugative
WP_001572351	3004269_COG0745	Disseminated	NZ_MG764551	conjugative
WP_003032875	10004_COG5002	Disseminated	NZ_MG764551	conjugative
WP_048255129	3004878_COG0542	Disseminated	NZ_MG764551	conjugative
WP_110924831	3000091_COG2367	Disseminated	NZ_MG764551	conjugative
WP_013362818	3000560_COG0030	Disseminated	NZ_MG764548	conjugative
WP_001293134	0010002;0010004_COG2916	Disseminated	NZ_MG747473	conjugative
WP_072310977	3004269_COG0745	Disseminated	NZ_MG736312	conjugative
WP_114699275	3004268_COG2194	Disseminated	NZ_MG736312	conjugative
WP_001293458	0010002;0010004_COG2916	Disseminated	NZ_MG702491	conjugative
WP_002307657	10004_COG5002	Disseminated	NZ_MG674581	conjugative
WP_001287392	0010002;0010004_COG2916	Disseminated	NZ_MG662415	conjugative
WP_000800531	10003_COG2076	Disseminated	NZ_MG656414	conjugative
WP_001293458	0010002;0010004_COG2916	Disseminated	NZ_MG591703	conjugative
WP_102607465	3004268_COG2194	Disseminated	NZ_MG552133	conjugative
WP_001211180	3000071;3000234_COG5002	Disseminated	NZ_MG462728	conjugative
WP_000555737	10004_COG5002	Disseminated	NZ_MG462728	conjugative
WP_000697969	3004269_COG0745	Disseminated	NZ_MG462728	conjugative
WP_001188930	10002_COG0745	Disseminated	NZ_MG462728	conjugative
WP_023292107	10004_COG1538	Disseminated	NZ_MG462728	conjugative
WP_023622804	3000122_COG0110	Disseminated	NZ_MG456577	conjugative
WP_000052512	3004469_COG0488	Disseminated	NZ_MG450360	conjugative
WP_000347934	10004_COG0841	Disseminated	NZ_MG385063	conjugative
WP_000800531	10003_COG2076	Disseminated	NZ_MG385063	conjugative
WP_002914189	10004_COG0845	Disseminated	NZ_MG385063	conjugative
WP_001287392	0010002;0010004_COG2916	Disseminated	NZ_MG372114	conjugative
WP_000052512	3004469_COG0488	Disseminated	NZ_MG288682	conjugative
WP_000186237	3000122_COG0110	Disseminated	NZ_MG288682	conjugative
WP_004181717	0010002;0010004_COG2916	Disseminated	NZ_MG288682	conjugative
WP_014641165	3000071;3000234_COG5002	Disseminated	NZ_MG288680	conjugative
WP_000052512	3004469_COG0488	Disseminated	NZ_MG288680	conjugative
WP_001011939	3000122_COG4845	Disseminated	NZ_MG288680	conjugative
WP_001287391	0010002;0010004_COG2916	Disseminated	NZ_MG288680	conjugative
WP_001572373	3004268_COG2194	Disseminated	NZ_MG288680	conjugative
WP_032432076	3000071;3000234_COG5002	Disseminated	NZ_MG288676	conjugative
WP_000555737	10004_COG5002	Disseminated	NZ_MG288676	conjugative
WP_000697969	3004269_COG0745	Disseminated	NZ_MG288676	conjugative
WP_001011939	3000122_COG4845	Disseminated	NZ_MG288676	conjugative
WP_001188930	10002_COG0745	Disseminated	NZ_MG288676	conjugative
WP_023292107	10004_COG1538	Disseminated	NZ_MG288676	conjugative
WP_104009851	3004268_COG2194	Disseminated	NZ_MG267386	conjugative
WP_001293134	0010002;0010004_COG2916	Disseminated	NZ_MG257881	conjugative
WP_004118346	3000071;3000234_COG5002	Disseminated	NZ_MG252895	conjugative
WP_000475515	10004_COG1538	Disseminated	NZ_MG252895	conjugative
WP_001188930	10002_COG0745	Disseminated	NZ_MG252895	conjugative
WP_004118020	3004269_COG0745	Disseminated	NZ_MG252895	conjugative
WP_070596105	10004_COG5002	Disseminated	NZ_MG252895	conjugative
WP_004152084	3000071;3000234_COG5002	Disseminated	NZ_MG252894	conjugative
WP_000475512	10004_COG1538	Disseminated	NZ_MG252894	conjugative
WP_001572351	3004269_COG0745	Disseminated	NZ_MG252894	conjugative
WP_003032875	10004_COG5002	Disseminated	NZ_MG252894	conjugative
WP_004200912	10002_COG0745	Disseminated	NZ_MG252894	conjugative
WP_012477387	3000122_COG0110	Disseminated	NZ_MG228427	conjugative
WP_001293134	0010002;0010004_COG2916	Disseminated	NZ_MG210939	conjugative
WP_001293134	0010002;0010004_COG2916	Disseminated	NZ_MG210937	conjugative
WP_058914901	10004_COG0841	Disseminated	NZ_MG197503	conjugative
WP_063865358	10004_COG0845	Disseminated	NZ_MG197503	conjugative
WP_058914901	10004_COG0841	Disseminated	NZ_MG197502	conjugative
WP_063865358	10004_COG0845	Disseminated	NZ_MG197502	conjugative
WP_058914901	10004_COG0841	Disseminated	NZ_MG197498	conjugative
WP_063865358	10004_COG0845	Disseminated	NZ_MG197498	conjugative
WP_058914901	10004_COG0841	Disseminated	NZ_MG197495	conjugative
WP_063865358	10004_COG0845	Disseminated	NZ_MG197495	conjugative
WP_058914901	10004_COG0841	Disseminated	NZ_MG197491	conjugative
WP_063865358	10004_COG0845	Disseminated	NZ_MG197491	conjugative
WP_000412211	3000122_COG4845	Disseminated	NZ_MG053108	conjugative
WP_032491907	3000056_COG2367	Disseminated	NZ_MG053108	conjugative
WP_000186237	3000122_COG0110	Disseminated	NZ_MG014722	conjugative
WP_000800531	10003_COG2076	Disseminated	NZ_MG014722	conjugative
WP_001287392	0010002;0010004_COG2916	Disseminated	NZ_MG014722	conjugative
WP_072647245	10004_COG0841	Disseminated	NZ_MG014722	conjugative
WP_072647246	10004_COG0845	Disseminated	NZ_MG014722	conjugative
WP_000186237	3000122_COG0110	Disseminated	NZ_MG014721	conjugative
WP_072647245	10004_COG0841	Disseminated	NZ_MG014721	conjugative
WP_072647246	10004_COG0845	Disseminated	NZ_MG014721	conjugative
WP_000186237	3000122_COG0110	Disseminated	NZ_MG014720	conjugative
WP_000347934	10004_COG0841	Disseminated	NZ_MG014720	conjugative
WP_001011939	3000122_COG4845	Disseminated	NZ_MG014720	conjugative
WP_001287392	0010002;0010004_COG2916	Disseminated	NZ_MG014720	conjugative
WP_002914189	10004_COG0845	Disseminated	NZ_MG014720	conjugative
WP_001293134	0010002;0010004_COG2916	Disseminated	NZ_MF978387	conjugative
WP_004248839	3000071;3000234_COG5002	Disseminated	NZ_MF788071	conjugative
WP_001572373	3004268_COG2194	Disseminated	NZ_MF788071	conjugative
WP_001293134	0010002;0010004_COG2916	Disseminated	NZ_MF774188	conjugative
WP_001293134	0010002;0010004_COG2916	Disseminated	NZ_MF774184	conjugative
WP_001293134	0010002;0010004_COG2916	Disseminated	NZ_MF774182	conjugative
WP_089613755	3004268_COG2194	Disseminated	NZ_MF678351	conjugative
WP_000800531	10003_COG2076	Disseminated	NZ_MF678350	conjugative
WP_001287392	0010002;0010004_COG2916	Disseminated	NZ_MF678350	conjugative
WP_032495443	10004_COG0841	Disseminated	NZ_MF678350	conjugative
WP_063865358	10004_COG0845	Disseminated	NZ_MF678350	conjugative
WP_015059047	10003_COG2076	Disseminated	NZ_MF627445	conjugative
WP_039026336	3004469_COG0488	Disseminated	NZ_MF627445	conjugative
WP_001011939	3000122_COG4845	Disseminated	NZ_MF627444	conjugative
WP_015059047	10003_COG2076	Disseminated	NZ_MF627444	conjugative
WP_000347934	10004_COG0841	Disseminated	NZ_MF589339	conjugative
WP_002914189	10004_COG0845	Disseminated	NZ_MF589339	conjugative
WP_001010505	3000202_COG0820	Disseminated	NZ_MF580438	conjugative
WP_141062714	3000560_COG0030	Disseminated	NZ_MF580438	conjugative
WP_173495098	3004469_COG0488	Disseminated	NZ_MF580438	conjugative
WP_001293458	0010002;0010004_COG2916	Disseminated	NZ_MF547511	conjugative
WP_001293458	0010002;0010004_COG2916	Disseminated	NZ_MF547507	conjugative
WP_089613755	3004268_COG2194	Disseminated	NZ_MF489760	conjugative
WP_000347934	10004_COG0841	Disseminated	NZ_MF474175	conjugative
WP_002914189	10004_COG0845	Disseminated	NZ_MF474175	conjugative
WP_001293458	0010002;0010004_COG2916	Disseminated	NZ_MF458176	conjugative
WP_001293134	0010002;0010004_COG2916	Disseminated	NZ_MF449287	conjugative
WP_001293458	0010002;0010004_COG2916	Disseminated	NZ_MF415608	conjugative
WP_001293134	0010002;0010004_COG2916	Disseminated	NZ_MF381176	conjugative
WP_001293134	0010002;0010004_COG2916	Disseminated	NZ_MF381175	conjugative
WP_004248839	3000071;3000234_COG5002	Disseminated	NZ_MF344583	conjugative
WP_000800531	10003_COG2076	Disseminated	NZ_MF344583	conjugative
WP_001287391	0010002;0010004_COG2916	Disseminated	NZ_MF344583	conjugative
WP_001572368	3004269_COG0745	Disseminated	NZ_MF344583	conjugative
WP_001572373	3004268_COG2194	Disseminated	NZ_MF344583	conjugative
WP_004248839	3000071;3000234_COG5002	Disseminated	NZ_MF344582	conjugative
WP_000052512	3004469_COG0488	Disseminated	NZ_MF344582	conjugative
WP_000233327	3003460_COG1252	Disseminated	NZ_MF344582	conjugative
WP_001011939	3000122_COG4845	Disseminated	NZ_MF344582	conjugative
WP_001287391	0010002;0010004_COG2916	Disseminated	NZ_MF344582	conjugative
WP_001572373	3004268_COG2194	Disseminated	NZ_MF344582	conjugative
WP_003026030	3004269_COG0745	Disseminated	NZ_MF344582	conjugative
WP_004193231	3004195_COG0583	Disseminated	NZ_MF344582	conjugative
WP_001287391	0010002;0010004_COG2916	Disseminated	NZ_MF344581	conjugative
WP_048608591	3000122_COG0110	Disseminated	NZ_MF344581	conjugative
WP_001011939	3000122_COG4845	Disseminated	NZ_MF344580	conjugative
WP_001287391	0010002;0010004_COG2916	Disseminated	NZ_MF344580	conjugative
WP_110924831	3000091_COG2367	Disseminated	NZ_MF344580	conjugative
WP_013362818	3000560_COG0030	Disseminated	NZ_MF344576	conjugative
WP_000052512	3004469_COG0488	Disseminated	NZ_MF344572	conjugative
WP_000186237	3000122_COG0110	Disseminated	NZ_MF344567	conjugative
WP_014839899	0010002;0010004_COG2916	Disseminated	NZ_MF344567	conjugative
WP_015063357	10003_COG2076	Disseminated	NZ_MF344567	conjugative
WP_032492461	3004195_COG0583	Disseminated	NZ_MF344567	conjugative
WP_014839899	0010002;0010004_COG2916	Disseminated	NZ_MF344566	conjugative
WP_015063357	10003_COG2076	Disseminated	NZ_MF344566	conjugative
WP_000052512	3004469_COG0488	Disseminated	NZ_MF344565	conjugative
WP_001011939	3000122_COG4845	Disseminated	NZ_MF344565	conjugative
WP_014839899	0010002;0010004_COG2916	Disseminated	NZ_MF344565	conjugative
WP_000052512	3004469_COG0488	Disseminated	NZ_MF344564	conjugative
WP_001011939	3000122_COG4845	Disseminated	NZ_MF344564	conjugative
WP_014839899	0010002;0010004_COG2916	Disseminated	NZ_MF344564	conjugative
WP_000186237	3000122_COG0110	Disseminated	NZ_MF344563	conjugative
WP_001011939	3000122_COG4845	Disseminated	NZ_MF344563	conjugative
WP_004193231	3004195_COG0583	Disseminated	NZ_MF344563	conjugative
WP_012477387	3000122_COG0110	Disseminated	NZ_MF344563	conjugative
WP_014839899	0010002;0010004_COG2916	Disseminated	NZ_MF344563	conjugative
WP_000052512	3004469_COG0488	Disseminated	NZ_MF344562	conjugative
WP_001011939	3000122_COG4845	Disseminated	NZ_MF344562	conjugative
WP_014839899	0010002;0010004_COG2916	Disseminated	NZ_MF344562	conjugative
WP_000052512	3004469_COG0488	Disseminated	NZ_MF344561	conjugative
WP_001011939	3000122_COG4845	Disseminated	NZ_MF344561	conjugative
WP_014839899	0010002;0010004_COG2916	Disseminated	NZ_MF344561	conjugative
WP_044715196	0010002;0010004_COG2916	Disseminated	NZ_MF344556	conjugative
WP_044715196	0010002;0010004_COG2916	Disseminated	NZ_MF344555	conjugative
WP_001293134	0010002;0010004_COG2916	Disseminated	NZ_MF175191	conjugative
WP_001293134	0010002;0010004_COG2916	Disseminated	NZ_MF175190	conjugative
WP_001293134	0010002;0010004_COG2916	Disseminated	NZ_MF175186	conjugative
WP_001293134	0010002;0010004_COG2916	Disseminated	NZ_MF175185	conjugative
WP_001293134	0010002;0010004_COG2916	Disseminated	NZ_MF175184	conjugative
WP_000555737	10004_COG5002	Disseminated	NZ_MF174859	conjugative
WP_000697965	3004269_COG0745	Disseminated	NZ_MF174859	conjugative
WP_038988996	10004_COG1538	Disseminated	NZ_MF174859	conjugative
WP_001011939	3000122_COG4845	Disseminated	NZ_MF168405	conjugative
WP_001011939	3000122_COG4845	Disseminated	NZ_MF168403	conjugative
WP_013362818	3000560_COG0030	Disseminated	NZ_MF156697	conjugative
WP_002436614	3000071;3000234_COG5002	Disseminated	NZ_MF156696	conjugative
WP_000475512	10004_COG1538	Disseminated	NZ_MF156696	conjugative
WP_001188930	10002_COG0745	Disseminated	NZ_MF156696	conjugative
WP_001572351	3004269_COG0745	Disseminated	NZ_MF156696	conjugative
WP_003032875	10004_COG5002	Disseminated	NZ_MF156696	conjugative
WP_001011939	3000122_COG4845	Disseminated	NZ_MF156695	conjugative
WP_052259183	3000560_COG0030	Disseminated	NZ_MF150123	conjugative
WP_004026629	0010002;0010004_COG2916	Disseminated	NZ_MF150122	conjugative
WP_052259183	3000560_COG0030	Disseminated	NZ_MF150121	conjugative
WP_052259183	3000560_COG0030	Disseminated	NZ_MF150118	conjugative
WP_004152084	3000071;3000234_COG5002	Disseminated	NZ_MF150084	conjugative
WP_000412211	3000122_COG4845	Disseminated	NZ_MF150084	conjugative
WP_000475512	10004_COG1538	Disseminated	NZ_MF150084	conjugative
WP_001188930	10002_COG0745	Disseminated	NZ_MF150084	conjugative
WP_001572351	3004269_COG0745	Disseminated	NZ_MF150084	conjugative
WP_003032875	10004_COG5002	Disseminated	NZ_MF150084	conjugative
WP_004152116	3004878_COG0542	Disseminated	NZ_MF150084	conjugative
WP_000052512	3004469_COG0488	Disseminated	NZ_MF144194	conjugative
WP_032084014	3000320_COG2312	Disseminated	NZ_MF144194	conjugative
WP_172688354	3000122_COG0110	Disseminated	NZ_MF144194	conjugative
WP_001293134	0010002;0010004_COG2916	Disseminated	NZ_MF136779	conjugative
WP_001211180	3000071;3000234_COG5002	Disseminated	NZ_MF135534	conjugative
WP_000475512	10004_COG1538	Disseminated	NZ_MF135534	conjugative
WP_000555737	10004_COG5002	Disseminated	NZ_MF135534	conjugative
WP_000697969	3004269_COG0745	Disseminated	NZ_MF135534	conjugative
WP_001188930	10002_COG0745	Disseminated	NZ_MF135534	conjugative
WP_001287392	0010002;0010004_COG2916	Disseminated	NZ_MF135534	conjugative
WP_032495443	10004_COG0841	Disseminated	NZ_MF135534	conjugative
WP_063865358	10004_COG0845	Disseminated	NZ_MF135534	conjugative
WP_172691542	0010002;0010004_COG2916	Disseminated	NZ_MF093645	conjugative
WP_000052512	3004469_COG0488	Disseminated	NZ_MF072965	conjugative
WP_032492461	3004195_COG0583	Disseminated	NZ_MF072965	conjugative
WP_000186237	3000122_COG0110	Disseminated	NZ_MF072964	conjugative
WP_044715196	0010002;0010004_COG2916	Disseminated	NZ_MF062700	conjugative
WP_004152084	3000071;3000234_COG5002	Disseminated	NZ_LT994840	conjugative
WP_000475512	10004_COG1538	Disseminated	NZ_LT994840	conjugative
WP_001188930	10002_COG0745	Disseminated	NZ_LT994840	conjugative
WP_001572351	3004269_COG0745	Disseminated	NZ_LT994840	conjugative
WP_003032875	10004_COG5002	Disseminated	NZ_LT994840	conjugative
WP_004152116	3004878_COG0542	Disseminated	NZ_LT994840	conjugative
WP_004193231	3004195_COG0583	Disseminated	NZ_LT994838	conjugative
WP_004248839	3000071;3000234_COG5002	Disseminated	NZ_LT994835	conjugative
WP_001287391	0010002;0010004_COG2916	Disseminated	NZ_LT994835	conjugative
WP_001572373	3004268_COG2194	Disseminated	NZ_LT994835	conjugative
WP_004193231	3004195_COG0583	Disseminated	NZ_LT994835	conjugative
WP_004193231	3004195_COG0583	Disseminated	NZ_LT994833	conjugative
WP_000052512	3004469_COG0488	Disseminated	NZ_LT985387	conjugative
WP_087895676	0010002;0010004_COG2916	Disseminated	NZ_LT985318	conjugative
WP_000412211	3000122_COG4845	Disseminated	NZ_LT985306	conjugative
WP_001287392	0010002;0010004_COG2916	Disseminated	NZ_LT985297	conjugative
WP_001287388	0010002;0010004_COG2916	Disseminated	NZ_LT985296	conjugative
WP_013362818	3000560_COG0030	Disseminated	NZ_LT985277	conjugative
WP_000412211	3000122_COG4845	Disseminated	NZ_LT985275	conjugative
WP_013362818	3000560_COG0030	Disseminated	NZ_LT985267	conjugative
WP_001057737	10004_COG0745	Disseminated	NZ_LT985252	conjugative
WP_002075262	3000122_COG0110	Disseminated	NZ_LT985252	conjugative
WP_000052512	3004469_COG0488	Disseminated	NZ_LT985250	conjugative
WP_000052512	3004469_COG0488	Disseminated	NZ_LT985241	conjugative
WP_000255061	10002_COG0477	Disseminated	NZ_LT985234	conjugative
WP_000800531	10003_COG2076	Disseminated	NZ_LT985231	conjugative
WP_000412211	3000122_COG4845	Disseminated	NZ_LT985227	conjugative
WP_052259183	3000560_COG0030	Disseminated	NZ_LT985224	conjugative
WP_115683826	10004_COG0841	Disseminated	NZ_LT984809	conjugative
WP_031598409	10002_COG0477	Disseminated	NZ_LT963411	conjugative
WP_044310922	10004_COG1309	Disseminated	NZ_LT963405	conjugative
WP_060414150	10002_COG0477	Disseminated	NZ_LT963404	conjugative
WP_065348655	10002_COG0477	Disseminated	NZ_LT963397	conjugative
WP_083188280	10002_COG0477	Disseminated	NZ_LT963397	conjugative
WP_159372752	10002_COG0477	Disseminated	NZ_LT907984	conjugative
WP_001293134	0010002;0010004_COG2916	Disseminated	NZ_LT838201	conjugative
WP_005782521	10002_COG0745	Disseminated	NZ_LT222313	conjugative
WP_001402894	10002_COG0477	Disseminated	NZ_LS992186	conjugative
WP_014386408	3004469_COG0488	Disseminated	NZ_LS992184	conjugative
WP_001057737	10004_COG0745	Disseminated	NZ_LS992181	conjugative
WP_000412211	3000122_COG4845	Disseminated	NZ_LS992167	conjugative
WP_115672667	3004878_COG0542	Disseminated	NZ_LS974446	conjugative
WP_001565876	0010002;0010004_COG2916	Disseminated	NZ_LR025103	conjugative
WP_000800531	10003_COG2076	Disseminated	NZ_LR025097	conjugative
WP_004152084	3000071;3000234_COG5002	Disseminated	NZ_LR025093	conjugative
WP_000475512	10004_COG1538	Disseminated	NZ_LR025093	conjugative
WP_001188930	10002_COG0745	Disseminated	NZ_LR025093	conjugative
WP_001572351	3004269_COG0745	Disseminated	NZ_LR025093	conjugative
WP_003032875	10004_COG5002	Disseminated	NZ_LR025093	conjugative
WP_004152116	3004878_COG0542	Disseminated	NZ_LR025093	conjugative
WP_004152084	3000071;3000234_COG5002	Disseminated	NZ_LR025089	conjugative
WP_000475512	10004_COG1538	Disseminated	NZ_LR025089	conjugative
WP_001188930	10002_COG0745	Disseminated	NZ_LR025089	conjugative
WP_001572351	3004269_COG0745	Disseminated	NZ_LR025089	conjugative
WP_003032875	10004_COG5002	Disseminated	NZ_LR025089	conjugative
WP_004152116	3004878_COG0542	Disseminated	NZ_LR025089	conjugative
WP_011279191	10002_COG0477	Disseminated	NZ_LN854558	conjugative
WP_011412239	0010002;0010004_COG2916	Disseminated	NZ_LN854558	conjugative
WP_000052512	3004469_COG0488	Disseminated	NZ_LN831185	conjugative
WP_004193231	3004195_COG0583	Disseminated	NZ_LN831185	conjugative
WP_001287391	0010002;0010004_COG2916	Disseminated	NZ_LN830952	conjugative
WP_031942326	3000122_COG4845	Disseminated	NZ_LN830952	conjugative
WP_031281281	3000122_COG0110	Disseminated	NZ_LN824138	conjugative
WP_004026629	0010002;0010004_COG2916	Disseminated	NZ_LN824134	conjugative
WP_047916691	10003_COG2076	Disseminated	NZ_LN774770	conjugative
WP_011212522	3004469_COG0488	Disseminated	NZ_LN681226	conjugative
WP_013362818	3000560_COG0030	Disseminated	NZ_LC506720	conjugative
WP_013362818	3000560_COG0030	Disseminated	NZ_LC506718	conjugative
WP_013362818	3000560_COG0030	Disseminated	NZ_LC506717	conjugative
WP_000800531	10003_COG2076	Disseminated	NZ_KY990887	conjugative
WP_001287392	0010002;0010004_COG2916	Disseminated	NZ_KY990887	conjugative
WP_001293458	0010002;0010004_COG2916	Disseminated	NZ_KY978629	conjugative
WP_014641165	3000071;3000234_COG5002	Disseminated	NZ_KY978628	conjugative
WP_001011939	3000122_COG4845	Disseminated	NZ_KY978628	conjugative
WP_001287391	0010002;0010004_COG2916	Disseminated	NZ_KY978628	conjugative
WP_001572373	3004268_COG2194	Disseminated	NZ_KY978628	conjugative
WP_004193231	3004195_COG0583	Disseminated	NZ_KY978628	conjugative
WP_001293134	0010002;0010004_COG2916	Disseminated	NZ_KY964067	conjugative
WP_000186237	3000122_COG0110	Disseminated	NZ_KY887596	conjugative
WP_015063357	10003_COG2076	Disseminated	NZ_KY887596	conjugative
WP_000101613	3004878_COG0542	Disseminated	NZ_KY887595	conjugative
WP_000186237	3000122_COG0110	Disseminated	NZ_KY887595	conjugative
WP_015063357	10003_COG2076	Disseminated	NZ_KY887595	conjugative
WP_016156527	10002_COG0475	Disseminated	NZ_KY887595	conjugative
WP_042630904	3003460_COG1252	Disseminated	NZ_KY887595	conjugative
WP_000186237	3000122_COG0110	Disseminated	NZ_KY887594	conjugative
WP_000233327	3003460_COG1252	Disseminated	NZ_KY887594	conjugative
WP_004193231	3004195_COG0583	Disseminated	NZ_KY887594	conjugative
WP_015063357	10003_COG2076	Disseminated	NZ_KY887594	conjugative
WP_000186237	3000122_COG0110	Disseminated	NZ_KY887593	conjugative
WP_004193231	3004195_COG0583	Disseminated	NZ_KY887593	conjugative
WP_015063357	10003_COG2076	Disseminated	NZ_KY887593	conjugative
WP_000186237	3000122_COG0110	Disseminated	NZ_KY887592	conjugative
WP_004193231	3004195_COG0583	Disseminated	NZ_KY887592	conjugative
WP_015063357	10003_COG2076	Disseminated	NZ_KY887592	conjugative
WP_000186237	3000122_COG0110	Disseminated	NZ_KY887591	conjugative
WP_015063357	10003_COG2076	Disseminated	NZ_KY887591	conjugative
WP_042630904	3003460_COG1252	Disseminated	NZ_KY887591	conjugative
WP_000186237	3000122_COG0110	Disseminated	NZ_KY887590	conjugative
WP_015063357	10003_COG2076	Disseminated	NZ_KY887590	conjugative
WP_042630904	3003460_COG1252	Disseminated	NZ_KY887590	conjugative
WP_106667912	3000202_COG0820	Disseminated	NZ_KY865320	conjugative
WP_001293133	0010002;0010004_COG2916	Disseminated	NZ_KY865319	conjugative
WP_106667912	3000202_COG0820	Disseminated	NZ_KY865319	conjugative
WP_004248839	3000071;3000234_COG5002	Disseminated	NZ_KY863418	conjugative
WP_001287391	0010002;0010004_COG2916	Disseminated	NZ_KY863418	conjugative
WP_001572373	3004268_COG2194	Disseminated	NZ_KY863418	conjugative
WP_004193231	3004195_COG0583	Disseminated	NZ_KY863418	conjugative
WP_001293134	0010002;0010004_COG2916	Disseminated	NZ_KY770024	conjugative
WP_001293134	0010002;0010004_COG2916	Disseminated	NZ_KY770023	conjugative
WP_001402894	10002_COG0477	Disseminated	NZ_KY706108	conjugative
WP_001293134	0010002;0010004_COG2916	Disseminated	NZ_KY689634	conjugative
WP_000800531	10003_COG2076	Disseminated	NZ_KY689633	conjugative
WP_001287392	0010002;0010004_COG2916	Disseminated	NZ_KY689633	conjugative
WP_000800531	10003_COG2076	Disseminated	NZ_KY689632	conjugative
WP_001287392	0010002;0010004_COG2916	Disseminated	NZ_KY689632	conjugative
WP_089600865	3004195_COG0583	Disseminated	NZ_KY680213	conjugative
WP_001293458	0010002;0010004_COG2916	Disseminated	NZ_KY659388	conjugative
WP_001293458	0010002;0010004_COG2916	Disseminated	NZ_KY659387	conjugative
WP_001293134	0010002;0010004_COG2916	Disseminated	NZ_KY582848	conjugative
WP_001010505	3000202_COG0820	Disseminated	NZ_KY579372	conjugative
WP_001038796	3000560_COG0030	Disseminated	NZ_KY579372	conjugative
WP_002360844	3000560_COG0030	Disseminated	NZ_KY579372	conjugative
WP_094467217	3004469_COG0488	Disseminated	NZ_KY579372	conjugative
WP_001293134	0010002;0010004_COG2916	Disseminated	NZ_KY565556	conjugative
WP_063975717	0010002;0010004_COG2916	Disseminated	NZ_KY555070	conjugative
WP_005320953	0010002;0010004_COG2916	Disseminated	NZ_KY555069	conjugative
WP_005321524	3004268_COG2194	Disseminated	NZ_KY555069	conjugative
WP_005321527	3004268_COG2194	Disseminated	NZ_KY555069	conjugative
WP_005322140	0010002;0010004_COG2916	Disseminated	NZ_KY555069	conjugative
WP_001293458	0010002;0010004_COG2916	Disseminated	NZ_KY499797	conjugative
WP_001293458	0010002;0010004_COG2916	Disseminated	NZ_KY499796	conjugative
WP_004152084	3000071;3000234_COG5002	Disseminated	NZ_KY495890	conjugative
WP_000475512	10004_COG1538	Disseminated	NZ_KY495890	conjugative
WP_001188930	10002_COG0745	Disseminated	NZ_KY495890	conjugative
WP_001572351	3004269_COG0745	Disseminated	NZ_KY495890	conjugative
WP_003032875	10004_COG5002	Disseminated	NZ_KY495890	conjugative
WP_003092290	10004_COG0845	Disseminated	NZ_KY494864	conjugative
WP_003092293	10004_COG0841	Disseminated	NZ_KY494864	conjugative
WP_023093371	10001_COG1127	Disseminated	NZ_KY494864	conjugative
WP_001293134	0010002;0010004_COG2916	Disseminated	NZ_KY471146	conjugative
WP_000622776	10002_COG0477	Disseminated	NZ_KY465818	conjugative
WP_001293134	0010002;0010004_COG2916	Disseminated	NZ_KY463454	conjugative
WP_001293134	0010002;0010004_COG2916	Disseminated	NZ_KY463451	conjugative
WP_001293458	0010002;0010004_COG2916	Disseminated	NZ_KY435936	conjugative
WP_001287392	0010002;0010004_COG2916	Disseminated	NZ_KY421937	conjugative
WP_023205564	3004878_COG0542	Disseminated	NZ_KY416992	conjugative
WP_085455081	10002_COG0475	Disseminated	NZ_KY416992	conjugative
WP_001287392	0010002;0010004_COG2916	Disseminated	NZ_KY401053	conjugative
WP_000052512	3004469_COG0488	Disseminated	NZ_KY399978	conjugative
WP_011267054	10002_COG0745	Disseminated	NZ_KY362373	conjugative
WP_017709557	10002_COG0745	Disseminated	NZ_KY362372	conjugative
WP_005782521	10002_COG0745	Disseminated	NZ_KY362369	conjugative
WP_005782521	10002_COG0745	Disseminated	NZ_KY362368	conjugative
WP_024668558	10002_COG0477	Disseminated	NZ_KY362366	conjugative
WP_001293458	0010002;0010004_COG2916	Disseminated	NZ_KY296103	conjugative
WP_001574277	10002_COG0477	Disseminated	NZ_KY290886	conjugative
WP_002294513	3004469_COG0488	Disseminated	NZ_KY290886	conjugative
WP_000475512	10004_COG1538	Disseminated	NZ_KY271407	conjugative
WP_001572351	3004269_COG0745	Disseminated	NZ_KY271407	conjugative
WP_003032875	10004_COG5002	Disseminated	NZ_KY271407	conjugative
WP_004152084	3000071;3000234_COG5002	Disseminated	NZ_KY271406	conjugative
WP_000475512	10004_COG1538	Disseminated	NZ_KY271406	conjugative
WP_001188930	10002_COG0745	Disseminated	NZ_KY271406	conjugative
WP_001572351	3004269_COG0745	Disseminated	NZ_KY271406	conjugative
WP_003032875	10004_COG5002	Disseminated	NZ_KY271406	conjugative
WP_004152116	3004878_COG0542	Disseminated	NZ_KY271406	conjugative
WP_004152084	3000071;3000234_COG5002	Disseminated	NZ_KY271404	conjugative
WP_000475512	10004_COG1538	Disseminated	NZ_KY271404	conjugative
WP_001188930	10002_COG0745	Disseminated	NZ_KY271404	conjugative
WP_001572351	3004269_COG0745	Disseminated	NZ_KY271404	conjugative
WP_004152116	3004878_COG0542	Disseminated	NZ_KY271404	conjugative
WP_004193231	3004195_COG0583	Disseminated	NZ_KY270853	conjugative
WP_014839899	0010002;0010004_COG2916	Disseminated	NZ_KY270853	conjugative
WP_001287391	0010002;0010004_COG2916	Disseminated	NZ_KY270852	conjugative
WP_001572368	3004269_COG0745	Disseminated	NZ_KY270852	conjugative
WP_001572373	3004268_COG2194	Disseminated	NZ_KY270852	conjugative
WP_001011939	3000122_COG4845	Disseminated	NZ_KY270851	conjugative
WP_004193231	3004195_COG0583	Disseminated	NZ_KY174332	conjugative
WP_001293134	0010002;0010004_COG2916	Disseminated	NZ_KY120364	conjugative
WP_001293134	0010002;0010004_COG2916	Disseminated	NZ_KY120363	conjugative
WP_042630904	3003460_COG1252	Disseminated	NZ_KY093013	conjugative
WP_001293134	0010002;0010004_COG2916	Disseminated	NZ_KY075660	conjugative
WP_001293134	0010002;0010004_COG2916	Disseminated	NZ_KY075655	conjugative
WP_001293134	0010002;0010004_COG2916	Disseminated	NZ_KY075653	conjugative
WP_001293134	0010002;0010004_COG2916	Disseminated	NZ_KY075652	conjugative
WP_000186237	3000122_COG0110	Disseminated	NZ_KY020154	conjugative
WP_004193231	3004195_COG0583	Disseminated	NZ_KY020154	conjugative
WP_000186237	3000122_COG0110	Disseminated	NZ_KY019259	conjugative
WP_000347934	10004_COG0841	Disseminated	NZ_KY019259	conjugative
WP_000800531	10003_COG2076	Disseminated	NZ_KY019259	conjugative
WP_001287392	0010002;0010004_COG2916	Disseminated	NZ_KY019259	conjugative
WP_002914189	10004_COG0845	Disseminated	NZ_KY019259	conjugative
WP_000186237	3000122_COG0110	Disseminated	NZ_KY019258	conjugative
WP_000347934	10004_COG0841	Disseminated	NZ_KY019258	conjugative
WP_000800531	10003_COG2076	Disseminated	NZ_KY019258	conjugative
WP_001287392	0010002;0010004_COG2916	Disseminated	NZ_KY019258	conjugative
WP_002914189	10004_COG0845	Disseminated	NZ_KY019258	conjugative
WP_001293134	0010002;0010004_COG2916	Disseminated	NZ_KY012276	conjugative
WP_049777480	10001_COG3842	Disseminated	NZ_KY000075	conjugative
WP_002305818	3000071;3000234_COG5002	Disseminated	NZ_KX976485	conjugative
WP_001293458	0010002;0010004_COG2916	Disseminated	NZ_KX960110	conjugative
WP_001293458	0010002;0010004_COG2916	Disseminated	NZ_KX960109	conjugative
WP_012372821	10002_COG0477	Disseminated	NZ_KX928752	conjugative
WP_172689123	3004195_COG0583	Disseminated	NZ_KX912253	conjugative
WP_001293134	0010002;0010004_COG2916	Disseminated	NZ_KX894453	conjugative
WP_050683277	3000071;3000234_COG5002	Disseminated	NZ_KX893538	conjugative
WP_089600865	3004195_COG0583	Disseminated	NZ_KX868552	conjugative
WP_002305818	3000071;3000234_COG5002	Disseminated	NZ_KX853854	conjugative
WP_004118798	3004878_COG0542	Disseminated	NZ_KX839208	conjugative
WP_049247899	10002_COG0475	Disseminated	NZ_KX839208	conjugative
WP_000186237	3000122_COG0110	Disseminated	NZ_KX839207	conjugative
WP_014839899	0010002;0010004_COG2916	Disseminated	NZ_KX839207	conjugative
WP_015063357	10003_COG2076	Disseminated	NZ_KX839207	conjugative
WP_032492461	3004195_COG0583	Disseminated	NZ_KX839207	conjugative
WP_001293458	0010002;0010004_COG2916	Disseminated	NZ_KX833071	conjugative
WP_039110121	3000560_COG0030	Disseminated	NZ_KX832927	conjugative
WP_071547859	3000320_COG2312	Disseminated	NZ_KX832927	conjugative
WP_001293135	0010002;0010004_COG2916	Disseminated	NZ_KX815983	conjugative
WP_004248839	3000071;3000234_COG5002	Disseminated	NZ_KX810825	conjugative
WP_000186237	3000122_COG0110	Disseminated	NZ_KX810825	conjugative
WP_001011939	3000122_COG4845	Disseminated	NZ_KX810825	conjugative
WP_001287391	0010002;0010004_COG2916	Disseminated	NZ_KX810825	conjugative
WP_001572373	3004268_COG2194	Disseminated	NZ_KX810825	conjugative
WP_015063357	10003_COG2076	Disseminated	NZ_KX810825	conjugative
WP_172687960	3000122_COG0110	Disseminated	NZ_KX810825	conjugative
WP_172689055	3004878_COG0542	Disseminated	NZ_KX786187	conjugative
WP_172689074	3004195_COG0583	Disseminated	NZ_KX786187	conjugative
WP_001293134	0010002;0010004_COG2916	Disseminated	NZ_KX772777	conjugative
WP_001293134	0010002;0010004_COG2916	Disseminated	NZ_KX711708	conjugative
WP_001293134	0010002;0010004_COG2916	Disseminated	NZ_KX711707	conjugative
WP_001293134	0010002;0010004_COG2916	Disseminated	NZ_KX711706	conjugative
WP_004248839	3000071;3000234_COG5002	Disseminated	NZ_KX710093	conjugative
WP_000052512	3004469_COG0488	Disseminated	NZ_KX710093	conjugative
WP_000412211	3000122_COG4845	Disseminated	NZ_KX710093	conjugative
WP_001507116	10004_COG1538	Disseminated	NZ_KX710093	conjugative
WP_023165801	10004_COG5002	Disseminated	NZ_KX710093	conjugative
WP_032492461	3004195_COG0583	Disseminated	NZ_KX710093	conjugative
WP_044704969	3004268_COG2194	Disseminated	NZ_KX710093	conjugative
WP_111690898	3000202_COG0820	Disseminated	NZ_KX686749	conjugative
WP_001293458	0010002;0010004_COG2916	Disseminated	NZ_KX683284	conjugative
WP_001293458	0010002;0010004_COG2916	Disseminated	NZ_KX674681	conjugative
WP_013362818	3000560_COG0030	Disseminated	NZ_KX646543	conjugative
WP_004152084	3000071;3000234_COG5002	Disseminated	NZ_KX636095	conjugative
WP_000475512	10004_COG1538	Disseminated	NZ_KX636095	conjugative
WP_001188930	10002_COG0745	Disseminated	NZ_KX636095	conjugative
WP_001572351	3004269_COG0745	Disseminated	NZ_KX636095	conjugative
WP_003032875	10004_COG5002	Disseminated	NZ_KX636095	conjugative
WP_001293458	0010002;0010004_COG2916	Disseminated	NZ_KX618702	conjugative
WP_001293458	0010002;0010004_COG2916	Disseminated	NZ_KX618701	conjugative
WP_001293458	0010002;0010004_COG2916	Disseminated	NZ_KX618698	conjugative
WP_001038795	3000560_COG0030	Disseminated	NZ_KX579977	conjugative
WP_001574277	10002_COG0477	Disseminated	NZ_KX579977	conjugative
WP_002360844	3000560_COG0030	Disseminated	NZ_KX579977	conjugative
WP_002415230	3000122_COG4845	Disseminated	NZ_KX579977	conjugative
WP_065813868	10002_COG0477	Disseminated	NZ_KX579977	conjugative
WP_080477306	3004469_COG0488	Disseminated	NZ_KX579977	conjugative
WP_172688991	3000560_COG0030	Disseminated	NZ_KX579977	conjugative
WP_001293134	0010002;0010004_COG2916	Disseminated	NZ_KX570748	conjugative
WP_000347934	10004_COG0841	Disseminated	NZ_KX518743	conjugative
WP_001287392	0010002;0010004_COG2916	Disseminated	NZ_KX518743	conjugative
WP_002914189	10004_COG0845	Disseminated	NZ_KX518743	conjugative
WP_001293458	0010002;0010004_COG2916	Disseminated	NZ_KX470735	conjugative
WP_001293458	0010002;0010004_COG2916	Disseminated	NZ_KX470734	conjugative
WP_001293134	0010002;0010004_COG2916	Disseminated	NZ_KX447768	conjugative
WP_000186237	3000122_COG0110	Disseminated	NZ_KX421096	conjugative
WP_000347934	10004_COG0841	Disseminated	NZ_KX421096	conjugative
WP_001287392	0010002;0010004_COG2916	Disseminated	NZ_KX421096	conjugative
WP_002914189	10004_COG0845	Disseminated	NZ_KX421096	conjugative
WP_001293134	0010002;0010004_COG2916	Disseminated	NZ_KX254343	conjugative
WP_000800531	10003_COG2076	Disseminated	NZ_KX254341	conjugative
WP_032495443	10004_COG0841	Disseminated	NZ_KX254341	conjugative
WP_063865358	10004_COG0845	Disseminated	NZ_KX254341	conjugative
WP_000186237	3000122_COG0110	Disseminated	NZ_KX246266	conjugative
WP_001287392	0010002;0010004_COG2916	Disseminated	NZ_KX246266	conjugative
WP_001293134	0010002;0010004_COG2916	Disseminated	NZ_KX236309	conjugative
WP_004193231	3004195_COG0583	Disseminated	NZ_KX147633	conjugative
WP_000555737	10004_COG5002	Disseminated	NZ_KX129784	conjugative
WP_000697965	3004269_COG0745	Disseminated	NZ_KX129784	conjugative
WP_001287388	0010002;0010004_COG2916	Disseminated	NZ_KX129784	conjugative
WP_038988996	10004_COG1538	Disseminated	NZ_KX129784	conjugative
WP_039026336	3004469_COG0488	Disseminated	NZ_KX129784	conjugative
WP_050153616	10002_COG0477	Disseminated	NZ_KX129784	conjugative
WP_001293134	0010002;0010004_COG2916	Disseminated	NZ_KX129783	conjugative
WP_000800531	10003_COG2076	Disseminated	NZ_KX129782	conjugative
WP_001287392	0010002;0010004_COG2916	Disseminated	NZ_KX129782	conjugative
WP_000800531	10003_COG2076	Disseminated	NZ_KX084394	conjugative
WP_001287392	0010002;0010004_COG2916	Disseminated	NZ_KX084394	conjugative
WP_001293134	0010002;0010004_COG2916	Disseminated	NZ_KX084392	conjugative
WP_001293134	0010002;0010004_COG2916	Disseminated	NZ_KX032520	conjugative
WP_004181717	0010002;0010004_COG2916	Disseminated	NZ_KX029332	conjugative
WP_000186237	3000122_COG0110	Disseminated	NZ_KX029331	conjugative
WP_000052512	3004469_COG0488	Disseminated	NZ_KX009507	conjugative
WP_000186237	3000122_COG0110	Disseminated	NZ_KX009507	conjugative
WP_065990713	10002_COG0745	Disseminated	NZ_KX009059	conjugative
WP_172687590	10004_COG5002	Disseminated	NZ_KX009059	conjugative
WP_172687625	10002_COG0745	Disseminated	NZ_KX009059	conjugative
WP_013362818	3000560_COG0030	Disseminated	NZ_KX008967	conjugative
WP_000412211	3000122_COG4845	Disseminated	NZ_KU997026	conjugative
WP_080213634	0010002;0010004_COG2916	Disseminated	NZ_KU963390	conjugative
WP_065990713	10002_COG0745	Disseminated	NZ_KU950310	conjugative
WP_001293458	0010002;0010004_COG2916	Disseminated	NZ_KU934011	conjugative
WP_001146389	10003_COG2076	Disseminated	NZ_KU882681	conjugative
WP_000800531	10003_COG2076	Disseminated	NZ_KU743384	conjugative
WP_001287392	0010002;0010004_COG2916	Disseminated	NZ_KU743384	conjugative
WP_001293134	0010002;0010004_COG2916	Disseminated	NZ_KU743383	conjugative
WP_001221578	10002_COG0745	Disseminated	NZ_KU549175	conjugative
WP_000347934	10004_COG0841	Disseminated	NZ_KU341381	conjugative
WP_000800531	10003_COG2076	Disseminated	NZ_KU341381	conjugative
WP_001287392	0010002;0010004_COG2916	Disseminated	NZ_KU341381	conjugative
WP_002914189	10004_COG0845	Disseminated	NZ_KU341381	conjugative
WP_058914901	10004_COG0841	Disseminated	NZ_KU321583	conjugative
WP_063865358	10004_COG0845	Disseminated	NZ_KU321583	conjugative
WP_000412211	3000122_COG4845	Disseminated	NZ_KU315015	conjugative
WP_001293458	0010002;0010004_COG2916	Disseminated	NZ_KU314941	conjugative
WP_000800531	10003_COG2076	Disseminated	NZ_KU254580	conjugative
WP_001287392	0010002;0010004_COG2916	Disseminated	NZ_KU254578	conjugative
WP_032084014	3000320_COG2312	Disseminated	NZ_KU254577	conjugative
WP_049273832	10002_COG0477	Disseminated	NZ_KU254577	conjugative
WP_172688354	3000122_COG0110	Disseminated	NZ_KU254577	conjugative
WP_001293458	0010002;0010004_COG2916	Disseminated	NZ_KU167609	conjugative
WP_001293458	0010002;0010004_COG2916	Disseminated	NZ_KU167608	conjugative
WP_013362818	3000560_COG0030	Disseminated	NZ_KU130396	conjugative
WP_058914901	10004_COG0841	Disseminated	NZ_KT990220	conjugative
WP_063865358	10004_COG0845	Disseminated	NZ_KT990220	conjugative
WP_172687108	3003415_COG0294	Disseminated	NZ_KT990220	conjugative
WP_000412211	3000122_COG4845	Disseminated	NZ_KT935446	conjugative
WP_003092290	10004_COG0845	Disseminated	NZ_KT935446	conjugative
WP_003092293	10004_COG0841	Disseminated	NZ_KT935446	conjugative
WP_023093371	10001_COG1127	Disseminated	NZ_KT935446	conjugative
WP_106667912	3000202_COG0820	Disseminated	NZ_KT845955	conjugative
WP_001293458	0010002;0010004_COG2916	Disseminated	NZ_KT824791	conjugative
WP_013362818	3000560_COG0030	Disseminated	NZ_KT818627	conjugative
WP_000412211	3000122_COG4845	Disseminated	NZ_KT754167	conjugative
WP_001293133	0010002;0010004_COG2916	Disseminated	NZ_KT754165	conjugative
WP_000412211	3000122_COG4845	Disseminated	NZ_KT754164	conjugative
WP_000412211	3000122_COG4845	Disseminated	NZ_KT754163	conjugative
WP_000412211	3000122_COG4845	Disseminated	NZ_KT754162	conjugative
WP_000412211	3000122_COG4845	Disseminated	NZ_KT754160	conjugative
WP_013362818	3000560_COG0030	Disseminated	NZ_KT725788	conjugative
WP_000555733	10004_COG5002	Disseminated	NZ_KT347600	conjugative
WP_032294131	3004269_COG0745	Disseminated	NZ_KT347600	conjugative
WP_072651820	10004_COG1538	Disseminated	NZ_KT347600	conjugative
WP_000186237	3000122_COG0110	Disseminated	NZ_KT334335	conjugative
WP_000800531	10003_COG2076	Disseminated	NZ_KT334335	conjugative
WP_001287392	0010002;0010004_COG2916	Disseminated	NZ_KT334335	conjugative
WP_002914189	10004_COG0845	Disseminated	NZ_KT334335	conjugative
WP_172686727	10004_COG0841	Disseminated	NZ_KT334335	conjugative
WP_000347934	10004_COG0841	Disseminated	NZ_KT282968	conjugative
WP_002914189	10004_COG0845	Disseminated	NZ_KT282968	conjugative
WP_172686951	3004195_COG0583	Disseminated	NZ_KT225520	conjugative
WP_172687035	3004878_COG0542	Disseminated	NZ_KT225520	conjugative
WP_000412211	3000122_COG4845	Disseminated	NZ_KT203286	conjugative
WP_000475512	10004_COG1538	Disseminated	NZ_KT203286	conjugative
WP_001188930	10002_COG0745	Disseminated	NZ_KT203286	conjugative
WP_001572351	3004269_COG0745	Disseminated	NZ_KT203286	conjugative
WP_003032875	10004_COG5002	Disseminated	NZ_KT203286	conjugative
WP_004152116	3004878_COG0542	Disseminated	NZ_KT203286	conjugative
WP_001027044	3004269_COG1004	Disseminated	NZ_KT186230	conjugative
WP_043774378	3000122_COG4845	Disseminated	NZ_KT033470	conjugative
WP_106667912	3000202_COG0820	Disseminated	NZ_KR779901	conjugative
WP_001211180	3000071;3000234_COG5002	Disseminated	NZ_KR653209	conjugative
WP_000347934	10004_COG0841	Disseminated	NZ_KR653209	conjugative
WP_000475507	10004_COG1538	Disseminated	NZ_KR653209	conjugative
WP_000555736	10004_COG5002	Disseminated	NZ_KR653209	conjugative
WP_000697968	3004269_COG0745	Disseminated	NZ_KR653209	conjugative
WP_001188930	10002_COG0745	Disseminated	NZ_KR653209	conjugative
WP_001287392	0010002;0010004_COG2916	Disseminated	NZ_KR653209	conjugative
WP_002914189	10004_COG0845	Disseminated	NZ_KR653209	conjugative
WP_032491878	3004469_COG0488	Disseminated	NZ_KR230047	conjugative
WP_111144136	3004469_COG0488	Disseminated	NZ_KR230047	conjugative
WP_172686101	3000202_COG0820	Disseminated	NZ_KR230047	conjugative
WP_000052512	3004469_COG0488	Disseminated	NZ_KR091911	conjugative
WP_013362818	3000560_COG0030	Disseminated	NZ_KR091911	conjugative
WP_172686883	3000071;3000234_COG5002	Disseminated	NZ_KR066794	conjugative
WP_001038796	3000560_COG0030	Disseminated	NZ_KR066794	conjugative
WP_020945028	3004469_COG0488	Disseminated	NZ_KR066794	conjugative
WP_004248839	3000071;3000234_COG5002	Disseminated	NZ_KP975077	conjugative
WP_000186237	3000122_COG0110	Disseminated	NZ_KP975077	conjugative
WP_001287391	0010002;0010004_COG2916	Disseminated	NZ_KP975077	conjugative
WP_011152976	3000122_COG4845	Disseminated	NZ_KP975077	conjugative
WP_012477387	3000122_COG0110	Disseminated	NZ_KP975077	conjugative
WP_044704969	3004268_COG2194	Disseminated	NZ_KP975077	conjugative
WP_000412211	3000122_COG4845	Disseminated	NZ_KP975074	conjugative
WP_001010505	3000202_COG0820	Disseminated	NZ_KP890694	conjugative
WP_003830786	10002_COG0477	Disseminated	NZ_KP873172	conjugative
WP_001100753	3000056_COG2367	Disseminated	NZ_KP791968	conjugative
WP_023622804	3000122_COG0110	Disseminated	NZ_KP791968	conjugative
WP_001293458	0010002;0010004_COG2916	Disseminated	NZ_KP776609	conjugative
WP_001293458	0010002;0010004_COG2916	Disseminated	NZ_KP765744	conjugative
WP_001100753	3000056_COG2367	Disseminated	NZ_KP688397	conjugative
WP_000800689	3000122_COG0110	Disseminated	NZ_KP345882	conjugative
WP_001931474	3000091_COG2367	Disseminated	NZ_KP345882	conjugative
WP_172686685	3000071;3000234_COG5002	Disseminated	NZ_KP342511	conjugative
WP_172686490	3000202_COG0820	Disseminated	NZ_KP324830	conjugative
WP_039026336	3004469_COG0488	Disseminated	NZ_KM670336	conjugative
WP_052259183	3000560_COG0030	Disseminated	NZ_KM670336	conjugative
WP_001010505	3000202_COG0820	Disseminated	NZ_KM580533	conjugative
WP_001293133	0010002;0010004_COG2916	Disseminated	NZ_KM580533	conjugative
WP_001010505	3000202_COG0820	Disseminated	NZ_KM580532	conjugative
WP_001293133	0010002;0010004_COG2916	Disseminated	NZ_KM580532	conjugative
WP_001010505	3000202_COG0820	Disseminated	NZ_KM521836	conjugative
WP_032491878	3004469_COG0488	Disseminated	NZ_KM521836	conjugative
WP_001293458	0010002;0010004_COG2916	Disseminated	NZ_KM400601	conjugative
WP_001287392	0010002;0010004_COG2916	Disseminated	NZ_KM396300	conjugative
WP_001287392	0010002;0010004_COG2916	Disseminated	NZ_KM396299	conjugative
WP_001287392	0010002;0010004_COG2916	Disseminated	NZ_KM396298	conjugative
WP_001293133	0010002;0010004_COG2916	Disseminated	NZ_KM212169	conjugative
WP_106667912	3000202_COG0820	Disseminated	NZ_KM212169	conjugative
WP_000052512	3004469_COG0488	Disseminated	NZ_KM083064	conjugative
WP_001011939	3000122_COG4845	Disseminated	NZ_KM083064	conjugative
WP_001010505	3000202_COG0820	Disseminated	NZ_KJ922127	conjugative
WP_024127757	0010002;0010004_COG2916	Disseminated	NZ_KJ201886	conjugative
WP_004193231	3004195_COG0583	Disseminated	NZ_KC999035	conjugative
WP_040125980	3003462_COG0304	Disseminated	NZ_HG938357	conjugative
WP_040125953	3003460_COG1252	Disseminated	NZ_HG938357	conjugative
WP_175506570	10002_COG0745	Disseminated	NZ_CP054842	conjugative
WP_001011939	3000122_COG4845	Disseminated	NZ_CP054765	conjugative
WP_001011939	3000122_COG4845	Disseminated	NZ_CP054747	conjugative
WP_001011939	3000122_COG4845	Disseminated	NZ_CP054735	conjugative
WP_001011939	3000122_COG4845	Disseminated	NZ_CP054723	conjugative
WP_037239933	3004269_COG0745	Disseminated	NZ_CP054604	conjugative
WP_037931516	10004_COG0841	Disseminated	NZ_CP054604	conjugative
WP_037930753	3004269_COG0745	Disseminated	NZ_CP054603	conjugative
WP_031896209	3004469_COG0488	Disseminated	NZ_CP054445	conjugative
WP_000282655	3004152_COG0207	Disseminated	NZ_CP054441	conjugative
WP_031896209	3004469_COG0488	Disseminated	NZ_CP054441	conjugative
WP_001011939	3000122_COG4845	Disseminated	NZ_CP054305	conjugative
WP_004152084	3000071;3000234_COG5002	Disseminated	NZ_CP054304	conjugative
WP_000475512	10004_COG1538	Disseminated	NZ_CP054304	conjugative
WP_001188930	10002_COG0745	Disseminated	NZ_CP054304	conjugative
WP_001572351	3004269_COG0745	Disseminated	NZ_CP054304	conjugative
WP_003032875	10004_COG5002	Disseminated	NZ_CP054304	conjugative
WP_138333867	3003462_COG0304	Disseminated	NZ_CP054035	conjugative
WP_138333852	10004_COG1538	Disseminated	NZ_CP054035	conjugative
WP_138331446	10002_COG0477	Disseminated	NZ_CP054033	conjugative
WP_138331566	10002_COG0477	Disseminated	NZ_CP054033	conjugative
WP_138333867	3003462_COG0304	Disseminated	NZ_CP054024	conjugative
WP_138333852	10004_COG1538	Disseminated	NZ_CP054024	conjugative
WP_138333013	10001_COG3842	Disseminated	NZ_CP054022	conjugative
WP_138388598	10001_COG3842	Disseminated	NZ_CP054022	conjugative
WP_138388734	3004269_COG0745	Disseminated	NZ_CP054022	conjugative
WP_138388764	10004_COG0845	Disseminated	NZ_CP054022	conjugative
WP_138388765	10004_COG0845	Disseminated	NZ_CP054022	conjugative
WP_138388766	10004_COG0841	Disseminated	NZ_CP054022	conjugative
WP_138388965	10001_COG3842	Disseminated	NZ_CP054022	conjugative
WP_000052512	3004469_COG0488	Disseminated	NZ_CP053899	conjugative
WP_004193231	3004195_COG0583	Disseminated	NZ_CP053899	conjugative
WP_000052512	3004469_COG0488	Disseminated	NZ_CP053897	conjugative
WP_004193231	3004195_COG0583	Disseminated	NZ_CP053897	conjugative
WP_000052512	3004469_COG0488	Disseminated	NZ_CP053895	conjugative
WP_094307857	3004469_COG0488	Disseminated	NZ_CP053737	conjugative
WP_001293134	0010002;0010004_COG2916	Disseminated	NZ_CP053735	conjugative
WP_089613755	3004268_COG2194	Disseminated	NZ_CP053734	conjugative
WP_089613755	3004268_COG2194	Disseminated	NZ_CP053725	conjugative
WP_000800531	10003_COG2076	Disseminated	NZ_CP053724	conjugative
WP_000800531	10003_COG2076	Disseminated	NZ_CP053722	conjugative
WP_000800531	10003_COG2076	Disseminated	NZ_CP053721	conjugative
WP_039026394	3004268_COG2194	Disseminated	NZ_CP053721	conjugative
WP_055328146	0010002;0010004_COG2916	Disseminated	NZ_CP053721	conjugative
WP_000192349	10001_COG3842	Disseminated	NZ_CP053608	conjugative
WP_000770246	3004195_COG0583	Disseminated	NZ_CP053608	conjugative
WP_000192349	10001_COG3842	Disseminated	NZ_CP053606	conjugative
WP_000770246	3004195_COG0583	Disseminated	NZ_CP053606	conjugative
WP_033181208	3003462_COG0304	Disseminated	NZ_CP053444	conjugative
WP_000186237	3000122_COG0110	Disseminated	NZ_CP053372	conjugative
WP_000800531	10003_COG2076	Disseminated	NZ_CP053372	conjugative
WP_000412211	3000122_COG4845	Disseminated	NZ_CP053365	conjugative
WP_000475512	10004_COG1538	Disseminated	NZ_CP053365	conjugative
WP_001188930	10002_COG0745	Disseminated	NZ_CP053365	conjugative
WP_001572351	3004269_COG0745	Disseminated	NZ_CP053365	conjugative
WP_003032875	10004_COG5002	Disseminated	NZ_CP053365	conjugative
WP_001057737	10004_COG0745	Disseminated	NZ_CP053232	conjugative
WP_027688414	3003462_COG0304	Disseminated	NZ_CP053209	conjugative
WP_018068064	10004_COG0745	Disseminated	NZ_CP053209	conjugative
WP_027689802	10001_COG3842	Disseminated	NZ_CP053209	conjugative
WP_027689866	3004269_COG0745	Disseminated	NZ_CP053209	conjugative
WP_018071821	10004_COG0745	Disseminated	NZ_CP053207	conjugative
WP_018071823	10004_COG1538	Disseminated	NZ_CP053207	conjugative
WP_027688717	10002_COG0477	Disseminated	NZ_CP053207	conjugative
WP_027688719	3004469_COG0488	Disseminated	NZ_CP053207	conjugative
WP_027688882	10004_COG0841	Disseminated	NZ_CP053207	conjugative
WP_018482404	3004269_COG0745	Disseminated	NZ_CP053206	conjugative
WP_024319671	10004_COG0845	Disseminated	NZ_CP053206	conjugative
WP_024319672	10004_COG0845	Disseminated	NZ_CP053206	conjugative
WP_027687937	10001_COG3842	Disseminated	NZ_CP053206	conjugative
WP_027687997	10001_COG3842	Disseminated	NZ_CP053206	conjugative
WP_027688015	10001_COG3842	Disseminated	NZ_CP053206	conjugative
WP_027688277	10004_COG0841	Disseminated	NZ_CP053206	conjugative
WP_004248839	3000071;3000234_COG5002	Disseminated	NZ_CP053191	conjugative
WP_001287391	0010002;0010004_COG2916	Disseminated	NZ_CP053191	conjugative
WP_044704969	3004268_COG2194	Disseminated	NZ_CP053191	conjugative
WP_094309310	3000036_COG0654	Disseminated	NZ_CP053047	conjugative
WP_103859199	3004469_COG0488	Disseminated	NZ_CP053047	conjugative
WP_000052512	3004469_COG0488	Disseminated	NZ_CP053043	conjugative
WP_020486679	3003460_COG1252	Disseminated	NZ_CP053023	conjugative
WP_066702614	10002_COG0475	Disseminated	NZ_CP053023	conjugative
WP_012477387	3000122_COG0110	Disseminated	NZ_CP052872	conjugative
WP_004248839	3000071;3000234_COG5002	Disseminated	NZ_CP052871	conjugative
WP_001287391	0010002;0010004_COG2916	Disseminated	NZ_CP052871	conjugative
WP_004193231	3004195_COG0583	Disseminated	NZ_CP052871	conjugative
WP_044704969	3004268_COG2194	Disseminated	NZ_CP052871	conjugative
WP_171467093	10002_COG0477	Disseminated	NZ_CP052134	conjugative
WP_000052512	3004469_COG0488	Disseminated	NZ_CP051870	conjugative
WP_106907051	10004_COG0841	Disseminated	NZ_CP051728	conjugative
WP_169062140	10004_COG0845	Disseminated	NZ_CP051728	conjugative
WP_172235188	3004195_COG0583	Disseminated	NZ_CP051294	conjugative
WP_172235199	10001_COG3842	Disseminated	NZ_CP051294	conjugative
WP_001293458	0010002;0010004_COG2916	Disseminated	NZ_CP051221	conjugative
WP_004248839	3000071;3000234_COG5002	Disseminated	NZ_CP051135	conjugative
WP_001287391	0010002;0010004_COG2916	Disseminated	NZ_CP051135	conjugative
WP_004193231	3004195_COG0583	Disseminated	NZ_CP051135	conjugative
WP_044704969	3004268_COG2194	Disseminated	NZ_CP051135	conjugative
WP_002436614	3000071;3000234_COG5002	Disseminated	NZ_CP050860	conjugative
WP_001188930	10002_COG0745	Disseminated	NZ_CP050860	conjugative
WP_004118020	3004269_COG0745	Disseminated	NZ_CP050860	conjugative
WP_032439639	3004195_COG0583	Disseminated	NZ_CP050860	conjugative
WP_032439669	10004_COG1538	Disseminated	NZ_CP050860	conjugative
WP_012372821	10002_COG0477	Disseminated	NZ_CP050770	conjugative
WP_000186237	3000122_COG0110	Disseminated	NZ_CP050754	conjugative
WP_000347934	10004_COG0841	Disseminated	NZ_CP050754	conjugative
WP_000800531	10003_COG2076	Disseminated	NZ_CP050754	conjugative
WP_001011939	3000122_COG4845	Disseminated	NZ_CP050754	conjugative
WP_001287392	0010002;0010004_COG2916	Disseminated	NZ_CP050754	conjugative
WP_002914189	10004_COG0845	Disseminated	NZ_CP050754	conjugative
WP_000186237	3000122_COG0110	Disseminated	NZ_CP050751	conjugative
WP_000347934	10004_COG0841	Disseminated	NZ_CP050751	conjugative
WP_000800531	10003_COG2076	Disseminated	NZ_CP050751	conjugative
WP_001011939	3000122_COG4845	Disseminated	NZ_CP050751	conjugative
WP_001287392	0010002;0010004_COG2916	Disseminated	NZ_CP050751	conjugative
WP_002914189	10004_COG0845	Disseminated	NZ_CP050751	conjugative
WP_013362818	3000560_COG0030	Disseminated	NZ_CP050740	conjugative
WP_012372821	10002_COG0477	Disseminated	NZ_CP050735	conjugative
WP_001011939	3000122_COG4845	Disseminated	NZ_CP050732	conjugative
WP_039026394	3004268_COG2194	Disseminated	NZ_CP050732	conjugative
WP_000186237	3000122_COG0110	Disseminated	NZ_CP050729	conjugative
WP_000347934	10004_COG0841	Disseminated	NZ_CP050729	conjugative
WP_000800531	10003_COG2076	Disseminated	NZ_CP050729	conjugative
WP_001287392	0010002;0010004_COG2916	Disseminated	NZ_CP050729	conjugative
WP_002914189	10004_COG0845	Disseminated	NZ_CP050729	conjugative
WP_001011939	3000122_COG4845	Disseminated	NZ_CP050727	conjugative
WP_039026394	3004268_COG2194	Disseminated	NZ_CP050727	conjugative
WP_058914901	10004_COG0841	Disseminated	NZ_CP050724	conjugative
WP_063865358	10004_COG0845	Disseminated	NZ_CP050724	conjugative
WP_058914901	10004_COG0841	Disseminated	NZ_CP050713	conjugative
WP_063865358	10004_COG0845	Disseminated	NZ_CP050713	conjugative
WP_058914901	10004_COG0841	Disseminated	NZ_CP050710	conjugative
WP_063865358	10004_COG0845	Disseminated	NZ_CP050710	conjugative
WP_058914901	10004_COG0841	Disseminated	NZ_CP050707	conjugative
WP_063865358	10004_COG0845	Disseminated	NZ_CP050707	conjugative
WP_000052512	3004469_COG0488	Disseminated	NZ_CP050386	conjugative
WP_032495440	3000056_COG2367	Disseminated	NZ_CP050386	conjugative
WP_000052512	3004469_COG0488	Disseminated	NZ_CP050380	conjugative
WP_084456088	0010002;0010004_COG2916	Disseminated	NZ_CP050380	conjugative
WP_004152084	3000071;3000234_COG5002	Disseminated	NZ_CP050379	conjugative
WP_000475512	10004_COG1538	Disseminated	NZ_CP050379	conjugative
WP_001188930	10002_COG0745	Disseminated	NZ_CP050379	conjugative
WP_001572351	3004269_COG0745	Disseminated	NZ_CP050379	conjugative
WP_003032875	10004_COG5002	Disseminated	NZ_CP050379	conjugative
WP_004152116	3004878_COG0542	Disseminated	NZ_CP050379	conjugative
WP_001293458	0010002;0010004_COG2916	Disseminated	NZ_CP050375	conjugative
WP_000475512	10004_COG1538	Disseminated	NZ_CP050373	conjugative
WP_001572351	3004269_COG0745	Disseminated	NZ_CP050373	conjugative
WP_003032875	10004_COG5002	Disseminated	NZ_CP050373	conjugative
WP_013362818	3000560_COG0030	Disseminated	NZ_CP050372	conjugative
WP_013362818	3000560_COG0030	Disseminated	NZ_CP050367	conjugative
WP_031281281	3000122_COG0110	Disseminated	NZ_CP050361	conjugative
WP_128461695	3003462_COG0304	Disseminated	NZ_CP050112	conjugative
WP_018516616	10004_COG1309	Disseminated	NZ_CP050109	conjugative
WP_018516761	10001_COG3842	Disseminated	NZ_CP050109	conjugative
WP_018516774	10001_COG3842	Disseminated	NZ_CP050109	conjugative
WP_047620756	3004269_COG0745	Disseminated	NZ_CP050109	conjugative
WP_130748125	10004_COG0845	Disseminated	NZ_CP050109	conjugative
WP_130748126	10004_COG0841	Disseminated	NZ_CP050109	conjugative
WP_130748157	10004_COG0745	Disseminated	NZ_CP050109	conjugative
WP_130748203	10004_COG0845	Disseminated	NZ_CP050109	conjugative
WP_130748204	10004_COG0845	Disseminated	NZ_CP050109	conjugative
WP_130748205	10004_COG0841	Disseminated	NZ_CP050109	conjugative
WP_128461695	3003462_COG0304	Disseminated	NZ_CP050107	conjugative
WP_018516616	10004_COG1309	Disseminated	NZ_CP050104	conjugative
WP_018516761	10001_COG3842	Disseminated	NZ_CP050104	conjugative
WP_018516774	10001_COG3842	Disseminated	NZ_CP050104	conjugative
WP_047620756	3004269_COG0745	Disseminated	NZ_CP050104	conjugative
WP_130748125	10004_COG0845	Disseminated	NZ_CP050104	conjugative
WP_130748126	10004_COG0841	Disseminated	NZ_CP050104	conjugative
WP_130748157	10004_COG0745	Disseminated	NZ_CP050104	conjugative
WP_130748203	10004_COG0845	Disseminated	NZ_CP050104	conjugative
WP_130748204	10004_COG0845	Disseminated	NZ_CP050104	conjugative
WP_130748205	10004_COG0841	Disseminated	NZ_CP050104	conjugative
WP_033181208	3003462_COG0304	Disseminated	NZ_CP050102	conjugative
WP_033181208	3003462_COG0304	Disseminated	NZ_CP050096	conjugative
WP_028744293	10004_COG0745	Disseminated	NZ_CP050090	conjugative
WP_128408529	3004269_COG0745	Disseminated	NZ_CP050090	conjugative
WP_128408534	3004269_COG0745	Disseminated	NZ_CP050090	conjugative
WP_128408537	3004269_COG0745	Disseminated	NZ_CP050090	conjugative
WP_128408919	3003462_COG0304	Disseminated	NZ_CP050089	conjugative
WP_018245702	10004_COG1309	Disseminated	NZ_CP050086	conjugative
WP_018245221	10004_COG0841	Disseminated	NZ_CP050086	conjugative
WP_018245222	10004_COG0845	Disseminated	NZ_CP050086	conjugative
WP_018245641	10001_COG3842	Disseminated	NZ_CP050086	conjugative
WP_018245663	10001_COG3842	Disseminated	NZ_CP050086	conjugative
WP_018245695	10001_COG3842	Disseminated	NZ_CP050086	conjugative
WP_018245905	10004_COG0841	Disseminated	NZ_CP050086	conjugative
WP_018245906	10004_COG0845	Disseminated	NZ_CP050086	conjugative
WP_018245930	3004269_COG0745	Disseminated	NZ_CP050086	conjugative
WP_166481161	10004_COG0845	Disseminated	NZ_CP050086	conjugative
WP_027688414	3003462_COG0304	Disseminated	NZ_CP050084	conjugative
WP_018068064	10004_COG0745	Disseminated	NZ_CP050084	conjugative
WP_027689866	3004269_COG0745	Disseminated	NZ_CP050084	conjugative
WP_130657836	10001_COG3842	Disseminated	NZ_CP050084	conjugative
WP_018071821	10004_COG0745	Disseminated	NZ_CP050083	conjugative
WP_027688882	10004_COG0841	Disseminated	NZ_CP050083	conjugative
WP_130666007	10002_COG0477	Disseminated	NZ_CP050083	conjugative
WP_130689035	10004_COG1538	Disseminated	NZ_CP050083	conjugative
WP_130689095	3004469_COG0488	Disseminated	NZ_CP050083	conjugative
WP_018482404	3004269_COG0745	Disseminated	NZ_CP050081	conjugative
WP_024319671	10004_COG0845	Disseminated	NZ_CP050081	conjugative
WP_024319672	10004_COG0845	Disseminated	NZ_CP050081	conjugative
WP_130761180	10001_COG3842	Disseminated	NZ_CP050081	conjugative
WP_130761199	10001_COG3842	Disseminated	NZ_CP050081	conjugative
WP_130762602	10004_COG0841	Disseminated	NZ_CP050081	conjugative
WP_130762646	10001_COG3842	Disseminated	NZ_CP050081	conjugative
WP_015243636	10003_COG2076	Disseminated	NZ_CP050076	conjugative
WP_004026629	0010002;0010004_COG2916	Disseminated	NZ_CP050068	conjugative
WP_009652383	10004_COG1538	Disseminated	NZ_CP050068	conjugative
WP_009652401	10004_COG0845	Disseminated	NZ_CP050068	conjugative
WP_009652412	10004_COG5002	Disseminated	NZ_CP050068	conjugative
WP_009652455	10004_COG0841	Disseminated	NZ_CP050068	conjugative
WP_009652501	10004_COG0845	Disseminated	NZ_CP050068	conjugative
WP_016154444	10004_COG0841	Disseminated	NZ_CP050068	conjugative
WP_032950081	10004_COG0745	Disseminated	NZ_CP050068	conjugative
WP_166194919	3004269_COG1004	Disseminated	NZ_CP049814	conjugative
WP_050047025	3000560_COG0030	Disseminated	NZ_CP049777	conjugative
WP_138333867	3003462_COG0304	Disseminated	NZ_CP049734	conjugative
WP_165586599	10004_COG1538	Disseminated	NZ_CP049734	conjugative
WP_018070779	3004469_COG0488	Disseminated	NZ_CP049733	conjugative
WP_018071821	10004_COG0745	Disseminated	NZ_CP049733	conjugative
WP_018071823	10004_COG1538	Disseminated	NZ_CP049733	conjugative
WP_024320220	10002_COG0477	Disseminated	NZ_CP049733	conjugative
WP_027688882	10004_COG0841	Disseminated	NZ_CP049733	conjugative
WP_018482404	3004269_COG0745	Disseminated	NZ_CP049731	conjugative
WP_027687937	10001_COG3842	Disseminated	NZ_CP049731	conjugative
WP_130663187	10001_COG3842	Disseminated	NZ_CP049731	conjugative
WP_130663345	10004_COG0845	Disseminated	NZ_CP049731	conjugative
WP_130663346	10004_COG0845	Disseminated	NZ_CP049731	conjugative
WP_130665636	10001_COG3842	Disseminated	NZ_CP049731	conjugative
WP_130673782	10004_COG0841	Disseminated	NZ_CP049731	conjugative
WP_009309895	3000071;3000234_COG5002	Disseminated	NZ_CP049605	conjugative
WP_001188930	10002_COG0745	Disseminated	NZ_CP049605	conjugative
WP_004152116	3004878_COG0542	Disseminated	NZ_CP049605	conjugative
WP_023280925	10004_COG1538	Disseminated	NZ_CP049605	conjugative
WP_032437967	10004_COG5002	Disseminated	NZ_CP049605	conjugative
WP_032437987	3004269_COG0745	Disseminated	NZ_CP049605	conjugative
WP_001293458	0010002;0010004_COG2916	Disseminated	NZ_CP049602	conjugative
WP_001287388	0010002;0010004_COG2916	Disseminated	NZ_CP049354	conjugative
WP_094309310	3000036_COG0654	Disseminated	NZ_CP049354	conjugative
WP_136655509	3004469_COG0488	Disseminated	NZ_CP049354	conjugative
WP_136655510	3000122_COG0110	Disseminated	NZ_CP049354	conjugative
WP_165225529	10004_COG0841	Disseminated	NZ_CP049245	conjugative
WP_165225530	10004_COG0745	Disseminated	NZ_CP049245	conjugative
WP_165225699	3004269_COG1004	Disseminated	NZ_CP049245	conjugative
WP_165225934	10002_COG0475	Disseminated	NZ_CP049245	conjugative
WP_001011939	3000122_COG4845	Disseminated	NZ_CP049193	conjugative
WP_001287391	0010002;0010004_COG2916	Disseminated	NZ_CP049193	conjugative
WP_004193231	3004195_COG0583	Disseminated	NZ_CP049193	conjugative
WP_001011939	3000122_COG4845	Disseminated	NZ_CP049189	conjugative
WP_001287391	0010002;0010004_COG2916	Disseminated	NZ_CP049189	conjugative
WP_004193231	3004195_COG0583	Disseminated	NZ_CP049189	conjugative
WP_032492461	3004195_COG0583	Disseminated	NZ_CP049189	conjugative
WP_024767291	10002_COG0745	Disseminated	NZ_CP049142	conjugative
WP_000800531	10003_COG2076	Disseminated	NZ_CP049082	conjugative
WP_004248839	3000071;3000234_COG5002	Disseminated	NZ_CP049047	conjugative
WP_001011939	3000122_COG4845	Disseminated	NZ_CP049047	conjugative
WP_001287391	0010002;0010004_COG2916	Disseminated	NZ_CP049047	conjugative
WP_001572373	3004268_COG2194	Disseminated	NZ_CP049047	conjugative
WP_004193231	3004195_COG0583	Disseminated	NZ_CP049047	conjugative
WP_165198188	10004_COG0745	Disseminated	NZ_CP049038	conjugative
WP_000555737	10004_COG5002	Disseminated	NZ_CP048776	conjugative
WP_000697965	3004269_COG0745	Disseminated	NZ_CP048776	conjugative
WP_172480788	10004_COG1538	Disseminated	NZ_CP048776	conjugative
WP_167840760	10002_COG0477	Disseminated	NZ_CP048762	conjugative
WP_167840761	10002_COG0477	Disseminated	NZ_CP048762	conjugative
WP_063280106	3000202_COG0820	Disseminated	NZ_CP048644	conjugative
WP_035226354	3004268_COG2194	Disseminated	NZ_CP048637	conjugative
WP_058452988	3004469_COG0488	Disseminated	NZ_CP048619	conjugative
WP_163897489	3004269_COG0745	Disseminated	NZ_CP048424	conjugative
WP_013362818	3000560_COG0030	Disseminated	NZ_CP048372	conjugative
WP_001293140	0010002;0010004_COG2916	Disseminated	NZ_CP048363	conjugative
WP_004193231	3004195_COG0583	Disseminated	NZ_CP048360	conjugative
WP_001325019	10001_COG1127	Disseminated	NZ_CP048352	conjugative
WP_032192119	3004269_COG0463	Disseminated	NZ_CP048351	conjugative
WP_001287391	0010002;0010004_COG2916	Disseminated	NZ_CP048350	conjugative
WP_001293458	0010002;0010004_COG2916	Disseminated	NZ_CP048346	conjugative
WP_000412211	3000122_COG4845	Disseminated	NZ_CP048338	conjugative
WP_004193231	3004195_COG0583	Disseminated	NZ_CP048338	conjugative
WP_001293458	0010002;0010004_COG2916	Disseminated	NZ_CP048327	conjugative
WP_001293458	0010002;0010004_COG2916	Disseminated	NZ_CP048325	conjugative
WP_001293458	0010002;0010004_COG2916	Disseminated	NZ_CP048321	conjugative
WP_013362818	3000560_COG0030	Disseminated	NZ_CP048311	conjugative
WP_004193231	3004195_COG0583	Disseminated	NZ_CP048305	conjugative
WP_004248839	3000071;3000234_COG5002	Disseminated	NZ_CP048293	conjugative
WP_001287391	0010002;0010004_COG2916	Disseminated	NZ_CP048293	conjugative
WP_001572373	3004268_COG2194	Disseminated	NZ_CP048293	conjugative
WP_003551798	3003462_COG0304	Disseminated	NZ_CP048285	conjugative
WP_011654218	10004_COG1538	Disseminated	NZ_CP048285	conjugative
WP_005320953	0010002;0010004_COG2916	Disseminated	NZ_CP048224	conjugative
WP_005321524	3004268_COG2194	Disseminated	NZ_CP048224	conjugative
WP_005321527	3004268_COG2194	Disseminated	NZ_CP048224	conjugative
WP_005322140	0010002;0010004_COG2916	Disseminated	NZ_CP048224	conjugative
WP_000052512	3004469_COG0488	Disseminated	NZ_CP048041	conjugative
WP_000347934	10004_COG0841	Disseminated	NZ_CP048026	conjugative
WP_002914189	10004_COG0845	Disseminated	NZ_CP048026	conjugative
WP_049885068	10002_COG0477	Disseminated	NZ_CP047882	conjugative
WP_000800531	10003_COG2076	Disseminated	NZ_CP047877	conjugative
WP_001287392	0010002;0010004_COG2916	Disseminated	NZ_CP047668	conjugative
WP_000800531	10003_COG2076	Disseminated	NZ_CP047666	conjugative
WP_001293134	0010002;0010004_COG2916	Disseminated	NZ_CP047664	conjugative
WP_000800531	10003_COG2076	Disseminated	NZ_CP047659	conjugative
WP_002436614	3000071;3000234_COG5002	Disseminated	NZ_CP047634	conjugative
WP_001188930	10002_COG0745	Disseminated	NZ_CP047634	conjugative
WP_004118020	3004269_COG0745	Disseminated	NZ_CP047634	conjugative
WP_032439639	3004195_COG0583	Disseminated	NZ_CP047634	conjugative
WP_163622399	10004_COG1538	Disseminated	NZ_CP047634	conjugative
WP_001293134	0010002;0010004_COG2916	Disseminated	NZ_CP047612	conjugative
WP_094309310	3000036_COG0654	Disseminated	NZ_CP047578	conjugative
WP_000475512	10004_COG1538	Disseminated	NZ_CP047573	conjugative
WP_000800531	10003_COG2076	Disseminated	NZ_CP047573	conjugative
WP_003032875	10004_COG5002	Disseminated	NZ_CP047573	conjugative
WP_065801211	3004269_COG0745	Disseminated	NZ_CP047573	conjugative
WP_094309310	3000036_COG0654	Disseminated	NZ_CP047572	conjugative
WP_064754130	3000036_COG0654	Disseminated	NZ_CP047353	conjugative
WP_084929516	3000560_COG0030	Disseminated	NZ_CP047353	conjugative
WP_094315248	3004469_COG0488	Disseminated	NZ_CP047353	conjugative
WP_064754130	3000036_COG0654	Disseminated	NZ_CP047350	conjugative
WP_084929516	3000560_COG0030	Disseminated	NZ_CP047350	conjugative
WP_094315248	3004469_COG0488	Disseminated	NZ_CP047350	conjugative
WP_064754130	3000036_COG0654	Disseminated	NZ_CP047345	conjugative
WP_084929516	3000560_COG0030	Disseminated	NZ_CP047345	conjugative
WP_094315248	3004469_COG0488	Disseminated	NZ_CP047345	conjugative
WP_004152084	3000071;3000234_COG5002	Disseminated	NZ_CP047337	conjugative
WP_000475512	10004_COG1538	Disseminated	NZ_CP047337	conjugative
WP_001188930	10002_COG0745	Disseminated	NZ_CP047337	conjugative
WP_001572351	3004269_COG0745	Disseminated	NZ_CP047337	conjugative
WP_003032875	10004_COG5002	Disseminated	NZ_CP047337	conjugative
WP_004152116	3004878_COG0542	Disseminated	NZ_CP047337	conjugative
WP_004193231	3004195_COG0583	Disseminated	NZ_CP047337	conjugative
WP_072310976	3004268_COG2194	Disseminated	NZ_CP047337	conjugative
WP_072310977	3004269_COG0745	Disseminated	NZ_CP047337	conjugative
WP_000671200	3000071;3000234_COG5002	Disseminated	NZ_CP047309	conjugative
WP_015059177	3000071;3000234_COG5002	Disseminated	NZ_CP047309	conjugative
WP_000475508	10004_COG1538	Disseminated	NZ_CP047309	conjugative
WP_000697973	3004269_COG0745	Disseminated	NZ_CP047309	conjugative
WP_001188929	10002_COG0745	Disseminated	NZ_CP047309	conjugative
WP_000186237	3000122_COG0110	Disseminated	NZ_CP047288	conjugative
WP_000800531	10003_COG2076	Disseminated	NZ_CP047288	conjugative
WP_011316741	10004_COG0745	Disseminated	NZ_CP047244	conjugative
WP_011316770	3004878_COG0542	Disseminated	NZ_CP047244	conjugative
WP_001011939	3000122_COG4845	Disseminated	NZ_CP047195	conjugative
WP_001027044	3004269_COG1004	Disseminated	NZ_CP047132	conjugative
WP_000052512	3004469_COG0488	Disseminated	NZ_CP047114	conjugative
WP_004193231	3004195_COG0583	Disseminated	NZ_CP047114	conjugative
WP_004152084	3000071;3000234_COG5002	Disseminated	NZ_CP046950	conjugative
WP_000475512	10004_COG1538	Disseminated	NZ_CP046950	conjugative
WP_001188930	10002_COG0745	Disseminated	NZ_CP046950	conjugative
WP_001572351	3004269_COG0745	Disseminated	NZ_CP046950	conjugative
WP_003032875	10004_COG5002	Disseminated	NZ_CP046950	conjugative
WP_004186909	10004_COG1538	Disseminated	NZ_CP046950	conjugative
WP_023320118	10004_COG5002	Disseminated	NZ_CP046950	conjugative
WP_049110607	10004_COG0745	Disseminated	NZ_CP046950	conjugative
WP_001293134	0010002;0010004_COG2916	Disseminated	NZ_CP046719	conjugative
WP_001287388	0010002;0010004_COG2916	Disseminated	NZ_CP046717	conjugative
WP_094309310	3000036_COG0654	Disseminated	NZ_CP046717	conjugative
WP_136655509	3004469_COG0488	Disseminated	NZ_CP046717	conjugative
WP_136655510	3000122_COG0110	Disseminated	NZ_CP046717	conjugative
WP_114082118	10004_COG0745	Disseminated	NZ_CP046704	conjugative
WP_027813543	3004269_COG0745	Disseminated	NZ_CP046610	conjugative
WP_004152084	3000071;3000234_COG5002	Disseminated	NZ_CP046382	conjugative
WP_000475512	10004_COG1538	Disseminated	NZ_CP046382	conjugative
WP_001188930	10002_COG0745	Disseminated	NZ_CP046382	conjugative
WP_001572351	3004269_COG0745	Disseminated	NZ_CP046382	conjugative
WP_003032875	10004_COG5002	Disseminated	NZ_CP046382	conjugative
WP_004186909	10004_COG1538	Disseminated	NZ_CP046382	conjugative
WP_023320118	10004_COG5002	Disseminated	NZ_CP046382	conjugative
WP_049110607	10004_COG0745	Disseminated	NZ_CP046382	conjugative
WP_000671200	3000071;3000234_COG5002	Disseminated	NZ_CP046347	conjugative
WP_015059177	3000071;3000234_COG5002	Disseminated	NZ_CP046347	conjugative
WP_000475508	10004_COG1538	Disseminated	NZ_CP046347	conjugative
WP_000697973	3004269_COG0745	Disseminated	NZ_CP046347	conjugative
WP_001188929	10002_COG0745	Disseminated	NZ_CP046347	conjugative
WP_003830719	10003_COG2076	Disseminated	NZ_CP046347	conjugative
WP_003830786	10002_COG0477	Disseminated	NZ_CP046347	conjugative
WP_001293458	0010002;0010004_COG2916	Disseminated	NZ_CP046274	conjugative
WP_155188030	10004_COG1538	Disseminated	NZ_CP046254	conjugative
WP_155188033	10004_COG0841	Disseminated	NZ_CP046254	conjugative
WP_155188036	10004_COG0845	Disseminated	NZ_CP046254	conjugative
WP_001574277	10002_COG0477	Disseminated	NZ_CP046076	conjugative
WP_001287388	0010002;0010004_COG2916	Disseminated	NZ_CP046007	conjugative
WP_094309310	3000036_COG0654	Disseminated	NZ_CP046007	conjugative
WP_000800531	10003_COG2076	Disseminated	NZ_CP046004	conjugative
WP_001287388	0010002;0010004_COG2916	Disseminated	NZ_CP046004	conjugative
WP_094309310	3000036_COG0654	Disseminated	NZ_CP046004	conjugative
WP_136655509	3004469_COG0488	Disseminated	NZ_CP046004	conjugative
WP_136655510	3000122_COG0110	Disseminated	NZ_CP046004	conjugative
WP_094309310	3000036_COG0654	Disseminated	NZ_CP046002	conjugative
WP_103859199	3004469_COG0488	Disseminated	NZ_CP046002	conjugative
WP_094309310	3000036_COG0654	Disseminated	NZ_CP045998	conjugative
WP_103859199	3004469_COG0488	Disseminated	NZ_CP045998	conjugative
WP_015062720	10004_COG5002	Disseminated	NZ_CP045959	conjugative
WP_015062721	10004_COG0745	Disseminated	NZ_CP045959	conjugative
WP_079963718	10004_COG1538	Disseminated	NZ_CP045959	conjugative
WP_039026394	3004268_COG2194	Disseminated	NZ_CP045953	conjugative
WP_013362818	3000560_COG0030	Disseminated	NZ_CP045943	conjugative
WP_000800531	10003_COG2076	Disseminated	NZ_CP045844	conjugative
WP_001287392	0010002;0010004_COG2916	Disseminated	NZ_CP045844	conjugative
WP_153689702	3004195_COG0583	Disseminated	NZ_CP045770	conjugative
WP_000555736	10004_COG5002	Disseminated	NZ_CP045742	conjugative
WP_004193231	3004195_COG0583	Disseminated	NZ_CP045467	conjugative
WP_001293134	0010002;0010004_COG2916	Disseminated	NZ_CP045460	conjugative
WP_001211180	3000071;3000234_COG5002	Disseminated	NZ_CP045449	conjugative
WP_000475507	10004_COG1538	Disseminated	NZ_CP045449	conjugative
WP_000555736	10004_COG5002	Disseminated	NZ_CP045449	conjugative
WP_000697968	3004269_COG0745	Disseminated	NZ_CP045449	conjugative
WP_001188930	10002_COG0745	Disseminated	NZ_CP045449	conjugative
WP_001287392	0010002;0010004_COG2916	Disseminated	NZ_CP045449	conjugative
WP_001211180	3000071;3000234_COG5002	Disseminated	NZ_CP045446	conjugative
WP_000475507	10004_COG1538	Disseminated	NZ_CP045446	conjugative
WP_000555736	10004_COG5002	Disseminated	NZ_CP045446	conjugative
WP_000697968	3004269_COG0745	Disseminated	NZ_CP045446	conjugative
WP_001188930	10002_COG0745	Disseminated	NZ_CP045446	conjugative
WP_001287392	0010002;0010004_COG2916	Disseminated	NZ_CP045446	conjugative
WP_057796891	10004_COG0745	Disseminated	NZ_CP045411	conjugative
WP_057796891	10004_COG0745	Disseminated	NZ_CP045405	conjugative
WP_057796891	10004_COG0745	Disseminated	NZ_CP045394	conjugative
WP_014845087	3004469_COG0488	Disseminated	NZ_CP045305	conjugative
WP_014845101	10002_COG0477	Disseminated	NZ_CP045305	conjugative
WP_014845104	10004_COG1538	Disseminated	NZ_CP045305	conjugative
WP_152390061	10004_COG0745	Disseminated	NZ_CP045303	conjugative
WP_152390070	3004469_COG0488	Disseminated	NZ_CP045303	conjugative
WP_152390271	10004_COG0841	Disseminated	NZ_CP045303	conjugative
WP_152390272	10004_COG0845	Disseminated	NZ_CP045303	conjugative
WP_044715196	0010002;0010004_COG2916	Disseminated	NZ_CP045218	conjugative
WP_001293458	0010002;0010004_COG2916	Disseminated	NZ_CP045195	conjugative
WP_112777917	3000560_COG0030	Disseminated	NZ_CP045189	conjugative
WP_153789830	0010002;0010004_COG2916	Disseminated	NZ_CP045062	conjugative
WP_153789830	0010002;0010004_COG2916	Disseminated	NZ_CP045055	conjugative
WP_000792433	3000071;3000234_COG5002	Disseminated	NZ_CP045023	conjugative
WP_001024724	3003462_COG0304	Disseminated	NZ_CP045023	conjugative
WP_043320231	3000071;3000234_COG5002	Disseminated	NZ_CP045023	conjugative
WP_001038790	3000560_COG0030	Disseminated	NZ_CP045013	conjugative
WP_002307657	10004_COG5002	Disseminated	NZ_CP045013	conjugative
WP_167746207	3004469_COG0488	Disseminated	NZ_CP045013	conjugative
WP_031656915	10004_COG1538	Disseminated	NZ_CP044976	conjugative
WP_001287388	0010002;0010004_COG2916	Disseminated	NZ_CP044968	conjugative
WP_052259183	3000560_COG0030	Disseminated	NZ_CP044962	conjugative
WP_094315248	3004469_COG0488	Disseminated	NZ_CP044962	conjugative
WP_001287388	0010002;0010004_COG2916	Disseminated	NZ_CP044958	conjugative
WP_159597435	10004_COG1538	Disseminated	NZ_CP044551	conjugative
WP_043854939	10004_COG1309	Disseminated	NZ_CP044544	conjugative
WP_080890809	10004_COG0845	Disseminated	NZ_CP044544	conjugative
WP_100554914	3004269_COG0745	Disseminated	NZ_CP044544	conjugative
WP_100554937	3004269_COG0745	Disseminated	NZ_CP044544	conjugative
WP_100554957	3004269_COG0745	Disseminated	NZ_CP044544	conjugative
WP_100957189	10004_COG0841	Disseminated	NZ_CP044544	conjugative
WP_002436614	3000071;3000234_COG5002	Disseminated	NZ_CP044528	conjugative
WP_000475503	10004_COG1538	Disseminated	NZ_CP044528	conjugative
WP_004118652	10004_COG5002	Disseminated	NZ_CP044528	conjugative
WP_004118655	3004269_COG0745	Disseminated	NZ_CP044528	conjugative
WP_019077719	10002_COG0475	Disseminated	NZ_CP044528	conjugative
WP_063851048	10002_COG0745	Disseminated	NZ_CP044528	conjugative
WP_063923490	3004878_COG0542	Disseminated	NZ_CP044528	conjugative
WP_001293134	0010002;0010004_COG2916	Disseminated	NZ_CP044406	conjugative
WP_156664186	3004269_COG0745	Disseminated	NZ_CP044395	conjugative
WP_156664200	3004268_COG2194	Disseminated	NZ_CP044395	conjugative
WP_004193231	3004195_COG0583	Disseminated	NZ_CP044394	conjugative
WP_072310977	3004269_COG0745	Disseminated	NZ_CP044391	conjugative
WP_004193231	3004195_COG0583	Disseminated	NZ_CP044390	conjugative
WP_004193231	3004195_COG0583	Disseminated	NZ_CP044387	conjugative
WP_089613755	3004268_COG2194	Disseminated	NZ_CP044383	conjugative
WP_000800531	10003_COG2076	Disseminated	NZ_CP044381	conjugative
WP_004193231	3004195_COG0583	Disseminated	NZ_CP044381	conjugative
WP_000800531	10003_COG2076	Disseminated	NZ_CP044377	conjugative
WP_000800531	10003_COG2076	Disseminated	NZ_CP044369	conjugative
WP_156650801	3000122_COG4845	Disseminated	NZ_CP044369	conjugative
WP_156650808	3004268_COG2194	Disseminated	NZ_CP044369	conjugative
WP_000800531	10003_COG2076	Disseminated	NZ_CP044348	conjugative
WP_000052512	3004469_COG0488	Disseminated	NZ_CP044337	conjugative
WP_000800531	10003_COG2076	Disseminated	NZ_CP044299	conjugative
WP_001287388	0010002;0010004_COG2916	Disseminated	NZ_CP044299	conjugative
WP_039026336	3004469_COG0488	Disseminated	NZ_CP044292	conjugative
WP_002351733	10004_COG5002	Disseminated	NZ_CP044275	conjugative
WP_001211180	3000071;3000234_COG5002	Disseminated	NZ_CP044256	conjugative
WP_000475511	10004_COG1538	Disseminated	NZ_CP044256	conjugative
WP_000555738	10004_COG5002	Disseminated	NZ_CP044256	conjugative
WP_000697969	3004269_COG0745	Disseminated	NZ_CP044256	conjugative
WP_001188930	10002_COG0745	Disseminated	NZ_CP044256	conjugative
WP_001287391	0010002;0010004_COG2916	Disseminated	NZ_CP044256	conjugative
WP_004248839	3000071;3000234_COG5002	Disseminated	NZ_CP044215	conjugative
WP_001011939	3000122_COG4845	Disseminated	NZ_CP044215	conjugative
WP_001287391	0010002;0010004_COG2916	Disseminated	NZ_CP044215	conjugative
WP_001572373	3004268_COG2194	Disseminated	NZ_CP044215	conjugative
WP_004193231	3004195_COG0583	Disseminated	NZ_CP044215	conjugative
WP_013362818	3000560_COG0030	Disseminated	NZ_CP044156	conjugative
WP_000671200	3000071;3000234_COG5002	Disseminated	NZ_CP044100	conjugative
WP_015059177	3000071;3000234_COG5002	Disseminated	NZ_CP044100	conjugative
WP_000475508	10004_COG1538	Disseminated	NZ_CP044100	conjugative
WP_000697973	3004269_COG0745	Disseminated	NZ_CP044100	conjugative
WP_001188929	10002_COG0745	Disseminated	NZ_CP044100	conjugative
WP_003830719	10003_COG2076	Disseminated	NZ_CP044100	conjugative
WP_003830786	10002_COG0477	Disseminated	NZ_CP044100	conjugative
WP_004248839	3000071;3000234_COG5002	Disseminated	NZ_CP044051	conjugative
WP_001287391	0010002;0010004_COG2916	Disseminated	NZ_CP044051	conjugative
WP_040107888	10001_COG1127	Disseminated	NZ_CP044049	conjugative
WP_060598839	3004195_COG0583	Disseminated	NZ_CP044049	conjugative
WP_031281281	3000122_COG0110	Disseminated	NZ_CP044045	conjugative
WP_001287392	0010002;0010004_COG2916	Disseminated	NZ_CP043951	conjugative
WP_013362818	3000560_COG0030	Disseminated	NZ_CP043949	conjugative
WP_013362818	3000560_COG0030	Disseminated	NZ_CP043945	conjugative
WP_063865358	10004_COG0845	Disseminated	NZ_CP043935	conjugative
WP_000052512	3004469_COG0488	Disseminated	NZ_CP043933	conjugative
WP_000800531	10003_COG2076	Disseminated	NZ_CP043933	conjugative
WP_004181717	0010002;0010004_COG2916	Disseminated	NZ_CP043933	conjugative
WP_004193231	3004195_COG0583	Disseminated	NZ_CP043933	conjugative
WP_004248839	3000071;3000234_COG5002	Disseminated	NZ_CP043927	conjugative
WP_000233327	3003460_COG1252	Disseminated	NZ_CP043927	conjugative
WP_001011939	3000122_COG4845	Disseminated	NZ_CP043927	conjugative
WP_001287391	0010002;0010004_COG2916	Disseminated	NZ_CP043927	conjugative
WP_001572373	3004268_COG2194	Disseminated	NZ_CP043927	conjugative
WP_004193231	3004195_COG0583	Disseminated	NZ_CP043927	conjugative
WP_009652383	10004_COG1538	Disseminated	NZ_CP043927	conjugative
WP_009652401	10004_COG0845	Disseminated	NZ_CP043927	conjugative
WP_009652412	10004_COG5002	Disseminated	NZ_CP043927	conjugative
WP_009652481	10004_COG0745	Disseminated	NZ_CP043927	conjugative
WP_009652501	10004_COG0845	Disseminated	NZ_CP043927	conjugative
WP_016154444	10004_COG0841	Disseminated	NZ_CP043927	conjugative
WP_042863089	10003_COG2076	Disseminated	NZ_CP043927	conjugative
WP_042863502	10004_COG0841	Disseminated	NZ_CP043927	conjugative
WP_001287391	0010002;0010004_COG2916	Disseminated	NZ_CP043855	conjugative
WP_045334617	3000071;3000234_COG5002	Disseminated	NZ_CP043854	conjugative
WP_023331517	10004_COG1538	Disseminated	NZ_CP043854	conjugative
WP_023331518	3004269_COG0745	Disseminated	NZ_CP043854	conjugative
WP_045334599	10004_COG5002	Disseminated	NZ_CP043854	conjugative
WP_045334614	10002_COG0745	Disseminated	NZ_CP043854	conjugative
WP_045334639	3004195_COG0583	Disseminated	NZ_CP043854	conjugative
WP_004248839	3000071;3000234_COG5002	Disseminated	NZ_CP043767	conjugative
WP_001011939	3000122_COG4845	Disseminated	NZ_CP043767	conjugative
WP_001287391	0010002;0010004_COG2916	Disseminated	NZ_CP043767	conjugative
WP_001572373	3004268_COG2194	Disseminated	NZ_CP043767	conjugative
WP_004193231	3004195_COG0583	Disseminated	NZ_CP043767	conjugative
WP_004193231	3004195_COG0583	Disseminated	NZ_CP043516	conjugative
WP_023304018	10002_COG0475	Disseminated	NZ_CP043515	conjugative
WP_023304020	3004878_COG0542	Disseminated	NZ_CP043515	conjugative
WP_001293458	0010002;0010004_COG2916	Disseminated	NZ_CP043333	conjugative
WP_013362818	3000560_COG0030	Disseminated	NZ_CP043229	conjugative
WP_001293458	0010002;0010004_COG2916	Disseminated	NZ_CP043050	conjugative
WP_001287392	0010002;0010004_COG2916	Disseminated	NZ_CP043034	conjugative
WP_032495443	10004_COG0841	Disseminated	NZ_CP043034	conjugative
WP_151577594	10004_COG0845	Disseminated	NZ_CP043034	conjugative
WP_004152084	3000071;3000234_COG5002	Disseminated	NZ_CP042883	conjugative
WP_000475512	10004_COG1538	Disseminated	NZ_CP042883	conjugative
WP_001188930	10002_COG0745	Disseminated	NZ_CP042883	conjugative
WP_001572351	3004269_COG0745	Disseminated	NZ_CP042883	conjugative
WP_003032875	10004_COG5002	Disseminated	NZ_CP042883	conjugative
WP_004152116	3004878_COG0542	Disseminated	NZ_CP042883	conjugative
WP_001057737	10004_COG0745	Disseminated	NZ_CP042879	conjugative
WP_000412211	3000122_COG4845	Disseminated	NZ_CP042868	conjugative
WP_004026629	0010002;0010004_COG2916	Disseminated	NZ_CP042868	conjugative
WP_000412211	3000122_COG4845	Disseminated	NZ_CP042866	conjugative
WP_004026629	0010002;0010004_COG2916	Disseminated	NZ_CP042866	conjugative
WP_148057201	10004_COG0841	Disseminated	NZ_CP042820	conjugative
WP_128106333	10002_COG0477	Disseminated	NZ_CP042809	conjugative
WP_005782521	10002_COG0745	Disseminated	NZ_CP042805	conjugative
WP_000800531	10003_COG2076	Disseminated	NZ_CP042630	conjugative
WP_004213574	3004269_COG0745	Disseminated	NZ_CP042616	conjugative
WP_151295301	10004_COG1538	Disseminated	NZ_CP042616	conjugative
WP_151295308	3004268_COG2194	Disseminated	NZ_CP042616	conjugative
WP_151293442	0010002;0010004_COG2916	Disseminated	NZ_CP042607	conjugative
WP_000800531	10003_COG2076	Disseminated	NZ_CP042587	conjugative
WP_000186237	3000122_COG0110	Disseminated	NZ_CP042580	conjugative
WP_015063357	10003_COG2076	Disseminated	NZ_CP042580	conjugative
WP_004248839	3000071;3000234_COG5002	Disseminated	NZ_CP042579	conjugative
WP_001011939	3000122_COG4845	Disseminated	NZ_CP042579	conjugative
WP_001287391	0010002;0010004_COG2916	Disseminated	NZ_CP042579	conjugative
WP_001572373	3004268_COG2194	Disseminated	NZ_CP042579	conjugative
WP_000186237	3000122_COG0110	Disseminated	NZ_CP042574	conjugative
WP_015063357	10003_COG2076	Disseminated	NZ_CP042574	conjugative
WP_019843137	3000071;3000234_COG5002	Disseminated	NZ_CP042572	conjugative
WP_000475508	10004_COG1538	Disseminated	NZ_CP042572	conjugative
WP_019843138	10002_COG0745	Disseminated	NZ_CP042572	conjugative
WP_084884211	3004269_COG0745	Disseminated	NZ_CP042572	conjugative
WP_192797760	10004_COG1538	Disseminated	NZ_CP042572	conjugative
WP_192797763	10004_COG5002	Disseminated	NZ_CP042572	conjugative
WP_000186237	3000122_COG0110	Disseminated	NZ_CP042568	conjugative
WP_015063357	10003_COG2076	Disseminated	NZ_CP042568	conjugative
WP_000186237	3000122_COG0110	Disseminated	NZ_CP042553	conjugative
WP_015063357	10003_COG2076	Disseminated	NZ_CP042553	conjugative
WP_004248839	3000071;3000234_COG5002	Disseminated	NZ_CP042552	conjugative
WP_001011939	3000122_COG4845	Disseminated	NZ_CP042552	conjugative
WP_001287391	0010002;0010004_COG2916	Disseminated	NZ_CP042552	conjugative
WP_001572373	3004268_COG2194	Disseminated	NZ_CP042552	conjugative
WP_004193231	3004195_COG0583	Disseminated	NZ_CP042552	conjugative
WP_000186237	3000122_COG0110	Disseminated	NZ_CP042548	conjugative
WP_015063357	10003_COG2076	Disseminated	NZ_CP042548	conjugative
WP_002436614	3000071;3000234_COG5002	Disseminated	NZ_CP042546	conjugative
WP_000475503	10004_COG1538	Disseminated	NZ_CP042546	conjugative
WP_000697968	3004269_COG0745	Disseminated	NZ_CP042546	conjugative
WP_001188930	10002_COG0745	Disseminated	NZ_CP042546	conjugative
WP_004118935	3004195_COG0583	Disseminated	NZ_CP042546	conjugative
WP_040118426	10004_COG5002	Disseminated	NZ_CP042546	conjugative
WP_000186237	3000122_COG0110	Disseminated	NZ_CP042542	conjugative
WP_015063357	10003_COG2076	Disseminated	NZ_CP042542	conjugative
WP_000186237	3000122_COG0110	Disseminated	NZ_CP042532	conjugative
WP_015063357	10003_COG2076	Disseminated	NZ_CP042532	conjugative
WP_151585958	10002_COG0477	Disseminated	NZ_CP042531	conjugative
WP_000186237	3000122_COG0110	Disseminated	NZ_CP042526	conjugative
WP_015063357	10003_COG2076	Disseminated	NZ_CP042526	conjugative
WP_004248839	3000071;3000234_COG5002	Disseminated	NZ_CP042525	conjugative
WP_000233327	3003460_COG1252	Disseminated	NZ_CP042525	conjugative
WP_001287391	0010002;0010004_COG2916	Disseminated	NZ_CP042525	conjugative
WP_001572373	3004268_COG2194	Disseminated	NZ_CP042525	conjugative
WP_002436614	3000071;3000234_COG5002	Disseminated	NZ_CP042521	conjugative
WP_001188930	10002_COG0745	Disseminated	NZ_CP042521	conjugative
WP_001572351	3004269_COG0745	Disseminated	NZ_CP042521	conjugative
WP_003032875	10004_COG5002	Disseminated	NZ_CP042521	conjugative
WP_004152116	3004878_COG0542	Disseminated	NZ_CP042521	conjugative
WP_023292107	10004_COG1538	Disseminated	NZ_CP042521	conjugative
WP_000186237	3000122_COG0110	Disseminated	NZ_CP042519	conjugative
WP_015063357	10003_COG2076	Disseminated	NZ_CP042519	conjugative
WP_000186237	3000122_COG0110	Disseminated	NZ_CP042514	conjugative
WP_015063357	10003_COG2076	Disseminated	NZ_CP042514	conjugative
WP_004152084	3000071;3000234_COG5002	Disseminated	NZ_CP042513	conjugative
WP_000475512	10004_COG1538	Disseminated	NZ_CP042513	conjugative
WP_001188930	10002_COG0745	Disseminated	NZ_CP042513	conjugative
WP_001572351	3004269_COG0745	Disseminated	NZ_CP042513	conjugative
WP_003032875	10004_COG5002	Disseminated	NZ_CP042513	conjugative
WP_000186237	3000122_COG0110	Disseminated	NZ_CP042509	conjugative
WP_015063357	10003_COG2076	Disseminated	NZ_CP042509	conjugative
WP_004248839	3000071;3000234_COG5002	Disseminated	NZ_CP042506	conjugative
WP_000233327	3003460_COG1252	Disseminated	NZ_CP042506	conjugative
WP_001287391	0010002;0010004_COG2916	Disseminated	NZ_CP042506	conjugative
WP_001572373	3004268_COG2194	Disseminated	NZ_CP042506	conjugative
WP_000186237	3000122_COG0110	Disseminated	NZ_CP042501	conjugative
WP_015063357	10003_COG2076	Disseminated	NZ_CP042501	conjugative
WP_151605707	3000071;3000234_COG5002	Disseminated	NZ_CP042500	conjugative
WP_001188930	10002_COG0745	Disseminated	NZ_CP042500	conjugative
WP_032662190	3004269_COG0745	Disseminated	NZ_CP042500	conjugative
WP_151605702	10004_COG5002	Disseminated	NZ_CP042500	conjugative
WP_151605703	10004_COG1538	Disseminated	NZ_CP042500	conjugative
WP_004248839	3000071;3000234_COG5002	Disseminated	NZ_CP042494	conjugative
WP_000233327	3003460_COG1252	Disseminated	NZ_CP042494	conjugative
WP_001287391	0010002;0010004_COG2916	Disseminated	NZ_CP042494	conjugative
WP_001572373	3004268_COG2194	Disseminated	NZ_CP042494	conjugative
WP_004248839	3000071;3000234_COG5002	Disseminated	NZ_CP042489	conjugative
WP_000186237	3000122_COG0110	Disseminated	NZ_CP042489	conjugative
WP_001011939	3000122_COG4845	Disseminated	NZ_CP042489	conjugative
WP_001287391	0010002;0010004_COG2916	Disseminated	NZ_CP042489	conjugative
WP_001572373	3004268_COG2194	Disseminated	NZ_CP042489	conjugative
WP_004193231	3004195_COG0583	Disseminated	NZ_CP042489	conjugative
WP_042630904	3003460_COG1252	Disseminated	NZ_CP042489	conjugative
WP_000186237	3000122_COG0110	Disseminated	NZ_CP042483	conjugative
WP_015063357	10003_COG2076	Disseminated	NZ_CP042483	conjugative
WP_000186237	3000122_COG0110	Disseminated	NZ_CP042480	conjugative
WP_015063357	10003_COG2076	Disseminated	NZ_CP042480	conjugative
WP_003092290	10004_COG0845	Disseminated	NZ_CP042479	conjugative
WP_004883075	10004_COG0841	Disseminated	NZ_CP042479	conjugative
WP_023093371	10001_COG1127	Disseminated	NZ_CP042479	conjugative
WP_151532697	10004_COG0841	Disseminated	NZ_CP042479	conjugative
WP_039026336	3004469_COG0488	Disseminated	NZ_CP042339	conjugative
WP_001028043	3004269_COG1004	Disseminated	NZ_CP042296	conjugative
WP_042966322	3004878_COG0542	Disseminated	NZ_CP042296	conjugative
WP_173992220	10001_COG3842	Disseminated	NZ_CP042276	conjugative
WP_014845087	3004469_COG0488	Disseminated	NZ_CP042253	conjugative
WP_014845101	10002_COG0477	Disseminated	NZ_CP042253	conjugative
WP_014845104	10004_COG1538	Disseminated	NZ_CP042253	conjugative
WP_027809993	3000071;3000234_COG5002	Disseminated	NZ_CP042167	conjugative
WP_006490455	10002_COG0745	Disseminated	NZ_CP042167	conjugative
WP_027810004	10002_COG0745	Disseminated	NZ_CP042167	conjugative
WP_027813543	3004269_COG0745	Disseminated	NZ_CP042167	conjugative
WP_064206686	10003_COG2076	Disseminated	NZ_CP042047	conjugative
WP_001293458	0010002;0010004_COG2916	Disseminated	NZ_CP041956	conjugative
WP_000475512	10004_COG1538	Disseminated	NZ_CP041949	conjugative
WP_001572351	3004269_COG0745	Disseminated	NZ_CP041949	conjugative
WP_003032875	10004_COG5002	Disseminated	NZ_CP041949	conjugative
WP_004152116	3004878_COG0542	Disseminated	NZ_CP041949	conjugative
WP_001293458	0010002;0010004_COG2916	Disseminated	NZ_CP041947	conjugative
WP_001293458	0010002;0010004_COG2916	Disseminated	NZ_CP041938	conjugative
WP_032414995	3000071;3000234_COG5002	Disseminated	NZ_CP041936	conjugative
WP_000555737	10004_COG5002	Disseminated	NZ_CP041936	conjugative
WP_000697969	3004269_COG0745	Disseminated	NZ_CP041936	conjugative
WP_001188930	10002_COG0745	Disseminated	NZ_CP041936	conjugative
WP_023326110	10002_COG0475	Disseminated	NZ_CP041936	conjugative
WP_032414989	10004_COG1538	Disseminated	NZ_CP041936	conjugative
WP_032415010	3004878_COG0542	Disseminated	NZ_CP041936	conjugative
WP_004181717	0010002;0010004_COG2916	Disseminated	NZ_CP041935	conjugative
WP_004152084	3000071;3000234_COG5002	Disseminated	NZ_CP041928	conjugative
WP_001188930	10002_COG0745	Disseminated	NZ_CP041928	conjugative
WP_001572351	3004269_COG0745	Disseminated	NZ_CP041928	conjugative
WP_003032875	10004_COG5002	Disseminated	NZ_CP041928	conjugative
WP_004152116	3004878_COG0542	Disseminated	NZ_CP041928	conjugative
WP_081007188	10002_COG0477	Disseminated	NZ_CP041756	conjugative
WP_001038790	3000560_COG0030	Disseminated	NZ_CP041740	conjugative
WP_004248839	3000071;3000234_COG5002	Disseminated	NZ_CP041734	conjugative
WP_001287391	0010002;0010004_COG2916	Disseminated	NZ_CP041734	conjugative
WP_004193231	3004195_COG0583	Disseminated	NZ_CP041734	conjugative
WP_044704969	3004268_COG2194	Disseminated	NZ_CP041734	conjugative
WP_004152084	3000071;3000234_COG5002	Disseminated	NZ_CP041640	conjugative
WP_000475512	10004_COG1538	Disseminated	NZ_CP041640	conjugative
WP_001188930	10002_COG0745	Disseminated	NZ_CP041640	conjugative
WP_001572351	3004269_COG0745	Disseminated	NZ_CP041640	conjugative
WP_003032875	10004_COG5002	Disseminated	NZ_CP041640	conjugative
WP_004152116	3004878_COG0542	Disseminated	NZ_CP041640	conjugative
WP_001287388	0010002;0010004_COG2916	Disseminated	NZ_CP041449	conjugative
WP_094309310	3000036_COG0654	Disseminated	NZ_CP041449	conjugative
WP_136655509	3004469_COG0488	Disseminated	NZ_CP041449	conjugative
WP_136655510	3000122_COG0110	Disseminated	NZ_CP041449	conjugative
WP_013362818	3000560_COG0030	Disseminated	NZ_CP041441	conjugative
WP_001011939	3000122_COG4845	Disseminated	NZ_CP041376	conjugative
WP_004193231	3004195_COG0583	Disseminated	NZ_CP041363	conjugative
WP_001057737	10004_COG0745	Disseminated	NZ_CP041358	conjugative
WP_007396721	3004269_COG0745	Disseminated	NZ_CP041349	conjugative
WP_159264203	3000036_COG0654	Disseminated	NZ_CP041349	conjugative
WP_024160783	3000036_COG0654	Disseminated	NZ_CP041290	conjugative
WP_001038796	3000560_COG0030	Disseminated	NZ_CP041258	conjugative
WP_001325019	10001_COG1127	Disseminated	NZ_CP041248	conjugative
WP_045270087	10004_COG0841	Disseminated	NZ_CP041248	conjugative
WP_141194404	10002_COG0477	Disseminated	NZ_CP041206	conjugative
WP_141194419	3004195_COG0583	Disseminated	NZ_CP041206	conjugative
WP_141194578	10004_COG0841	Disseminated	NZ_CP041206	conjugative
WP_141194593	10001_COG3842	Disseminated	NZ_CP041206	conjugative
WP_141194604	10004_COG0845	Disseminated	NZ_CP041206	conjugative
WP_141194649	3004195_COG0583	Disseminated	NZ_CP041206	conjugative
WP_141194748	10004_COG0841	Disseminated	NZ_CP041206	conjugative
WP_065662746	10001_COG3842	Disseminated	NZ_CP041205	conjugative
WP_111802790	10002_COG0477	Disseminated	NZ_CP041205	conjugative
WP_141194069	10004_COG0841	Disseminated	NZ_CP041205	conjugative
WP_141194137	3004195_COG0583	Disseminated	NZ_CP041205	conjugative
WP_141194218	10001_COG3842	Disseminated	NZ_CP041205	conjugative
WP_141194295	10002_COG0477	Disseminated	NZ_CP041205	conjugative
WP_181408730	10001_COG3842	Disseminated	NZ_CP041205	conjugative
WP_063865358	10004_COG0845	Disseminated	NZ_CP041177	conjugative
WP_000800531	10003_COG2076	Disseminated	NZ_CP041174	conjugative
WP_001287392	0010002;0010004_COG2916	Disseminated	NZ_CP041174	conjugative
WP_032495443	10004_COG0841	Disseminated	NZ_CP041174	conjugative
WP_063865358	10004_COG0845	Disseminated	NZ_CP041174	conjugative
WP_140077967	3003415_COG0294	Disseminated	NZ_CP041174	conjugative
WP_109638756	10002_COG0477	Disseminated	NZ_CP041172	conjugative
WP_089613755	3004268_COG2194	Disseminated	NZ_CP041114	conjugative
WP_000800531	10003_COG2076	Disseminated	NZ_CP041112	conjugative
WP_001011939	3000122_COG4845	Disseminated	NZ_CP041111	conjugative
WP_013362818	3000560_COG0030	Disseminated	NZ_CP041111	conjugative
WP_001293134	0010002;0010004_COG2916	Disseminated	NZ_CP041105	conjugative
WP_013362818	3000560_COG0030	Disseminated	NZ_CP041102	conjugative
WP_004152084	3000071;3000234_COG5002	Disseminated	NZ_CP041100	conjugative
WP_000475512	10004_COG1538	Disseminated	NZ_CP041100	conjugative
WP_001188930	10002_COG0745	Disseminated	NZ_CP041100	conjugative
WP_001572351	3004269_COG0745	Disseminated	NZ_CP041100	conjugative
WP_003032875	10004_COG5002	Disseminated	NZ_CP041100	conjugative
WP_004152116	3004878_COG0542	Disseminated	NZ_CP041100	conjugative
WP_094308975	3004268_COG2194	Disseminated	NZ_CP041095	conjugative
WP_000800531	10003_COG2076	Disseminated	NZ_CP041093	conjugative
WP_004181717	0010002;0010004_COG2916	Disseminated	NZ_CP041093	conjugative
WP_004152084	3000071;3000234_COG5002	Disseminated	NZ_CP041084	conjugative
WP_000475512	10004_COG1538	Disseminated	NZ_CP041084	conjugative
WP_001188930	10002_COG0745	Disseminated	NZ_CP041084	conjugative
WP_003032875	10004_COG5002	Disseminated	NZ_CP041084	conjugative
WP_004152116	3004878_COG0542	Disseminated	NZ_CP041084	conjugative
WP_117241251	3004269_COG0745	Disseminated	NZ_CP041084	conjugative
WP_000052512	3004469_COG0488	Disseminated	NZ_CP041083	conjugative
WP_001293458	0010002;0010004_COG2916	Disseminated	NZ_CP041053	conjugative
WP_001293458	0010002;0010004_COG2916	Disseminated	NZ_CP041048	conjugative
WP_012477387	3000122_COG0110	Disseminated	NZ_CP041048	conjugative
WP_001293458	0010002;0010004_COG2916	Disseminated	NZ_CP041033	conjugative
WP_140043543	10004_COG1538	Disseminated	NZ_CP041018	conjugative
WP_094309310	3000036_COG0654	Disseminated	NZ_CP040929	conjugative
WP_103859199	3004469_COG0488	Disseminated	NZ_CP040929	conjugative
WP_013362818	3000560_COG0030	Disseminated	NZ_CP040922	conjugative
WP_044715196	0010002;0010004_COG2916	Disseminated	NZ_CP040892	conjugative
WP_020833818	0010002;0010004_COG2916	Disseminated	NZ_CP040888	conjugative
WP_009309895	3000071;3000234_COG5002	Disseminated	NZ_CP040862	conjugative
WP_000475512	10004_COG1538	Disseminated	NZ_CP040862	conjugative
WP_000697969	3004269_COG0745	Disseminated	NZ_CP040862	conjugative
WP_004118798	3004878_COG0542	Disseminated	NZ_CP040862	conjugative
WP_009309896	10002_COG0745	Disseminated	NZ_CP040862	conjugative
WP_009309901	10004_COG5002	Disseminated	NZ_CP040862	conjugative
WP_023326110	10002_COG0475	Disseminated	NZ_CP040862	conjugative
WP_163589432	3004878_COG0542	Disseminated	NZ_CP040862	conjugative
WP_000186237	3000122_COG0110	Disseminated	NZ_CP040810	conjugative
WP_000186237	3000122_COG0110	Disseminated	NZ_CP040809	conjugative
WP_002350430	3004269_COG0745	Disseminated	NZ_CP040741	conjugative
WP_000052512	3004469_COG0488	Disseminated	NZ_CP040726	conjugative
WP_084456088	0010002;0010004_COG2916	Disseminated	NZ_CP040726	conjugative
WP_138846357	10004_COG0745	Disseminated	NZ_CP040722	conjugative
WP_002351733	10004_COG5002	Disseminated	NZ_CP040704	conjugative
WP_004248839	3000071;3000234_COG5002	Disseminated	NZ_CP040696	conjugative
WP_001011939	3000122_COG4845	Disseminated	NZ_CP040696	conjugative
WP_001287391	0010002;0010004_COG2916	Disseminated	NZ_CP040696	conjugative
WP_001572373	3004268_COG2194	Disseminated	NZ_CP040696	conjugative
WP_004193231	3004195_COG0583	Disseminated	NZ_CP040696	conjugative
WP_142781675	10004_COG0841	Disseminated	NZ_CP040642	conjugative
WP_142781676	10004_COG0845	Disseminated	NZ_CP040642	conjugative
WP_142781731	10001_COG3842	Disseminated	NZ_CP040642	conjugative
WP_142781789	3004195_COG0583	Disseminated	NZ_CP040642	conjugative
WP_142781798	3004195_COG0583	Disseminated	NZ_CP040642	conjugative
WP_142781888	3004195_COG0583	Disseminated	NZ_CP040642	conjugative
WP_001003260	3000560_COG0030	Disseminated	NZ_CP040620	conjugative
WP_004152084	3000071;3000234_COG5002	Disseminated	NZ_CP040595	conjugative
WP_001188930	10002_COG0745	Disseminated	NZ_CP040595	conjugative
WP_004213577	10004_COG1538	Disseminated	NZ_CP040595	conjugative
WP_116430747	10004_COG5002	Disseminated	NZ_CP040595	conjugative
WP_001011939	3000122_COG4845	Disseminated	NZ_CP040547	conjugative
WP_001011939	3000122_COG4845	Disseminated	NZ_CP040541	conjugative
WP_001011939	3000122_COG4845	Disseminated	NZ_CP040535	conjugative
WP_003650102	10002_COG0477	Disseminated	NZ_CP040502	conjugative
WP_000186237	3000122_COG0110	Disseminated	NZ_CP040457	conjugative
WP_001287392	0010002;0010004_COG2916	Disseminated	NZ_CP040457	conjugative
WP_032495443	10004_COG0841	Disseminated	NZ_CP040457	conjugative
WP_063865358	10004_COG0845	Disseminated	NZ_CP040457	conjugative
WP_001293458	0010002;0010004_COG2916	Disseminated	NZ_CP040399	conjugative
WP_167519274	3004469_COG0488	Disseminated	NZ_CP040345	conjugative
WP_001038792	3000560_COG0030	Disseminated	NZ_CP040237	conjugative
WP_002436614	3000071;3000234_COG5002	Disseminated	NZ_CP040176	conjugative
WP_000475512	10004_COG1538	Disseminated	NZ_CP040176	conjugative
WP_001188930	10002_COG0745	Disseminated	NZ_CP040176	conjugative
WP_001572351	3004269_COG0745	Disseminated	NZ_CP040176	conjugative
WP_003032875	10004_COG5002	Disseminated	NZ_CP040176	conjugative
WP_004152084	3000071;3000234_COG5002	Disseminated	NZ_CP040123	conjugative
WP_000475512	10004_COG1538	Disseminated	NZ_CP040123	conjugative
WP_001188930	10002_COG0745	Disseminated	NZ_CP040123	conjugative
WP_001572351	3004269_COG0745	Disseminated	NZ_CP040123	conjugative
WP_003032875	10004_COG5002	Disseminated	NZ_CP040123	conjugative
WP_000052512	3004469_COG0488	Disseminated	NZ_CP040068	conjugative
WP_000233327	3003460_COG1252	Disseminated	NZ_CP040068	conjugative
WP_004152084	3000071;3000234_COG5002	Disseminated	NZ_CP040030	conjugative
WP_000475512	10004_COG1538	Disseminated	NZ_CP040030	conjugative
WP_001188930	10002_COG0745	Disseminated	NZ_CP040030	conjugative
WP_001572351	3004269_COG0745	Disseminated	NZ_CP040030	conjugative
WP_003032875	10004_COG5002	Disseminated	NZ_CP040030	conjugative
WP_004193231	3004195_COG0583	Disseminated	NZ_CP040030	conjugative
WP_004152084	3000071;3000234_COG5002	Disseminated	NZ_CP040025	conjugative
WP_000475512	10004_COG1538	Disseminated	NZ_CP040025	conjugative
WP_001188930	10002_COG0745	Disseminated	NZ_CP040025	conjugative
WP_001572351	3004269_COG0745	Disseminated	NZ_CP040025	conjugative
WP_003032875	10004_COG5002	Disseminated	NZ_CP040025	conjugative
WP_004193231	3004195_COG0583	Disseminated	NZ_CP040025	conjugative
WP_011152976	3000122_COG4845	Disseminated	NZ_CP040025	conjugative
WP_137006611	10004_COG0745	Disseminated	NZ_CP039926	conjugative
WP_137006070	10001_COG3842	Disseminated	NZ_CP039924	conjugative
WP_137006137	10004_COG0841	Disseminated	NZ_CP039924	conjugative
WP_137006344	10004_COG0845	Disseminated	NZ_CP039924	conjugative
WP_137006364	10002_COG0477	Disseminated	NZ_CP039924	conjugative
WP_082186393	3000036_COG0654	Disseminated	NZ_CP039919	conjugative
WP_082186399	10004_COG0845	Disseminated	NZ_CP039919	conjugative
WP_082186400	10004_COG0841	Disseminated	NZ_CP039919	conjugative
WP_082186402	10003_COG2076	Disseminated	NZ_CP039919	conjugative
WP_082186420	3003460_COG1252	Disseminated	NZ_CP039919	conjugative
WP_052821406	10004_COG0745	Disseminated	NZ_CP039918	conjugative
WP_082186193	10004_COG0745	Disseminated	NZ_CP039918	conjugative
WP_082186320	10002_COG0477	Disseminated	NZ_CP039918	conjugative
WP_080823483	3004878_COG0542	Disseminated	NZ_CP039913	conjugative
WP_015647697	10004_COG0745	Disseminated	NZ_CP039909	conjugative
WP_052820474	3004269_COG0745	Disseminated	NZ_CP039909	conjugative
WP_052820483	3004269_COG0745	Disseminated	NZ_CP039909	conjugative
WP_052820485	3004269_COG0745	Disseminated	NZ_CP039909	conjugative
WP_052820525	3004269_COG0745	Disseminated	NZ_CP039909	conjugative
WP_137088099	3004268_COG2194	Disseminated	NZ_CP039909	conjugative
WP_200883221	10004_COG0745	Disseminated	NZ_CP039905	conjugative
WP_080830879	3003462_COG0304	Disseminated	NZ_CP039900	conjugative
WP_080830886	10004_COG0841	Disseminated	NZ_CP039900	conjugative
WP_173989291	10004_COG0845	Disseminated	NZ_CP039900	conjugative
WP_080830437	10002_COG0477	Disseminated	NZ_CP039899	conjugative
WP_080830879	3003462_COG0304	Disseminated	NZ_CP039891	conjugative
WP_080830886	10004_COG0841	Disseminated	NZ_CP039891	conjugative
WP_173989291	10004_COG0845	Disseminated	NZ_CP039891	conjugative
WP_080830437	10002_COG0477	Disseminated	NZ_CP039890	conjugative
WP_000555733	10004_COG5002	Disseminated	NZ_CP039857	conjugative
WP_032294131	3004269_COG0745	Disseminated	NZ_CP039857	conjugative
WP_072651820	10004_COG1538	Disseminated	NZ_CP039857	conjugative
WP_001011939	3000122_COG4845	Disseminated	NZ_CP039820	conjugative
WP_001293458	0010002;0010004_COG2916	Disseminated	NZ_CP039811	conjugative
WP_004152084	3000071;3000234_COG5002	Disseminated	NZ_CP039809	conjugative
WP_000475512	10004_COG1538	Disseminated	NZ_CP039809	conjugative
WP_001188930	10002_COG0745	Disseminated	NZ_CP039809	conjugative
WP_001572351	3004269_COG0745	Disseminated	NZ_CP039809	conjugative
WP_003032875	10004_COG5002	Disseminated	NZ_CP039809	conjugative
WP_004152116	3004878_COG0542	Disseminated	NZ_CP039809	conjugative
WP_000792433	3000071;3000234_COG5002	Disseminated	NZ_CP039722	conjugative
WP_001024724	3003462_COG0304	Disseminated	NZ_CP039722	conjugative
WP_043320231	3000071;3000234_COG5002	Disseminated	NZ_CP039722	conjugative
WP_001287388	0010002;0010004_COG2916	Disseminated	NZ_CP039717	conjugative
WP_027676245	10004_COG0745	Disseminated	NZ_CP039694	conjugative
WP_027676664	10001_COG3842	Disseminated	NZ_CP039694	conjugative
WP_027677081	10001_COG3842	Disseminated	NZ_CP039694	conjugative
WP_051441447	10004_COG0745	Disseminated	NZ_CP039694	conjugative
WP_051441409	3000071;3000234_COG5002	Disseminated	NZ_CP039693	conjugative
WP_027674884	3004269_COG0745	Disseminated	NZ_CP039693	conjugative
WP_027674955	10001_COG3842	Disseminated	NZ_CP039693	conjugative
WP_027676788	10004_COG0841	Disseminated	NZ_CP039693	conjugative
WP_027676951	10002_COG0745	Disseminated	NZ_CP039693	conjugative
WP_157835815	10004_COG0845	Disseminated	NZ_CP039693	conjugative
WP_011117418	3004195_COG0583	Disseminated	NZ_CP039632	conjugative
WP_000475512	10004_COG1538	Disseminated	NZ_CP039577	conjugative
WP_000555737	10004_COG5002	Disseminated	NZ_CP039577	conjugative
WP_000697969	3004269_COG0745	Disseminated	NZ_CP039577	conjugative
WP_001011939	3000122_COG4845	Disseminated	NZ_CP039562	conjugative
WP_039026394	3004268_COG2194	Disseminated	NZ_CP039562	conjugative
WP_001287388	0010002;0010004_COG2916	Disseminated	NZ_CP039559	conjugative
WP_004152084	3000071;3000234_COG5002	Disseminated	NZ_CP039526	conjugative
WP_000052512	3004469_COG0488	Disseminated	NZ_CP039526	conjugative
WP_000412211	3000122_COG4845	Disseminated	NZ_CP039526	conjugative
WP_000555737	10004_COG5002	Disseminated	NZ_CP039526	conjugative
WP_001188930	10002_COG0745	Disseminated	NZ_CP039526	conjugative
WP_004193231	3004195_COG0583	Disseminated	NZ_CP039526	conjugative
WP_004213574	3004269_COG0745	Disseminated	NZ_CP039526	conjugative
WP_004213577	10004_COG1538	Disseminated	NZ_CP039526	conjugative
WP_004193231	3004195_COG0583	Disseminated	NZ_CP039513	conjugative
WP_023345540	10002_COG0477	Disseminated	NZ_CP039454	conjugative
WP_011154326	3003460_COG1252	Disseminated	NZ_CP039289	conjugative
WP_004248839	3000071;3000234_COG5002	Disseminated	NZ_CP039271	conjugative
WP_000233327	3003460_COG1252	Disseminated	NZ_CP039271	conjugative
WP_001287391	0010002;0010004_COG2916	Disseminated	NZ_CP039271	conjugative
WP_042863089	10003_COG2076	Disseminated	NZ_CP039271	conjugative
WP_000475512	10004_COG1538	Disseminated	NZ_CP038858	conjugative
WP_000555737	10004_COG5002	Disseminated	NZ_CP038858	conjugative
WP_000697969	3004269_COG0745	Disseminated	NZ_CP038858	conjugative
WP_004248839	3000071;3000234_COG5002	Disseminated	NZ_CP038659	conjugative
WP_001287391	0010002;0010004_COG2916	Disseminated	NZ_CP038659	conjugative
WP_004193231	3004195_COG0583	Disseminated	NZ_CP038659	conjugative
WP_011152976	3000122_COG4845	Disseminated	NZ_CP038659	conjugative
WP_044704969	3004268_COG2194	Disseminated	NZ_CP038659	conjugative
WP_058691052	3000122_COG4845	Disseminated	NZ_CP038659	conjugative
WP_004248839	3000071;3000234_COG5002	Disseminated	NZ_CP038657	conjugative
WP_004193231	3004195_COG0583	Disseminated	NZ_CP038657	conjugative
WP_011152976	3000122_COG4845	Disseminated	NZ_CP038657	conjugative
WP_044704969	3004268_COG2194	Disseminated	NZ_CP038657	conjugative
WP_004248839	3000071;3000234_COG5002	Disseminated	NZ_CP038654	conjugative
WP_001287391	0010002;0010004_COG2916	Disseminated	NZ_CP038654	conjugative
WP_004193231	3004195_COG0583	Disseminated	NZ_CP038654	conjugative
WP_011152976	3000122_COG4845	Disseminated	NZ_CP038654	conjugative
WP_044704969	3004268_COG2194	Disseminated	NZ_CP038654	conjugative
WP_058691052	3000122_COG4845	Disseminated	NZ_CP038654	conjugative
WP_135707731	10002_COG0477	Disseminated	NZ_CP038639	conjugative
WP_135707746	10002_COG0477	Disseminated	NZ_CP038639	conjugative
WP_015243636	10003_COG2076	Disseminated	NZ_CP038466	conjugative
WP_015243636	10003_COG2076	Disseminated	NZ_CP038464	conjugative
WP_000412211	3000122_COG4845	Disseminated	NZ_CP038385	conjugative
WP_000052512	3004469_COG0488	Disseminated	NZ_CP038277	conjugative
WP_000186237	3000122_COG0110	Disseminated	NZ_CP038277	conjugative
WP_058123704	10004_COG0745	Disseminated	NZ_CP038240	conjugative
WP_001293134	0010002;0010004_COG2916	Disseminated	NZ_CP038181	conjugative
WP_002415211	10002_COG0477	Disseminated	NZ_CP038173	conjugative
WP_002415638	3004469_COG0488	Disseminated	NZ_CP038173	conjugative
WP_112080982	10002_COG0477	Disseminated	NZ_CP038173	conjugative
WP_002415211	10002_COG0477	Disseminated	NZ_CP038169	conjugative
WP_002415638	3004469_COG0488	Disseminated	NZ_CP038169	conjugative
WP_112080982	10002_COG0477	Disseminated	NZ_CP038169	conjugative
WP_058914901	10004_COG0841	Disseminated	NZ_CP038139	conjugative
WP_089079288	10004_COG0845	Disseminated	NZ_CP038139	conjugative
WP_063975717	0010002;0010004_COG2916	Disseminated	NZ_CP038104	conjugative
WP_001931474	3000091_COG2367	Disseminated	NZ_CP038103	conjugative
WP_005320953	0010002;0010004_COG2916	Disseminated	NZ_CP038103	conjugative
WP_005321524	3004268_COG2194	Disseminated	NZ_CP038103	conjugative
WP_005321527	3004268_COG2194	Disseminated	NZ_CP038103	conjugative
WP_005322140	0010002;0010004_COG2916	Disseminated	NZ_CP038103	conjugative
WP_039583601	10002_COG0477	Disseminated	NZ_CP038031	conjugative
WP_005246441	3004269_COG0745	Disseminated	NZ_CP038024	conjugative
WP_032028996	3004269_COG0745	Disseminated	NZ_CP038024	conjugative
WP_004152084	3000071;3000234_COG5002	Disseminated	NZ_CP037966	conjugative
WP_000475512	10004_COG1538	Disseminated	NZ_CP037966	conjugative
WP_001188930	10002_COG0745	Disseminated	NZ_CP037966	conjugative
WP_001572351	3004269_COG0745	Disseminated	NZ_CP037966	conjugative
WP_003032875	10004_COG5002	Disseminated	NZ_CP037966	conjugative
WP_001293458	0010002;0010004_COG2916	Disseminated	NZ_CP037965	conjugative
WP_002292226	3000560_COG0030	Disseminated	NZ_CP037956	conjugative
WP_002294791	10004_COG5002	Disseminated	NZ_CP037956	conjugative
WP_004152084	3000071;3000234_COG5002	Disseminated	NZ_CP037929	conjugative
WP_000412211	3000122_COG4845	Disseminated	NZ_CP037929	conjugative
WP_000475512	10004_COG1538	Disseminated	NZ_CP037929	conjugative
WP_001188930	10002_COG0745	Disseminated	NZ_CP037929	conjugative
WP_001572351	3004269_COG0745	Disseminated	NZ_CP037929	conjugative
WP_003032875	10004_COG5002	Disseminated	NZ_CP037929	conjugative
WP_004152116	3004878_COG0542	Disseminated	NZ_CP037929	conjugative
WP_052259183	3000560_COG0030	Disseminated	NZ_CP037912	conjugative
WP_001287388	0010002;0010004_COG2916	Disseminated	NZ_CP037911	conjugative
WP_013362818	3000560_COG0030	Disseminated	NZ_CP037911	conjugative
WP_094309310	3000036_COG0654	Disseminated	NZ_CP037911	conjugative
WP_136655509	3004469_COG0488	Disseminated	NZ_CP037911	conjugative
WP_136655510	3000122_COG0110	Disseminated	NZ_CP037911	conjugative
WP_106667912	3000202_COG0820	Disseminated	NZ_CP037908	conjugative
WP_001293134	0010002;0010004_COG2916	Disseminated	NZ_CP037906	conjugative
WP_094307857	3004469_COG0488	Disseminated	NZ_CP037904	conjugative
WP_017510541	3004269_COG0463	Disseminated	NZ_CP037902	conjugative
WP_017511430	10002_COG0477	Disseminated	NZ_CP037902	conjugative
WP_029309114	10002_COG0745	Disseminated	NZ_CP037902	conjugative
WP_001287388	0010002;0010004_COG2916	Disseminated	NZ_CP037875	conjugative
WP_057064175	3000071;3000234_COG5002	Disseminated	NZ_CP037863	conjugative
WP_032716634	10004_COG1538	Disseminated	NZ_CP037863	conjugative
WP_032716635	3004269_COG0745	Disseminated	NZ_CP037863	conjugative
WP_053263388	10004_COG5002	Disseminated	NZ_CP037863	conjugative
WP_133085541	10002_COG0745	Disseminated	NZ_CP037863	conjugative
WP_044715196	0010002;0010004_COG2916	Disseminated	NZ_CP037738	conjugative
WP_032192119	3004269_COG0463	Disseminated	NZ_CP037444	conjugative
WP_131120116	10004_COG1309	Disseminated	NZ_CP036516	conjugative
WP_165491242	3004195_COG0583	Disseminated	NZ_CP036516	conjugative
WP_004152084	3000071;3000234_COG5002	Disseminated	NZ_CP036443	conjugative
WP_000475512	10004_COG1538	Disseminated	NZ_CP036443	conjugative
WP_001188930	10002_COG0745	Disseminated	NZ_CP036443	conjugative
WP_001572351	3004269_COG0745	Disseminated	NZ_CP036443	conjugative
WP_003032875	10004_COG5002	Disseminated	NZ_CP036443	conjugative
WP_042632589	3004878_COG0542	Disseminated	NZ_CP036443	conjugative
WP_001011939	3000122_COG4845	Disseminated	NZ_CP036372	conjugative
WP_001011939	3000122_COG4845	Disseminated	NZ_CP036366	conjugative
WP_004152084	3000071;3000234_COG5002	Disseminated	NZ_CP036337	conjugative
WP_000475512	10004_COG1538	Disseminated	NZ_CP036337	conjugative
WP_001188930	10002_COG0745	Disseminated	NZ_CP036337	conjugative
WP_001572351	3004269_COG0745	Disseminated	NZ_CP036337	conjugative
WP_004152116	3004878_COG0542	Disseminated	NZ_CP036337	conjugative
WP_000052512	3004469_COG0488	Disseminated	NZ_CP036336	conjugative
WP_004026629	0010002;0010004_COG2916	Disseminated	NZ_CP036336	conjugative
WP_048822808	10004_COG0845	Disseminated	NZ_CP036336	conjugative
WP_048822810	10004_COG1538	Disseminated	NZ_CP036336	conjugative
WP_048822864	10004_COG0745	Disseminated	NZ_CP036336	conjugative
WP_131079658	10004_COG5002	Disseminated	NZ_CP036336	conjugative
WP_000412211	3000122_COG4845	Disseminated	NZ_CP036328	conjugative
WP_031281281	3000122_COG0110	Disseminated	NZ_CP036328	conjugative
[truncated: 64,902 more rows]
