# Supplementary material for: Systematic In Silico Assessment of Antimicrobial Resistance Dissemination across the Global Plasmidome
Source: Antibiotics (Basel). 2023 Feb 1;12(2):281. doi: 10.3390/antibiotics12020281 (PMC9951915; doi:10.3390/antibiotics12020281)
Supplement: Supplementary file 1 [file antibiotics-12-00281-s001.zip › TableS7.tsv]

Table S7 - List of plasmid accessions and isolation hosts including their %GC content. The presence or ab-sence of disseminated genes in each plasmid is also indicated.
Plasmid_accession	Plasmid_GC	Host_species	Host_GC	Genes_in_dissemination_band
AB983195	29.29848693	Staphylococcus aureus	32.8	0
AJ297913	58.9024471	uncultured bacterium	35.18	1
AJ639924	63.80258871	uncultured bacterium	35.18	1
AJ863570	64.61939229	uncultured bacterium	35.18	1
AM261282	60.83886509	uncultured bacterium	35.18	1
AP012550	29.59562233	Staphylococcus aureus	32.8	1
AP014611	51.9958311	Serratia marcescens	59.31	1
AP014720	63.34789365	Arthrobacter sp. Hiyo8	63.76	0
AP014859	44.91090963	Vibrio parahaemolyticus	45.34	0
AP014861	44.11160257	Vibrio parahaemolyticus	45.34	0
AP014939	49.49957295	Citrobacter freundii	51.7	1
AP017892	49.90036044	Escherichia coli	51.6	0
AP017893	48.82271127	Escherichia coli	51.6	0
AP017992	37.98242782	Planktothrix agardhii NIES-204	39.64	0
AP017993	38.83266912	Planktothrix agardhii NIES-204	39.64	0
AP018275	40.92172353	Calothrix sp. NIES-4101	39.65	0
AP018319	40.54786155	Nostoc sp. HK-01	40.39	0
AP018320	40.02393358	Nostoc sp. HK-01	40.39	0
AP018323	39.90231073	Nostoc sp. HK-01	40.39	0
AP018353	52.54346938	Escherichia coli	51.6	1
AP018354	51.87557287	Escherichia coli	51.6	1
AP018355	42.85179697	Escherichia coli	51.6	1
AP018411	41.8432903	Klebsiella pneumoniae	57.5	1
AP018412	42.5031285	Escherichia coli	51.6	1
AP018454	53.26657974	Klebsiella pneumoniae	57.5	1
AP018455	53.16352252	Klebsiella aerogenes	54.91	1
AP018456	51.91606011	Escherichia coli O25b:H4-ST131	50.84	1
AP018457	50.33454672	Escherichia coli O25b:H4-ST131	50.84	1
AP018458	50.74068312	Escherichia coli O25b:H4-ST131	50.84	1
AP018698	62.15651231	Arthrobacter sp. MN05-02	68.81	0
AP019526	51.06308289	Escherichia coli O25b:H4-ST131	50.84	1
AP019704	47.77283213	Escherichia coli O145:H28	50.8	0
AP019705	51.29214036	Escherichia coli O145:H28	50.8	1
AP019707	47.685531	Escherichia coli O145:H28	50.8	0
AP019709	47.70817506	Escherichia coli O145:H28	50.8	0
AP020333	47.51839449	Salmonella enterica	51.4	1
AP021850	71.49322196	Deinococcus grandis	69.89	0
AP021851	65.60154046	Deinococcus grandis	69.89	0
AP022349	51.37035414	Klebsiella pneumoniae	57.5	1
AP022350	50.35849727	Escherichia coli	51.6	1
AP022352	50.88910957	Klebsiella pneumoniae	57.5	1
AP022353	51.93689822	Escherichia coli	51.6	1
AP022354	51.95011525	Escherichia coli	51.6	1
AP022355	51.74326535	Escherichia coli	51.6	1
AP022356	51.62319754	Escherichia coli	51.6	1
AP022357	50.59718019	Escherichia coli	51.6	1
AP022358	51.38535894	Klebsiella pneumoniae	57.5	1
AP022359	50.84902052	Escherichia coli	51.6	1
AP022361	52.03626305	Escherichia coli	51.6	1
AP022363	52.17081004	Escherichia coli	51.6	1
AP022364	52.0341886	Escherichia coli	51.6	1
AP022366	51.83981894	Escherichia coli	51.6	1
AP022367	52.29524141	Escherichia coli	51.6	1
AP022368	52.03853616	Escherichia coli	51.6	1
AP022369	51.68462083	Escherichia coli	51.6	1
AP022370	52.87582516	Klebsiella pneumoniae	57.5	1
AP022644	32.48919629	Bacillus wiedmannii	35.22	0
AP022674	62.91227335	Sphingomonas sp. HMP9	65.6	0
ASHF01000034	69.84584528	Streptomyces sp. GBA 94-10	69.9	0
CP000385	66.60839242	Mycobacterium sp. MCS	65.16	0
CP000617	58.24368886	Burkholderia vietnamiensis G4	65.73	0
CP000618	61.75305704	Burkholderia vietnamiensis G4	65.73	0
CP000620	61.03831914	Burkholderia vietnamiensis G4	65.73	0
CP000641	55.41007023	Shigella sonnei Ss046	50.76	1
CP000662	67.69178896	Rhodobacter sphaeroides ATCC 17025	68.76	0
CP000663	67.59842343	Rhodobacter sphaeroides ATCC 17025	68.76	0
CP000664	69.36094849	Rhodobacter sphaeroides ATCC 17025	68.76	0
CP000876	53.67669791	Herpetosiphon aurantiacus DSM 785	50.89	0
CP002030	28.68841303	Campylobacter jejuni subsp. jejuni ICDCCJ07001	30.55	1
CP002035	39.43159642	Lactobacillus salivarius CECT 5713	33.01	0
CP002037	32.00418172	Lactobacillus salivarius CECT 5713	33.01	0
CP002151	62.39798442	uncultured bacterium	35.18	1
CP002152	62.93733467	uncultured bacterium	35.18	1
CP002153	62.24013868	uncultured bacterium	35.18	1
CP002294	43.78010807	Geobacillus sp. Y4.1MC1	52	0
CP002494	34.69571968	Enterococcus faecalis 62	37.36	0
CP002962	34.09121973	Emticicia oligotrophica DSM 17448	35.58	0
CP002966	31.74775197	Emticicia oligotrophica DSM 17448	35.58	0
CP003180	56.32675167	Sulfobacillus acidophilus DSM 10332	56.79	0
CP003952	65.45377336	Rhodococcus opacus PD630	67.19	0
CP003953	65.38168182	Rhodococcus opacus PD630	67.19	0
CP003954	65.71306531	Rhodococcus opacus PD630	67.19	0
CP003955	66.13928183	Rhodococcus opacus PD630	67.19	0
CP003956	66.18412185	Rhodococcus opacus PD630	67.19	0
CP003957	64.20513661	Rhodococcus opacus PD630	67.19	0
CP003958	65.45977304	Rhodococcus opacus PD630	67.19	0
CP006582	59.77427335	Mesorhizobium huakuii 7653R	62.9	0
CP006583	60.15424697	Mesorhizobium huakuii 7653R	62.9	0
CP006878	58.59738501	Rhizobium gallicum bv. gallicum R602	59.63	0
CP006879	58.20239959	Rhizobium gallicum bv. gallicum R602	59.63	0
CP006880	59.37377759	Rhizobium gallicum bv. gallicum R602	59.63	1
CP007579	45.17122444	Acinetobacter baumannii AC30	38.82	1
CP007642	62.16705526	Rhizobium etli bv. phaseoli str. IE4803	61.05	1
CP007643	57.87400628	Rhizobium etli bv. phaseoli str. IE4803	61.05	1
CP007644	61.15221631	Rhizobium etli bv. phaseoli str. IE4803	61.05	1
CP007645	60.63366688	Rhizobium etli bv. phaseoli str. IE4803	61.05	1
CP008701	50.66899953	Klebsiella variicola	57.27	0
CP009867	52.43518519	Pantoea sp. PSNIH2	52.76	1
CP009868	52.90635286	Pantoea sp. PSNIH2	52.76	1
CP009869	51.52267112	Pantoea sp. PSNIH2	52.76	1
CP009870	55.14943023	Pantoea sp. PSNIH2	52.76	0
CP009871	51.48959636	Pantoea sp. PSNIH2	52.76	1
CP010832	55.41939322	Shigella sonnei	50.99	1
CP011075	41.27467554	Brevibacillus laterosporus	41.3	0
CP011076	40.78184574	Brevibacillus laterosporus	41.3	0
CP011833	47.09535318	Geobacillus sp. 12AMOR1	52.05	0
CP011998	66.89600094	Ralstonia solanacearum	67.24	1
CP012198	55.3743602	Escherichia coli	51.6	1
CP012495	46.60687994	Escherichia coli	51.6	0
CP013001	30.95193334	Bacillus thuringiensis	34.63	0
CP013100	52.89033562	Candidatus Tenderia electrophaga	59.22	0
CP013931	41.52393455	Alteromonas mediterranea	44.6	0
CP013960	28.24307086	Staphylococcus aureus	32.8	0
CP014292	33.30704862	Acinetobacter baumannii	39.06	1
CP015514	37.34987151	Vibrio vulnificus	45.34	0
CP016195	33.32127192	Bacillus thuringiensis serovar coreanensis	35.12	0
CP016196	31.52024088	Bacillus thuringiensis serovar coreanensis	35.12	0
CP016403	54.27919144	Klebsiella pneumoniae subsp. pneumoniae	57.12	1
CP016585	51.51850251	Salmonella enterica subsp. enterica serovar Heidelberg	52.11	1
CP019144	40.3348554	Acinetobacter lwoffii	43.01	0
CP019195	48.06293094	Salmonella enterica subsp. enterica serovar Senftenberg str. ATCC 43845	51.93	1
CP019598	28.58741354	Staphylococcus cohnii	32.6	0
CP020502	53.24117442	Serratia marcescens	59.31	1
CP020755	32.69514825	Bacillus thuringiensis	34.63	1
CP021131	64.95049213	Meiothermus taiwanensis WR-220	63.54	0
CP021182	62.97583565	Sphingomonas wittichii DC-6	67.11	0
CP021183	63.67419536	Sphingomonas wittichii DC-6	67.11	0
CP021184	61.61318811	Sphingomonas wittichii DC-6	67.11	0
CP021185	63.25222863	Sphingomonas wittichii DC-6	67.11	0
CP022016	49.31630394	Salmonella enterica subsp. enterica serovar India str. SA20085604	51.51	0
CP022456	49.82566487	Shigella sonnei	50.99	1
CP022460	52.70745377	Shigella sonnei	50.99	1
CP022461	44.74024412	Shigella sonnei	50.99	1
CP022610	50.65413336	Escherichia coli	51.6	1
CP023013	67.03215317	Ralstonia solanacearum	67.24	1
CP023015	67.04694932	Ralstonia solanacearum	67.24	1
CP023647	55.41007023	Shigella sonnei	50.99	1
CP024685	32.6468892	Bacillus wiedmannii bv. thuringiensis	35.04	1
CP024686	32.46158656	Bacillus wiedmannii bv. thuringiensis	35.04	0
CP024687	34.48978877	Bacillus wiedmannii bv. thuringiensis	35.04	0
CP024689	34.09867552	Bacillus wiedmannii bv. thuringiensis	35.04	0
CP025574	49.05375595	Escherichia coli	51.6	0
CP026930	49.54654492	Escherichia coli	51.6	1
CP026933	47.43751512	Escherichia coli	51.6	1
CP026936	46.64300672	Escherichia coli	51.6	1
CP026938	48.28989167	Escherichia coli	51.6	0
CP026940	51.49544696	Escherichia coli	51.6	1
CP026941	50.93273238	Escherichia coli	51.6	1
CP027110	56.84820306	Cronobacter sakazakii	56.89	1
CP027478	55.97046847	Pseudomonas koreensis	59.15	0
CP027479	54.16668055	Pseudomonas koreensis	59.15	0
CP027480	52.76944576	Pseudomonas koreensis	59.15	0
CP027603	49.60094235	Klebsiella pneumoniae	57.5	1
CP028389	52.2296638	Klebsiella pneumoniae	57.5	1
CP028390	49.70696463	Klebsiella pneumoniae	57.5	1
CP028419	52.51845616	Aeromonas hydrophila	60.67	1
CP028547	54.8427315	Klebsiella pneumoniae subsp. pneumoniae	57.12	1
CP028579	52.32541948	Klebsiella pneumoniae	57.5	1
CP028582	53.54754854	Klebsiella pneumoniae	57.5	1
CP028705	46.65193562	Escherichia coli	51.6	1
CP028781	51.06615362	Klebsiella pneumoniae subsp. pneumoniae	57.12	1
CP028782	51.68625861	Klebsiella pneumoniae subsp. pneumoniae	57.12	1
CP028790	53.055052	Klebsiella pneumoniae	57.5	1
CP028804	52.60808496	Klebsiella pneumoniae	57.5	1
CP029383	49.3658422	Klebsiella pneumoniae subsp. pneumoniae	57.12	1
CP030376	30.44580684	Staphylococcus aureus	32.8	1
CP030382	29.22165859	Staphylococcus aureus	32.8	1
CP030383	30.65670468	Staphylococcus aureus	32.8	1
CP030385	30.53985146	Staphylococcus aureus	32.8	1
CP030387	30.65670468	Staphylococcus aureus	32.8	1
CP030388	29.2377258	Staphylococcus aureus	32.8	1
CP030389	27.14259497	Staphylococcus aureus	32.8	0
CP030392	27.17670359	Staphylococcus aureus	32.8	0
CP030394	28.4791193	Staphylococcus aureus	32.8	0
CP030397	29.45199801	Staphylococcus aureus	32.8	1
CP030401	30.66063704	Staphylococcus aureus	32.8	1
CP030405	30.26247305	Staphylococcus aureus	32.8	1
CP030407	29.2167845	Staphylococcus aureus	32.8	1
CP030408	30.65670468	Staphylococcus aureus	32.8	1
CP030409	30.44580684	Staphylococcus aureus	32.8	1
CP030413	28.14292016	Staphylococcus aureus	32.8	0
CP030414	30.53708629	Staphylococcus aureus	32.8	1
CP030416	30.54252687	Staphylococcus aureus	32.8	1
CP030423	27.16905024	Staphylococcus aureus	32.8	0
CP030425	28.88331528	Staphylococcus aureus	32.8	1
CP030427	30.52312694	Staphylococcus aureus	32.8	1
CP030429	29.22165859	Staphylococcus aureus	32.8	1
CP030433	30.65670468	Staphylococcus aureus	32.8	1
CP030435	29.22165859	Staphylococcus aureus	32.8	1
CP030436	28.93510219	Staphylococcus aureus	32.8	1
CP030440	27.16570087	Staphylococcus aureus	32.8	0
CP030442	30.6506782	Staphylococcus aureus	32.8	1
CP030444	30.53912143	Staphylococcus aureus	32.8	1
CP030446	30.53790454	Staphylococcus aureus	32.8	1
CP030450	27.1697283	Staphylococcus aureus	32.8	0
CP030453	29.21975071	Staphylococcus aureus	32.8	1
CP030460	30.36935705	Staphylococcus aureus	32.8	0
CP030461	28.6484733	Staphylococcus aureus	32.8	0
CP030463	30.65854138	Staphylococcus aureus	32.8	1
CP030466	30.6542938	Staphylococcus aureus	32.8	1
CP030472	27.17869718	Staphylococcus aureus	32.8	0
CP030473	30.63019694	Staphylococcus aureus	32.8	1
CP030477	30.26113671	Staphylococcus aureus	32.8	1
CP030478	29.04174933	Staphylococcus aureus	32.8	1
CP030482	30.32143009	Staphylococcus aureus	32.8	0
CP030483	28.87840803	Staphylococcus aureus	32.8	0
CP030485	29.73224774	Staphylococcus aureus	32.8	1
CP030487	30.88771788	Staphylococcus aureus	32.8	0
CP030488	29.45199801	Staphylococcus aureus	32.8	1
CP030491	29.22003397	Staphylococcus aureus	32.8	1
CP030494	30.51808479	Staphylococcus aureus	32.8	1
CP030497	29.90277624	Staphylococcus aureus	32.8	1
CP030500	27.17403264	Staphylococcus aureus	32.8	0
CP030504	27.17203946	Staphylococcus aureus	32.8	0
CP030509	30.6516271	Staphylococcus aureus	32.8	1
CP030511	30.54303657	Staphylococcus aureus	32.8	1
CP030513	30.53728475	Staphylococcus aureus	32.8	1
CP030517	28.07110841	Staphylococcus aureus	32.8	0
CP030519	28.06616358	Staphylococcus aureus	32.8	0
CP030521	28.06351136	Staphylococcus aureus	32.8	0
CP030522	28.86178862	Staphylococcus aureus	32.8	0
CP030523	30.21980452	Staphylococcus aureus	32.8	1
CP030526	28.54255987	Staphylococcus aureus	32.8	0
CP030528	29.11745652	Staphylococcus aureus	32.8	1
CP030530	30.41468846	Staphylococcus aureus	32.8	1
CP030533	28.91894672	Staphylococcus aureus	32.8	1
CP030535	28.06351136	Staphylococcus aureus	32.8	0
CP030536	30.65670468	Staphylococcus aureus	32.8	1
CP030538	28.86974054	Staphylococcus aureus	32.8	1
CP030539	30.66247297	Staphylococcus aureus	32.8	1
CP030541	28.14245126	Staphylococcus aureus	32.8	0
CP030543	27.1757069	Staphylococcus aureus	32.8	0
CP030546	27.17471028	Staphylococcus aureus	32.8	0
CP030549	30.44959128	Staphylococcus aureus	32.8	1
CP030551	27.16705779	Staphylococcus aureus	32.8	0
CP030554	29.22186761	Staphylococcus aureus	32.8	1
CP030555	30.65854138	Staphylococcus aureus	32.8	1
CP030556	28.82326647	Staphylococcus aureus	32.8	1
CP030559	28.64126724	Staphylococcus aureus	32.8	0
CP030560	30.54159894	Staphylococcus aureus	32.8	1
CP030563	30.54334577	Staphylococcus aureus	32.8	1
CP030565	30.65854138	Staphylococcus aureus	32.8	1
CP030567	30.65613083	Staphylococcus aureus	32.8	1
CP030571	30.65670468	Staphylococcus aureus	32.8	1
CP030576	28.06351136	Staphylococcus aureus	32.8	0
CP030578	30.4420224	Staphylococcus aureus	32.8	1
CP030584	30.32441883	Staphylococcus aureus	32.8	1
CP030587	30.42908982	Staphylococcus aureus	32.8	1
CP030589	27.17905467	Staphylococcus aureus	32.8	0
CP030591	29.20162126	Staphylococcus aureus	32.8	1
CP030593	30.65277232	Staphylococcus aureus	32.8	1
CP030594	27.17172088	Staphylococcus aureus	32.8	0
CP030597	30.53533823	Staphylococcus aureus	32.8	1
CP030598	28.91894672	Staphylococcus aureus	32.8	1
CP030600	29.22098788	Staphylococcus aureus	32.8	1
CP030602	30.65670468	Staphylococcus aureus	32.8	1
CP030606	28.29659441	Staphylococcus aureus	32.8	0
CP030607	30.88956053	Staphylococcus aureus	32.8	1
CP030614	29.17026793	Staphylococcus aureus	32.8	1
CP030616	28.95048689	Staphylococcus aureus	32.8	1
CP030618	29.17485714	Staphylococcus aureus	32.8	1
CP030620	30.17828103	Staphylococcus aureus	32.8	0
CP030622	28.83390781	Staphylococcus aureus	32.8	1
CP030623	28.665234	Staphylococcus aureus	32.8	0
CP030625	30.40452045	Staphylococcus aureus	32.8	1
CP030627	27.386411	Staphylococcus aureus	32.8	0
CP030629	30.50797072	Staphylococcus aureus	32.8	1
CP030633	30.54303657	Staphylococcus aureus	32.8	1
CP030639	29.21617916	Staphylococcus aureus	32.8	1
CP030643	30.36992064	Staphylococcus aureus	32.8	1
CP030644	30.55946126	Staphylococcus aureus	32.8	1
CP030648	28.86803322	Staphylococcus aureus	32.8	1
CP030649	30.66247297	Staphylococcus aureus	32.8	1
CP030655	28.94631525	Staphylococcus aureus	32.8	1
CP030657	30.53018302	Staphylococcus aureus	32.8	1
CP030660	30.51943254	Staphylococcus aureus	32.8	1
CP030662	29.74231356	Staphylococcus aureus	32.8	1
CP030663	30.19987508	Staphylococcus aureus	32.8	1
CP030666	30.65581505	Staphylococcus aureus	32.8	1
CP030669	30.64883995	Staphylococcus aureus	32.8	1
CP030671	29.20561301	Staphylococcus aureus	32.8	1
CP030672	30.53770589	Staphylococcus aureus	32.8	1
CP030674	30.55388997	Staphylococcus aureus	32.8	1
CP030676	28.66097546	Staphylococcus aureus	32.8	0
CP030677	28.83390781	Staphylococcus aureus	32.8	1
CP030678	28.83390781	Staphylococcus aureus	32.8	1
CP030679	30.55503504	Staphylococcus aureus	32.8	1
CP030680	29.71421642	Staphylococcus aureus	32.8	1
CP030682	27.14950361	Staphylococcus aureus	32.8	0
CP030687	27.17104298	Staphylococcus aureus	32.8	0
CP030690	31.54776242	Staphylococcus aureus	32.8	1
CP030691	27.18069107	Staphylococcus aureus	32.8	0
CP030694	30.52179069	Staphylococcus aureus	32.8	1
CP030697	30.43786906	Staphylococcus aureus	32.8	1
CP030698	30.65277232	Staphylococcus aureus	32.8	1
CP030700	30.54221763	Staphylococcus aureus	32.8	1
CP030703	28.46994972	Staphylococcus aureus	32.8	0
CP030707	30.54159894	Staphylococcus aureus	32.8	1
CP030711	27.1757069	Staphylococcus aureus	32.8	0
CP030714	30.65460979	Staphylococcus aureus	32.8	1
CP030839	49.07683474	Salmonella enterica subsp. enterica serovar Napoli	52.14	1
CP031020	41.13235968	Lactobacillus helveticus	37.4	0
CP031283	51.38735338	Escherichia fergusonii	49.8	1
CP031284	46.69507078	Escherichia fergusonii	49.8	1
CP031730	36.45212908	Stenotrophomonas rhizophila	60.82	0
CP031732	56.10239329	Stenotrophomonas rhizophila	60.82	0
CP032136	36.87603855	Acinetobacter haemolyticus	39.59	1
CP032292	52.29815657	Enterobacter cloacae	55.53	0
CP032293	47.0251564	Enterobacter cloacae	55.53	0
CP033526	38.23395608	Acinetobacter pittii	38.76	0
CP033531	39.44326899	Acinetobacter pittii	38.76	1
CP033532	37.52725394	Acinetobacter pittii	38.76	0
CP033536	37.65167627	Acinetobacter pittii	38.76	0
CP033537	40.49137566	Acinetobacter pittii	38.76	1
CP033546	40.12315782	Acinetobacter nosocomialis	38.83	1
CP033551	38.87001328	Acinetobacter nosocomialis	38.83	0
CP033558	39.34304008	Acinetobacter nosocomialis	38.83	1
CP033559	40.88903505	Acinetobacter nosocomialis	38.83	0
CP033562	36.27901777	Acinetobacter nosocomialis	38.83	1
CP033563	39.05523445	Acinetobacter nosocomialis	38.83	1
CP033569	39.79289804	Acinetobacter pittii	38.76	1
CP033570	36.38837216	Acinetobacter pittii	38.76	0
CP033573	40.26953293	Acinetobacter nosocomialis	38.83	0
CP034066	46.7024807	Shigella sonnei	50.99	1
CP034068	55.41007023	Shigella sonnei	50.99	1
CP034251	50.47257179	Salmonella enterica subsp. enterica serovar Derby	52	1
CP034667	46.70928696	Proteus vulgaris	37.9	1
CP034708	43.08353511	Salmonella enterica subsp. enterica serovar Waycross	52.14	0
CP035009	49.85664634	Shigella sonnei	50.99	1
CP035011	55.41795666	Shigella sonnei	50.99	1
CP036360	57.79558425	Agrobacterium sp. 33MFTa1.1	61.08	1
CP037991	33.55896181	Bacillus mycoides	35.43	0
CP037998	55.41007023	Shigella sonnei	50.99	1
CP038003	54.34663385	Klebsiella pneumoniae	57.5	1
CP038004	51.41141903	Klebsiella pneumoniae	57.5	1
CP038508	50.42568839	Salmonella enterica subsp. enterica serovar Infantis	52.04	1
CP040041	39.3123496	Acinetobacter baumannii	39.06	0
CP040054	40.44951432	Acinetobacter baumannii	39.06	1
CP040057	39.73058121	Acinetobacter baumannii	39.06	1
CP040467	75.11418942	Streptomyces albidoflavus	73.47	0
CP040802	29.04108533	Staphylococcus aureus	32.8	0
CP041748	47.50322764	Escherichia coli	51.6	0
CP041980	33.17754043	Bacillus paranthracis	35.56	1
CP042210	40.39810031	Acinetobacter baumannii	39.06	1
CP042639	46.96793726	Escherichia coli	51.6	1
CP042640	52.32122969	Escherichia coli	51.6	1
CP042644	41.91891892	Escherichia coli	51.6	1
CP042872	52.58175394	Escherichia coli	51.6	1
CP042894	50.11602898	Escherichia coli	51.6	1
CP042895	46.85818825	Escherichia coli	51.6	1
CP042897	50.37018491	Escherichia coli	51.6	1
CP042898	45.26866205	Escherichia coli	51.6	1
CP042900	52.34620106	Escherichia coli	51.6	1
CP042902	52.58190821	Escherichia coli	51.6	1
CP042970	41.85082873	Escherichia coli	51.6	1
CP042971	53.21636017	Escherichia coli	51.6	1
CP042972	52.32482092	Escherichia coli	51.6	1
CP042974	52.34620106	Escherichia coli	51.6	1
CP043544	48.94705102	Escherichia coli	51.6	0
CP043545	46.6760807	Escherichia coli	51.6	1
CP043734	50.63880691	Escherichia coli	51.6	1
CP043735	46.88852514	Escherichia coli	51.6	0
CP043737	50.67436307	Escherichia coli	51.6	1
CP043738	49.74083024	Escherichia coli	51.6	1
CP043740	51.22140844	Escherichia coli	51.6	1
CP043741	51.0199099	Escherichia coli	51.6	1
CP043743	51.09515775	Escherichia coli	51.6	1
CP043745	50.85086166	Escherichia coli	51.6	1
CP043748	50.62051954	Escherichia coli	51.6	1
CP043751	50.5273695	Escherichia coli	51.6	1
CP043753	55.70727058	Escherichia coli	51.6	1
CP043755	56.67627281	Escherichia coli	51.6	1
CP043758	51.07757982	Escherichia coli	51.6	1
CP043759	51.07812458	Escherichia coli	51.6	1
CP044431	34.92168739	Listeria monocytogenes	38.1	0
CP044433	34.92043581	Listeria monocytogenes	38.1	0
CP045527	49.77294987	Shigella sonnei	50.99	1
CP045556	48.50266215	Citrobacter sp. S39	53.32	1
CP045559	55.23809524	Citrobacter sp. S39	53.32	1
CP045776	34.17047351	Bacillus paranthracis	35.56	1
CP045779	56.84395866	Cronobacter sakazakii	56.89	1
CP045933	45.61776758	Shigella sonnei	50.99	1
CP045934	51.6959512	Shigella sonnei	50.99	1
CP046287	54.65141612	Shigella sonnei	50.99	1
CP046442	53.4810603	Pseudomonas coronafaciens pv. coronafaciens	57.6	0
CP046512	32.28411736	Bacillus cereus	35.5	0
CP046513	32.90481623	Bacillus cereus	35.5	1
CP046596	43.3793583	Acinetobacter indicus	45.86	1
CP046598	37.05382436	Acinetobacter indicus	45.86	0
CP046678	51.86081819	Escherichia coli	51.6	1
CP047137	67.30818713	Ralstonia solanacearum	67.24	0
CP047139	66.95844368	Ralstonia solanacearum	67.24	0
CP047483	28.13997386	Campylobacter jejuni	30.3	1
CP047672	54.46851374	Edwardsiella piscicida	59.58	1
CP048042	52.32310042	Serratia liquefaciens	55.3	1
CP048298	51.9023494	Salmonella enterica subsp. enterica serovar Schwarzengrund	51.88	1
CP048299	46.62249984	Salmonella enterica subsp. enterica serovar Schwarzengrund	51.88	1
CP048300	51.98484864	Salmonella enterica subsp. enterica serovar Schwarzengrund	51.88	0
CP048302	52.05722901	Salmonella enterica subsp. enterica serovar Schwarzengrund	51.88	0
CP048303	46.61660036	Salmonella enterica subsp. enterica serovar Schwarzengrund	51.88	1
CP048927	44.1681702	Salmonella enterica subsp. enterica serovar Saintpaul	52.3	1
CP049164	52.53868855	Shigella sonnei	50.99	1
CP049166	52.32225195	Shigella sonnei	50.99	1
CP049168	51.6370564	Shigella sonnei	50.99	1
CP049170	50.83940336	Shigella sonnei	50.99	1
CP049174	51.96840704	Shigella sonnei	50.99	1
CP049176	49.81600362	Shigella sonnei	50.99	1
CP049178	49.8099699	Shigella sonnei	50.99	1
CP049180	49.81540819	Shigella sonnei	50.99	1
CP049186	50.83544547	Shigella sonnei	50.99	1
CP049307	49.6568291	Salmonella enterica subsp. enterica serovar Heidelberg	52.11	1
CP049309	45.49316414	Salmonella enterica subsp. enterica serovar Johannesburg	52.22	1
CP049311	49.68075242	Salmonella enterica subsp. enterica serovar Heidelberg	52.11	1
CP049734	57.67213484	Rhizobium leguminosarum	60.55	0
CP049735	56.48063178	Rhizobium leguminosarum	60.55	0
CP049982	42.88839759	Salmonella enterica subsp. enterica serovar Saintpaul	52.3	1
CP049984	51.74132816	Salmonella enterica subsp. enterica serovar Saintpaul	52.3	1
CP049987	42.89958544	Salmonella enterica subsp. enterica serovar Saintpaul	52.3	1
CP050276	50.4192463	Klebsiella pneumoniae	57.5	1
CP050278	50.74438846	Klebsiella pneumoniae	57.5	1
CP050279	53.26067796	Klebsiella pneumoniae	57.5	1
CP050281	49.8171985	Klebsiella pneumoniae	57.5	1
CP050282	51.42561304	Klebsiella pneumoniae	57.5	1
CP050283	53.79632867	Klebsiella pneumoniae	57.5	1
CP050286	50.99125224	Klebsiella pneumoniae	57.5	1
CP050288	54.39276347	Klebsiella pneumoniae	57.5	1
CP051271	45.43305555	Salmonella enterica subsp. enterica serovar Worthington	52.19	1
CP051274	45.49905923	Salmonella enterica subsp. enterica serovar Worthington	52.19	1
CP051632	46.27462941	Escherichia coli O121	50.8	0
CP051676	49.64579268	Salmonella enterica subsp. enterica serovar Infantis	52.04	1
CP051693	47.36119192	Escherichia coli	51.6	1
CP052035	54.53346443	Aeromonas salmonicida subsp. salmonicida	58.64	0
CP052137	51.58667111	Klebsiella pneumoniae	57.5	1
CP052139	48.18604902	Klebsiella pneumoniae	57.5	1
CP052140	51.23931844	Klebsiella pneumoniae	57.5	1
CP052141	63.26754386	Klebsiella pneumoniae	57.5	1
CP052144	50.0331198	Klebsiella pneumoniae	57.5	1
CP052145	48.11369667	Klebsiella pneumoniae	57.5	1
CP052148	52.00651547	Klebsiella pneumoniae	57.5	1
CP052159	50.06638424	Klebsiella pneumoniae	57.5	1
CP052160	45.86431227	Klebsiella pneumoniae	57.5	1
CP052163	50.0103385	Klebsiella pneumoniae	57.5	1
CP052164	52.57568056	Klebsiella pneumoniae	57.5	1
CP052165	48.76013433	Klebsiella pneumoniae	57.5	1
CP052168	53.32929254	Klebsiella pneumoniae	57.5	1
CP052169	52.68783448	Klebsiella pneumoniae	57.5	1
CP052170	47.95456486	Klebsiella pneumoniae	57.5	1
CP052173	51.84060735	Klebsiella pneumoniae	57.5	1
CP052176	51.85324501	Klebsiella pneumoniae	57.5	1
CP052178	50.15123208	Klebsiella pneumoniae	57.5	1
CP052190	50.0294101	Klebsiella pneumoniae	57.5	1
CP052193	50.52501857	Klebsiella pneumoniae	57.5	1
CP052204	50.02614334	Klebsiella pneumoniae	57.5	1
CP052205	48.75034206	Klebsiella pneumoniae	57.5	1
CP052208	46.06401579	Klebsiella pneumoniae	57.5	1
CP052209	52.15889918	Klebsiella pneumoniae	57.5	1
CP052214	51.57805754	Klebsiella pneumoniae	57.5	1
CP052218	52.32605059	Klebsiella pneumoniae	57.5	1
CP052219	51.27326105	Klebsiella pneumoniae	57.5	1
CP052220	49.38931154	Klebsiella pneumoniae	57.5	1
CP052232	50.08571233	Klebsiella pneumoniae	57.5	1
CP052233	46.63679831	Klebsiella pneumoniae	57.5	1
CP052236	47.40824489	Klebsiella pneumoniae	57.5	1
CP052237	52.05924181	Klebsiella pneumoniae	57.5	1
CP052240	46.83364687	Klebsiella pneumoniae	57.5	1
CP052242	46.58645523	Klebsiella pneumoniae	57.5	1
CP052243	52.52400387	Klebsiella pneumoniae	57.5	1
CP052259	50.02384862	Klebsiella pneumoniae	57.5	1
CP052260	53.46124011	Klebsiella pneumoniae	57.5	1
CP052263	51.8594378	Klebsiella pneumoniae	57.5	1
CP052264	49.07214628	Klebsiella pneumoniae	57.5	0
CP052266	51.57090906	Klebsiella pneumoniae	57.5	1
CP052269	46.71304217	Klebsiella pneumoniae	57.5	1
CP052270	52.13200135	Klebsiella pneumoniae	57.5	1
CP052276	51.70592427	Klebsiella pneumoniae	57.5	1
CP052279	51.57437824	Klebsiella pneumoniae	57.5	1
CP052281	49.94457531	Klebsiella pneumoniae	57.5	1
CP052282	50.95331627	Klebsiella pneumoniae	57.5	1
CP052287	50.70504054	Klebsiella pneumoniae	57.5	1
CP052288	50.37598551	Klebsiella pneumoniae	57.5	1
CP052289	51.63787737	Klebsiella pneumoniae	57.5	1
CP052296	51.99255487	Klebsiella pneumoniae	57.5	1
CP052298	51.71032735	Klebsiella pneumoniae	57.5	1
CP052302	52.17263784	Klebsiella pneumoniae	57.5	1
CP052304	50.00802245	Klebsiella pneumoniae	57.5	1
CP052307	51.64809045	Klebsiella pneumoniae	57.5	1
CP052310	46.64582244	Klebsiella pneumoniae	57.5	1
CP052311	49.71787935	Klebsiella pneumoniae	57.5	1
CP052316	49.1479025	Klebsiella pneumoniae	57.5	1
CP052317	50.48144076	Klebsiella pneumoniae	57.5	1
CP052319	52.45901639	Klebsiella pneumoniae	57.5	1
CP052321	50.28232637	Klebsiella pneumoniae	57.5	1
CP052325	45.04300525	Klebsiella pneumoniae	57.5	1
CP052327	46.71610635	Klebsiella pneumoniae	57.5	1
CP052329	50.85509834	Klebsiella pneumoniae	57.5	1
CP052330	52.0646962	Klebsiella pneumoniae	57.5	1
CP052331	56.31399317	Klebsiella pneumoniae	57.5	0
CP052333	50.91903907	Klebsiella pneumoniae	57.5	1
CP052337	52.72898235	Klebsiella pneumoniae	57.5	1
CP052338	51.95718782	Klebsiella pneumoniae	57.5	1
CP052342	56.31399317	Klebsiella pneumoniae	57.5	0
CP052352	49.78283236	Klebsiella pneumoniae	57.5	1
CP052357	50.03894519	Klebsiella pneumoniae	57.5	1
CP052358	52.03505758	Klebsiella pneumoniae	57.5	1
CP052359	52.93979212	Klebsiella pneumoniae	57.5	1
CP052363	50.181176	Klebsiella pneumoniae	57.5	1
CP052364	52.02646564	Klebsiella pneumoniae	57.5	1
CP052366	51.09910163	Klebsiella pneumoniae	57.5	1
CP052370	51.94705103	Klebsiella pneumoniae	57.5	1
CP052373	52.27152446	Klebsiella pneumoniae	57.5	1
CP052374	52.07853022	Klebsiella pneumoniae	57.5	1
CP052376	51.05516424	Klebsiella pneumoniae	57.5	1
CP052380	51.58561279	Klebsiella pneumoniae	57.5	1
CP052382	49.65158515	Klebsiella pneumoniae	57.5	1
CP052387	51.97185463	Klebsiella pneumoniae	57.5	1
CP052390	48.92548795	Klebsiella pneumoniae	57.5	0
CP052391	52.97119654	Klebsiella pneumoniae	57.5	1
CP052393	49.70595051	Klebsiella pneumoniae	57.5	1
CP052394	52.9716173	Klebsiella pneumoniae	57.5	1
CP052400	46.24065472	Klebsiella pneumoniae	57.5	1
CP052401	52.35982366	Klebsiella pneumoniae	57.5	1
CP052405	52.13030007	Klebsiella pneumoniae	57.5	1
CP052406	52.45901639	Klebsiella pneumoniae	57.5	1
CP052408	51.85593408	Klebsiella pneumoniae	57.5	1
CP052409	49.02778144	Klebsiella pneumoniae	57.5	0
CP052410	52.03459768	Klebsiella pneumoniae	57.5	1
CP052415	52.50865375	Klebsiella pneumoniae	57.5	1
CP052416	49.02804166	Klebsiella pneumoniae	57.5	0
CP052417	53.22495969	Klebsiella pneumoniae	57.5	1
CP052423	49.89517474	Klebsiella pneumoniae	57.5	1
CP052432	50.31095741	Klebsiella pneumoniae	57.5	1
CP052433	50.54303871	Klebsiella pneumoniae	57.5	1
CP052435	52.18937113	Klebsiella pneumoniae	57.5	1
CP052436	51.77140296	Klebsiella pneumoniae	57.5	1
CP052441	52.29066884	Klebsiella pneumoniae	57.5	1
CP052444	51.92390142	Klebsiella pneumoniae	57.5	1
CP052445	49.33895565	Klebsiella pneumoniae	57.5	1
CP052446	52.21899795	Klebsiella pneumoniae	57.5	1
CP052448	52.4750884	Klebsiella pneumoniae	57.5	1
CP052450	51.55454074	Klebsiella pneumoniae	57.5	1
CP052469	52.39885704	Klebsiella pneumoniae	57.5	1
CP052470	49.02849	Klebsiella pneumoniae	57.5	0
CP052471	52.49991639	Klebsiella pneumoniae	57.5	1
CP052477	52.432399	Klebsiella pneumoniae	57.5	1
CP052479	52.04177629	Klebsiella pneumoniae	57.5	1
CP052485	51.61295182	Klebsiella pneumoniae	57.5	1
CP052488	46.12259361	Klebsiella pneumoniae	57.5	1
CP052489	52.12880235	Klebsiella pneumoniae	57.5	1
CP052491	51.63252603	Klebsiella pneumoniae	57.5	1
CP052495	50.0510765	Klebsiella pneumoniae	57.5	1
CP052496	49.34632708	Klebsiella pneumoniae	57.5	1
CP052499	52.47733737	Klebsiella pneumoniae	57.5	1
CP052504	52.14083265	Klebsiella pneumoniae	57.5	1
CP052506	52.00222123	Klebsiella pneumoniae	57.5	1
CP052507	47.95345361	Klebsiella pneumoniae	57.5	1
CP052521	52.1384698	Klebsiella pneumoniae	57.5	1
CP052525	52.26869719	Klebsiella pneumoniae	57.5	1
CP052526	52.6030139	Klebsiella pneumoniae	57.5	1
CP052527	49.28122192	Klebsiella pneumoniae	57.5	0
CP052528	52.24123533	Klebsiella pneumoniae	57.5	1
CP052534	51.76887344	Klebsiella pneumoniae	57.5	1
CP052538	51.77809434	Klebsiella pneumoniae	57.5	1
CP052539	45.05108322	Klebsiella pneumoniae	57.5	0
CP052540	52.29472911	Klebsiella pneumoniae	57.5	1
CP052545	51.5881704	Klebsiella pneumoniae	57.5	1
CP052547	50.6693342	Klebsiella pneumoniae	57.5	1
CP052552	49.026902	Klebsiella pneumoniae	57.5	0
CP052553	52.58631979	Klebsiella pneumoniae	57.5	1
CP052554	52.71470541	Klebsiella pneumoniae	57.5	1
CP052558	46.67019555	Klebsiella pneumoniae	57.5	1
CP052559	51.83285585	Klebsiella pneumoniae	57.5	1
CP052561	52.08901953	Klebsiella pneumoniae	57.5	1
CP052563	50.03375032	Klebsiella pneumoniae	57.5	1
CP052564	52.12723424	Klebsiella pneumoniae	57.5	1
CP052566	52.1504448	Klebsiella pneumoniae	57.5	1
CP052570	51.76070028	Klebsiella pneumoniae	57.5	1
CP052572	51.83408458	Klebsiella pneumoniae	57.5	1
CP052768	46.00555465	Salmonella enterica subsp. enterica	52.4	1
CP052779	50.38310828	Salmonella enterica	51.4	1
CP052781	49.49737672	Salmonella enterica	51.4	1
CP052783	50.52417202	Salmonella enterica subsp. enterica serovar Infantis	52.04	1
CP052784	50.21028849	Salmonella enterica subsp. enterica serovar Infantis	52.04	1
CP052786	50.43387119	Salmonella enterica subsp. enterica serovar Infantis	52.04	1
CP052788	50.4124517	Salmonella enterica subsp. enterica serovar Infantis	52.04	1
CP052790	42.30234271	Salmonella enterica subsp. enterica serovar Infantis	52.04	1
CP052791	50.2339361	Salmonella enterica subsp. enterica serovar Infantis	52.04	1
CP052793	50.23759022	Salmonella enterica subsp. enterica serovar Infantis	52.04	1
CP052795	50.38747719	Salmonella enterica subsp. enterica serovar Infantis	52.04	1
CP052797	49.2229487	Salmonella enterica subsp. enterica serovar Infantis	52.04	1
CP052799	50.4712025	Salmonella enterica subsp. enterica serovar Infantis	52.04	1
CP052802	50.36596107	Salmonella enterica subsp. enterica serovar Infantis	52.04	1
CP052804	50.19073728	Salmonella enterica subsp. enterica serovar Infantis	52.04	1
CP052806	49.67480606	Salmonella enterica subsp. enterica serovar Infantis	52.04	1
CP052808	50.46003202	Salmonella enterica subsp. enterica serovar Infantis	52.04	1
CP052810	49.90727625	Salmonella enterica subsp. enterica serovar Infantis	52.04	1
CP052812	50.2950587	Salmonella enterica subsp. enterica serovar Infantis	52.04	1
CP052814	50.11286607	Salmonella enterica subsp. enterica serovar Infantis	52.04	1
CP052818	50.53527259	Salmonella enterica subsp. enterica serovar Infantis	52.04	1
CP052820	50.60347245	Salmonella enterica subsp. enterica serovar Infantis	52.04	1
CP052822	50.30948437	Salmonella enterica subsp. enterica serovar Infantis	52.04	1
CP052824	50.6087352	Salmonella enterica subsp. enterica serovar Infantis	52.04	1
CP052826	50.49792988	Salmonella enterica subsp. enterica serovar Infantis	52.04	1
CP052828	50.41254663	Salmonella enterica subsp. enterica serovar Infantis	52.04	1
CP052830	50.2009681	Salmonella enterica subsp. enterica serovar Infantis	52.04	1
CP052832	50.39842655	Salmonella enterica subsp. enterica serovar Infantis	52.04	1
CP052834	50.21179967	Salmonella enterica subsp. enterica serovar Infantis	52.04	1
CP052836	50.41510183	Salmonella enterica subsp. enterica serovar Infantis	52.04	1
CP052838	50.3682611	Salmonella enterica subsp. enterica serovar Infantis	52.04	1
CP052840	50.41363572	Salmonella enterica subsp. enterica serovar Infantis	52.04	1
CP053576	49.3799466	Salmonella enterica	51.4	1
CP053577	51.65273706	Salmonella enterica	51.4	0
CP053753	45.71397242	Shigella sonnei	50.99	1
CP053755	51.69228468	Shigella sonnei	50.99	1
CP053763	55.39816688	Shigella sonnei	50.99	1
CP054321	52.10028445	Escherichia coli	51.6	1
CP054329	52.42804967	Escherichia coli	51.6	1
CP054336	52.24150119	Escherichia coli	51.6	1
CP054338	52.51972307	Escherichia coli	51.6	1
CP054380	52.77967656	Escherichia coli	51.6	1
CP054381	50.68443503	Escherichia coli	51.6	1
CP054414	52.16803707	Escherichia coli	51.6	1
CP054450	50.91366691	Escherichia coli	51.6	0
CP054455	50.69584059	Escherichia coli	51.6	0
CP054458	52.55851225	Escherichia coli	51.6	1
CP054909	51.76215804	Pantoea ananatis	53.6	1
CP054911	49.33148052	Pantoea ananatis	53.6	0
CP054917	71.39698188	Streptomyces sp. NA02950	69.9	0
CP054922	68.82173058	Streptomyces sp. NA03103	69.9	0
CP054927	68.3672027	Streptomyces fulvissimus	71.5	0
CP054934	68.04078086	Nocardiopsis flavescens	72.71	0
DQ460733	58.16507262	uncultured bacterium	35.18	1
DQ839391	56.66380804	uncultured bacterium	35.18	1
GQ404376	54.33834222	Bacillus cereus	35.5	1
HF570055	36.95249244	Lactobacillus reuteri 1063	38.9	1
HF679278	41.66977264	Brucella anthropi	57.24	0
HF913787	41.66241713	Brucella anthropi	57.24	0
HG796779	40.83249073	uncultured bacterium	35.18	0
HG796791	38.78064111	uncultured bacterium	35.18	0
HG918041	46.75727605	Klebsiella pneumoniae	57.5	1
HG969995	53.92900512	Klebsiella pneumoniae	57.5	1
HG969996	54.12694533	Klebsiella pneumoniae	57.5	1
HG969997	53.92518371	Klebsiella pneumoniae	57.5	1
HG969998	53.66019154	Klebsiella pneumoniae	57.5	1
HG969999	54.21438797	Klebsiella pneumoniae	57.5	1
JN102341	52.96169098	uncultured bacterium	35.18	1
JN102342	50.17842566	uncultured bacterium	35.18	1
JN102343	51.60421668	uncultured bacterium	35.18	1
JN102344	52.05552084	uncultured bacterium	35.18	1
JN106164	64.6516499	uncultured bacterium	35.18	1
JN106167	62.85096904	uncultured bacterium	35.18	1
JN581942	58.4734235	uncultured bacterium	35.18	1
JN704639	57.18939462	uncultured bacterium	35.18	1
JQ004406	60.31472874	uncultured bacterium	35.18	1
JQ004408	61.10529734	uncultured bacterium	35.18	1
JQ004409	61.10372714	uncultured bacterium	35.18	1
JQ432564	58.07643665	uncultured bacterium	35.18	1
JX127248	52.6004254	uncultured bacterium	35.18	1
JX194160	59.48376898	uncultured bacterium	35.18	1
JX469827	61.69649609	uncultured bacterium	35.18	1
JX469828	62.64835183	uncultured bacterium	35.18	1
JX469829	64.43986962	uncultured bacterium	35.18	1
JX469830	58.60181769	uncultured bacterium	35.18	1
JX469831	65.00128814	uncultured bacterium	35.18	1
JX469833	61.23609161	uncultured bacterium	35.18	1
JX486125	63.99651157	uncultured bacterium	35.18	1
JX486126	53.53527265	uncultured bacterium	35.18	1
KC964605	59.63633274	uncultured bacterium	35.18	1
KC964606	60.06498557	uncultured bacterium	35.18	1
KC964607	59.98557909	uncultured bacterium	35.18	1
KF220658	57.28274174	Klebsiella pneumoniae	57.5	1
KF534788	51.92255892	Escherichia coli	51.6	1
KF743817	64.08134734	Proteus mirabilis	38.8	1
KF743818	64.21486185	Bordetella bronchiseptica	68.4	1
KJ631729	55.4094236	uncultured bacterium	35.18	0
KJ631730	56.33561644	uncultured bacterium	35.18	0
KJ631731	61.63459412	uncultured bacterium	35.18	1
KJ653815	50.29449852	Klebsiella pneumoniae	57.5	1
KJ680225	64.03532405	uncultured bacterium	35.18	0
KM506769	50.99334652	uncultured bacterium	35.18	1
KM659092	54.66865793	Ochrobactrum sp. LM19	56.15	0
KM877269	46.49961468	Salmonella enterica subsp. enterica serovar Typhimurium	52.22	1
KP164834	40.2104472	Glaesserella parasuis	40	0
KP294350	54.35777706	uncultured bacterium	35.18	1
KP698941	28.47094801	Streptococcus agalactiae	35.3	1
KP899803	50.73663583	Salmonella enterica subsp. enterica serovar Typhimurium	52.22	1
KP899804	47.5136256	Salmonella enterica subsp. enterica serovar Typhimurium	52.22	1
KP899805	46.75945812	Salmonella enterica subsp. enterica serovar Typhimurium	52.22	1
KP899806	46.243905	Salmonella enterica subsp. enterica serovar Typhimurium	52.22	1
KP942676	38.10041957	Pectobacterium carotovorum	51.9	0
KR822247	50.24047454	Escherichia coli	51.6	1
KR827391	50.24248029	uncultured bacterium	35.18	1
KR827392	51.53997445	uncultured bacterium	35.18	1
KR827393	52.44055069	uncultured bacterium	35.18	1
KR827394	55.24302653	uncultured bacterium	35.18	1
KR827684	49.77969296	Escherichia coli	51.6	1
KT325596	37.44664178	uncultured bacterium	35.18	1
KT351734	49.20258998	Pectobacterium carotovorum	51.9	0
KT780723	54.02422209	uncultured bacterium	35.18	0
KT988306	52.02832276	Shigella sonnei	50.99	1
KU159085	51.15611042	Klebsiella pneumoniae	57.5	1
KU159086	51.14809004	Klebsiella pneumoniae	57.5	1
KU160531	52.27156014	Vibrio alginolyticus	44.59	1
KU238092	64.09280848	uncultured bacterium	35.18	1
KU302804	56.31399317	Enterobacter cloacae	55.53	0
KU318419	54.03371296	Klebsiella aerogenes	54.91	1
KU318420	52.18088022	Klebsiella pneumoniae	57.5	1
KU318421	46.81514168	Klebsiella pneumoniae	57.5	1
KU351673	52.70063206	uncultured bacterium	35.18	1
KU353730	50.6729492	Escherichia coli	51.6	1
KU356987	64.51272449	Variovorax paradoxus	65.7	1
KU356988	64.63359443	Variovorax paradoxus	65.7	1
KU578032	50.97905599	Escherichia coli	51.6	1
KU695535	52.27911489	Escherichia coli	51.6	1
KU761326	42.6543932	Escherichia coli	51.6	1
KU761327	41.83615225	Klebsiella pneumoniae	57.5	1
KU932021	53.06850955	Escherichia coli	51.6	1
KU932024	52.28871274	Escherichia coli	51.6	1
KU932025	51.78215753	Escherichia coli	51.6	1
KU932031	42.29364689	Escherichia coli	51.6	1
KU932032	50.83487941	Escherichia coli	51.6	1
KU932033	50.74124554	Escherichia coli	51.6	1
KX023259	51.51337126	Escherichia coli	51.6	1
KX023260	51.57883608	Escherichia coli	51.6	1
KX023261	46.66623427	Escherichia coli	51.6	1
KX023262	45.92185392	Escherichia coli	51.6	1
KX094567	45.24660472	Escherichia coli	51.6	0
KX246267	51.149997	Escherichia coli	51.6	1
KX434885	53.62629511	Klebsiella pneumoniae	57.5	1
KX507346	46.66305643	Escherichia coli	51.6	1
KX528699	46.98712339	Escherichia coli	51.6	1
KX555451	41.86118411	Escherichia coli	51.6	1
KX555452	42.23549738	Escherichia coli	51.6	1
KX592672	42.49987487	Escherichia coli	51.6	1
KX756454	38.94133513	Klebsiella pneumoniae	57.5	1
KX856065	46.93656312	Salmonella enterica subsp. enterica serovar Typhimurium	52.22	1
KX856066	46.19957324	Salmonella enterica subsp. enterica serovar Typhimurium	52.22	1
KX856067	42.45190306	Salmonella enterica subsp. enterica serovar Typhimurium	52.22	1
KX856068	42.45222564	Salmonella enterica subsp. enterica serovar Enteritidis	52.24	1
KX863569	50.66330814	uncultured bacterium	35.18	1
KX863570	54.02346386	uncultured bacterium	35.18	1
KX889311	62.61322091	Pseudomonas aeruginosa	66.7	1
KX957968	44.5289371	Vibrio alginolyticus	44.59	1
KX957969	45.25388561	Vibrio alginolyticus	44.59	1
KX957970	45.49745731	Vibrio parahaemolyticus	45.34	1
KX957971	43.26192758	Vibrio parahaemolyticus	45.34	1
KX966395	44.81909453	Glaesserella parasuis	40	1
KY000034	58.03485261	Agrobacterium sp.	61.08	0
KY000035	55.97592297	Agrobacterium sp.	61.08	1
KY000036	58.00743026	Agrobacterium sp.	61.08	0
KY000037	55.4022972	Agrobacterium sp.	61.08	1
KY014464	51.94655345	Vibrio parahaemolyticus	45.34	1
KY014465	51.97435428	Vibrio parahaemolyticus	45.34	1
KY014466	52.3733541	Vibrio vulnificus	45.34	1
KY051550	53.35641275	Escherichia coli	51.6	1
KY075659	46.24802413	Escherichia coli	51.6	1
KY130431	52.74730966	Klebsiella pneumoniae	57.5	1
KY320277	50.41314096	Leclercia adecarboxylata	56.22	1
KY463220	52.15087252	Escherichia coli	51.6	1
KY463221	49.97021792	Escherichia coli	51.6	1
KY486279	51.77427931	Salmonella sp.	51.74	1
KY554955	50.46332046	Escherichia coli	51.6	1
KY612498	47.65914449	Escherichia coli	51.6	1
KY612499	47.66588077	Escherichia coli	51.6	1
KY612500	47.67261704	Escherichia coli	51.6	1
KY630469	58.59906232	Pseudomonas aeruginosa	66.7	1
KY657476	42.35797831	Escherichia coli	51.6	1
KY657477	42.69079958	Klebsiella aerogenes	54.91	1
KY657478	42.34921572	Escherichia coli	51.6	1
KY798505	53.71703858	Klebsiella pneumoniae	57.5	1
KY798506	53.54745754	Escherichia coli	51.6	1
KY798507	53.92954883	Klebsiella pneumoniae	57.5	1
KY865324	55.04204259	Escherichia coli	51.6	1
KY887560	31.26344472	Enterococcus sp.	42.29	0
KY930324	53.81969552	Klebsiella pneumoniae	57.5	1
KY930325	50.77475151	Klebsiella pneumoniae	57.5	1
LC012933	29.17106653	Staphylococcus aureus	32.8	0
LC019731	50.17368076	Escherichia coli	51.6	1
LC055503	52.90222607	Klebsiella pneumoniae	57.5	1
LC081338	41.8311681	Vibrio sp. 04Ya108	45.8	1
LC102479	33.44088974	Staphylococcus aureus	32.8	1
LC155906	60.55798064	Achromobacter xylosoxidans	67.7	1
LC155907	63.5678013	Achromobacter xylosoxidans	67.7	1
LC155908	55.85639067	Klebsiella pneumoniae	57.5	1
LC155909	46.53310558	Klebsiella pneumoniae	57.5	1
LC163971	52.26687165	Escherichia coli O145:NM str. 12E70	50.8	1
LC205736	31.22196247	Lactococcus garvieae	38.8	0
LC225353	51.37328048	Photobacterium damselae subsp. piscicida	41.01	1
LC227558	41.84782609	Escherichia coli	51.6	1
LC229233	31.01733447	Streptococcus anginosus subsp. anginosus	38.2	0
LC316979	31.00218647	Lactococcus garvieae	38.8	1
LC316980	30.97459091	Lactococcus garvieae	38.8	1
LC316981	31.0094977	Lactococcus garvieae	38.8	1
LC341397	41.84461063	Escherichia coli	51.6	1
LC377536	29.70564725	Staphylococcus aureus	32.8	1
LC377537	30.45633516	Staphylococcus aureus	32.8	1
LC377538	29.46508744	Staphylococcus aureus	32.8	1
LC377539	30.45848119	Staphylococcus aureus	32.8	1
LC377540	30.44220721	Staphylococcus aureus	32.8	1
LC383633	28.71396555	Staphylococcus aureus	32.8	1
LC467982	47.35849924	Enterobacter cloacae complex sp.	55.7	0
LC469775	42.49547027	Escherichia coli	51.6	1
LC473083	64.86959288	Cutibacterium acnes	60	0
LC473131	42.50572177	Escherichia coli	51.6	1
LC477138	41.84754871	Escherichia coli	51.6	1
LC477293	42.10213204	Shigella sonnei	50.99	1
LC477294	41.83854214	Escherichia coli	51.6	1
LC479085	41.84754871	Escherichia coli	51.6	1
LC480203	50.64899376	Escherichia coli	51.6	1
LC483156	38.30627468	Acinetobacter pittii	38.76	1
LC484363	48.65749152	Escherichia coli	51.6	0
LC486677	61.04505632	Serratia marcescens	59.31	1
LC499744	35.20360403	Enterococcus faecalis	37.8	1
LC505604	50.75466664	Klebsiella pneumoniae	57.5	1
LC508263	50.75466664	Klebsiella pneumoniae	57.5	1
LC508722	50.7500261	Klebsiella pneumoniae	57.5	1
LC511656	42.46935452	Escherichia coli	51.6	1
LC511657	45.52171531	Escherichia coli	51.6	1
LC511658	46.42459655	Escherichia coli	51.6	1
LC511659	47.51366459	Escherichia coli	51.6	1
LC511660	41.84154433	Escherichia coli	51.6	1
LC511661	41.84154433	Escherichia coli	51.6	1
LC511662	42.35406039	Escherichia coli	51.6	1
LC520267	52.3431851	Escherichia coli	51.6	1
LC520268	50.76594827	Escherichia coli	51.6	1
LC520269	51.31641179	Escherichia coli	51.6	1
LC520270	51.87734945	Escherichia coli	51.6	1
LC520271	50.6916544	Escherichia coli	51.6	1
LC520272	51.31812271	Escherichia coli	51.6	1
LC520273	51.31812271	Escherichia coli	51.6	1
LC520274	51.4536221	Escherichia coli	51.6	1
LC520275	50.76731249	Escherichia coli	51.6	1
LC520276	52.13233712	Escherichia coli	51.6	1
LC520277	51.86814802	Escherichia coli	51.6	1
LC520278	52.3696842	Escherichia coli	51.6	1
LC520279	51.19170891	Escherichia coli	51.6	1
LC520280	51.1320294	Escherichia coli	51.6	1
LC520281	51.87389949	Escherichia coli	51.6	1
LC520282	51.57137362	Escherichia coli	51.6	1
LC520283	52.1800443	Escherichia coli	51.6	1
LC520284	51.71353816	Escherichia coli	51.6	1
LC520285	51.87312835	Escherichia coli	51.6	1
LC520286	51.8600716	Escherichia coli	51.6	1
LC520287	51.87350695	Escherichia coli	51.6	1
LC520288	51.76763	Escherichia coli	51.6	1
LC520289	52.0805532	Escherichia coli	51.6	1
LC532224	46.31688697	Enterobacter hormaechei subsp. xiangfangensis	55.08	1
LC532225	47.38935611	Enterobacter hormaechei subsp. xiangfangensis	55.08	1
LC532226	46.30714954	Enterobacter hormaechei subsp. xiangfangensis	55.08	1
LC532227	47.38935611	Enterobacter hormaechei subsp. xiangfangensis	55.08	1
LC536680	46.64976929	Klebsiella pneumoniae	57.5	1
LC536681	52.66578174	Klebsiella pneumoniae	57.5	1
LC536682	52.66452356	Klebsiella pneumoniae	57.5	1
LC536683	51.19376199	Klebsiella pneumoniae	57.5	1
LC537594	38.83759822	Acinetobacter lwoffii	43.01	1
LC542613	55.48141087	Klebsiella quasipneumoniae subsp. similipneumoniae	57.76	1
LC542924	55.72174075	Klebsiella pneumoniae	57.5	1
LC542971	46.91572956	Escherichia coli	51.6	1
LC542972	46.29406273	Escherichia coli	51.6	1
LC545449	59.90016639	Enterobacter roggenkampii	55.86	1
LC545848	57.46833136	Klebsiella pneumoniae	57.5	1
LC545849	51.22269575	Escherichia coli	51.6	1
LC545850	51.21005928	Klebsiella variicola	57.27	1
LC545851	46.65410195	Escherichia coli	51.6	1
LC549805	47.02120498	Escherichia coli	51.6	0
LC549806	52.633927	Escherichia coli	51.6	1
LC549807	51.04542274	Klebsiella pneumoniae	57.5	1
LC549808	52.26365974	Klebsiella pneumoniae	57.5	1
LC556210	51.9409333	Enterobacter cloacae	55.53	1
LC556211	50.89943252	Enterobacter cloacae	55.53	1
LC556212	52.17652754	Klebsiella pneumoniae	57.5	1
LC556213	52.1653793	Escherichia coli	51.6	1
LC556214	52.12992742	Escherichia coli	51.6	1
LC556215	52.14566783	Escherichia coli	51.6	1
LC556216	52.15865129	Escherichia coli	51.6	1
LC556217	52.16708892	Escherichia coli	51.6	1
LC556218	52.16116944	Enterobacter cloacae	55.53	1
LC556219	51.92123283	Enterobacter cloacae	55.53	1
LC556220	52.17251726	Enterobacter cloacae	55.53	1
LC556221	52.15976844	Klebsiella pneumoniae	57.5	1
LC556222	52.16095933	Klebsiella pneumoniae	57.5	1
LK391770	52.73940122	Klebsiella pneumoniae	57.5	1
LN610760	51.80250204	Citrobacter freundii	51.7	1
LN623683	42.07502535	Salmonella enterica	51.4	1
LN735558	50.32050252	Escherichia coli	51.6	1
LN735559	50.23772434	Escherichia coli	51.6	1
LN735560	49.82551714	Escherichia coli	51.6	1
LN735561	50.29086702	Escherichia coli	51.6	1
LN794247	53.79561761	Salmonella enterica subsp. enterica serovar Typhimurium	52.22	1
LN794248	46.55547233	Salmonella enterica subsp. enterica serovar Typhimurium	52.22	1
LN835295	31.70405387	Clostridium perfringens	28.48	0
LN846931	34.49601645	Carnobacterium maltaromaticum	34.47	0
LN846932	31.46760463	Carnobacterium maltaromaticum	34.47	0
LN850163	51.33913085	Escherichia coli	51.6	1
LN864819	53.17143807	Klebsiella pneumoniae	57.5	1
LN864820	51.42519989	Citrobacter freundii	51.7	1
LN864821	51.17287259	Raoultella planticola	55.87	1
LN873255	42.40812379	Acinetobacter johnsonii	41.3	0
LN873256	42.44256348	Acinetobacter lwoffii	43.01	0
LN879484	52.90235611	Salmonella enterica subsp. enterica serovar Enteritidis	52.24	1
LN897474	52.10049048	Klebsiella pneumoniae	57.5	1
LN897475	52.06906698	Klebsiella pneumoniae	57.5	1
LO017728	53.40502676	Candidatus Magnetococcus massalia	29.7	0
LO017736	51.68178018	Escherichia coli	51.6	1
LO017737	51.89884974	Escherichia coli	51.6	1
LO017738	52.75824751	Escherichia coli	51.6	1
LR134122	55.0479737	Klebsiella aerogenes	54.91	0
LR134125	55.21896536	Klebsiella aerogenes	54.91	0
LR134127	55.29628802	Klebsiella aerogenes	54.91	0
LR134129	38.019617	Klebsiella aerogenes	54.91	0
LR134132	55.21905732	Klebsiella aerogenes	54.91	0
LR134207	49.74580409	Klebsiella pneumoniae	57.5	0
LR134211	50.19651197	Klebsiella pneumoniae	57.5	1
LR134218	49.6797872	Klebsiella pneumoniae	57.5	1
LR134219	52.57362584	Klebsiella pneumoniae	57.5	1
LR134252	51.62713534	Raoultella terrigena	57.4	1
LR794377	52.35357422	Salmonella enterica subsp. enterica serovar Enteritidis	52.24	1
LS423453	63.54552184	Candidatus Nitrotoga fabula	29.7	0
LT009688	52.83210399	Klebsiella pneumoniae	57.5	1
LT009689	52.83671934	Klebsiella pneumoniae	57.5	1
LT174531	51.06885607	Shigella sonnei	50.99	1
LT221036	46.63410745	Yersinia pseudotuberculosis	47.6	1
LT221037	52.09041609	Yersinia pseudotuberculosis	47.6	1
LT221038	52.51404659	Yersinia pseudotuberculosis	47.6	1
LT599585	54.54477368	Pseudomonas veronii 1YdBTEX2	59.81	0
LT605060	37.48288085	Acinetobacter baumannii	39.06	0
LT985195	55.86939465	Pseudomonas syringae	58.06	0
LT985289	49.77310915	Escherichia coli	51.6	1
MF101921	30.23663453	Staphylococcus aureus	32.8	0
MF116002	51.662903	uncultured bacterium	35.18	1
MF152729	50.97183801	Escherichia coli	51.6	1
MF157411	33.88682543	Escherichia coli	51.6	0
MF344568	56.39730992	Pseudomonas aeruginosa	66.7	1
MF344569	57.30104183	Pseudomonas aeruginosa	66.7	1
MF344570	56.35982179	Pseudomonas aeruginosa	66.7	1
MF344571	56.37700535	Pseudomonas aeruginosa	66.7	1
MF353155	52.74314601	Escherichia coli	51.6	1
MF353156	52.31438164	Escherichia coli	51.6	1
MF399199	38.80140592	Acinetobacter baumannii	39.06	1
MF510496	47.53832411	Klebsiella pneumoniae	57.5	1
MF543359	45.49091325	Salmonella sp.	51.74	0
MF554637	49.10517221	uncultured bacterium	35.18	1
MF554638	59.39158576	uncultured bacterium	35.18	1
MF554639	60.50067456	uncultured bacterium	35.18	0
MF554640	50.56617127	uncultured bacterium	35.18	1
MF554641	51.33671193	uncultured bacterium	35.18	1
MF554642	45.8416218	uncultured bacterium	35.18	1
MF678833	43.77825831	Actinobacillus indolicus	40.1	1
MF679144	50.56554321	Escherichia coli	51.6	1
MF679146	51.96566706	Escherichia coli	51.6	1
MF679147	50.66696753	Escherichia coli	51.6	1
MF918372	53.71844652	Klebsiella pneumoniae	57.5	1
MF918373	52.9407238	Klebsiella pneumoniae	57.5	1
MF943217	49.70840579	Klebsiella pneumoniae	57.5	1
MG228426	45.91909155	Escherichia coli	51.6	1
MG288679	51.68572278	Klebsiella pneumoniae	57.5	1
MG516907	53.21269403	Klebsiella aerogenes	54.91	1
MG516908	50.67537546	Escherichia coli	51.6	1
MG516909	50.70850139	Escherichia coli	51.6	1
MG516910	47.66353801	Escherichia coli	51.6	1
MG516911	40.89075615	Proteus mirabilis	38.8	1
MG516912	42.65263751	Proteus penneri	38.88	1
MG557851	42.48847181	Escherichia coli	51.6	1
MG557852	41.55886349	Escherichia coli	51.6	1
MG557853	42.80364622	Escherichia coli	51.6	1
MG557854	42.01242613	Escherichia coli	51.6	1
MG570092	46.36842208	Escherichia coli	51.6	1
MG587004	56.41441749	Escherichia coli	51.6	0
MG700548	54.0108681	Klebsiella pneumoniae	57.5	0
MG700549	54.55900215	Klebsiella pneumoniae	57.5	0
MG700550	54.78322904	Klebsiella pneumoniae	57.5	0
MG773377	46.67691375	Escherichia coli	51.6	1
MG780294	49.85512155	Escherichia coli	51.6	1
MG800820	58.62286797	Aeromonas hydrophila	60.67	0
MG833404	46.44300803	Kluyvera intermedia	52.29	1
MG833405	46.43741967	Escherichia coli	51.6	1
MG869615	53.10682087	Polaromonas sp. E10S	62	0
MG869617	55.571495	Polaromonas sp. E3S	62	0
MG869620	59.64140772	Polaromonas sp. H6N	62	0
MG874042	47.06532282	Salmonella sp.	51.74	1
MG874043	54.40000708	Salmonella sp.	51.74	1
MG874044	53.95830547	Salmonella sp.	51.74	1
MG879028	62.31462515	uncultured bacterium	35.18	1
MG946761	42.6201078	Escherichia coli	51.6	0
MH061383	51.02123871	Pseudomonas aeruginosa	66.7	1
MH067967	63.73075649	Arthrobacter sp.	65.1	0
MH067969	61.75734688	Arthrobacter sp.	65.1	0
MH114596	46.05254027	Salmonella enterica subsp. enterica serovar Typhimurium var. monophasic 4,[5],12:i:-	52.22	1
MH176237	42.29286368	Escherichia coli	51.6	1
MH229869	42.11731139	Escherichia coli	51.6	1
MH339998	53.40893565	uncultured bacterium	35.18	1
MH430881	52.67373613	Salmonella enterica subsp. enterica serovar London	52.22	1
MH430882	54.27976068	Salmonella enterica subsp. enterica serovar London	52.22	1
MH450052	54.35182473	Escherichia coli	51.6	1
MH450053	53.57727278	Escherichia coli	51.6	1
MH457196	35.60842434	Actinobacillus pleuropneumoniae	41.2	1
MH579767	50.39696094	Salmonella enterica subsp. enterica serovar Typhi	52.1	1
MH674200	54.57881302	Escherichia coli	51.6	0
MH830362	34.49573114	Enterococcus faecalis	37.8	1
MH830363	34.68122786	Enterococcus faecalis	37.8	1
MH884649	51.11623218	Salmonella sp.	51.74	1
MH884651	50.34378247	Salmonella sp.	51.74	1
MH884652	46.59703287	Salmonella sp.	51.74	1
MH884653	47.74779106	Salmonella sp.	51.74	1
MH909331	47.03510336	Leclercia adecarboxylata	56.22	1
MK050973	57.5735411	Citrobacter freundii	51.7	1
MK088485	47.34085253	Escherichia coli	51.6	1
MK088486	46.93724007	Klebsiella pneumoniae	57.5	1
MK125034	46.1280998	Escherichia coli O25b:H4-ST131	50.84	1
MK125035	46.12899473	Escherichia coli O25b:H4-ST131	50.84	1
MK181557	50.90699604	Escherichia coli	51.6	1
MK181558	50.85126916	Escherichia coli	51.6	1
MK181559	49.95432896	Escherichia coli	51.6	1
MK181560	51.0005661	Escherichia coli	51.6	1
MK181561	50.88435877	Escherichia coli	51.6	1
MK181562	50.72559306	Escherichia coli	51.6	1
MK181563	50.95008521	Escherichia coli	51.6	1
MK181564	50.94417002	Escherichia coli	51.6	1
MK181565	50.40242192	Escherichia coli	51.6	1
MK181566	50.58122313	Escherichia coli	51.6	1
MK181567	50.79574243	Escherichia coli	51.6	1
MK181568	50.94000387	Escherichia coli	51.6	1
MK181633	49.26074666	Klebsiella pneumoniae	57.5	1
MK191023	53.21960687	Klebsiella pneumoniae	57.5	1
MK264769	45.31629694	Klebsiella pneumoniae	57.5	1
MK295817	51.06406135	Escherichia coli O25b:H4-ST131	50.84	1
MK295818	51.92726094	Escherichia coli O25b:H4-ST131	50.84	1
MK295819	51.4083308	Escherichia coli O25b:H4-ST131	50.84	1
MK295820	51.21859901	Escherichia coli O25b:H4-ST131	50.84	1
MK295821	51.97088535	Escherichia coli O25b:H4-ST131	50.84	1
MK295822	52.61393451	Escherichia coli O25b:H4-ST131	50.84	1
MK295823	53.02792995	Escherichia coli O25b:H4-ST131	50.84	1
MK295824	51.94484403	Escherichia coli O25b:H4-ST131	50.84	1
MK295825	51.52161083	Escherichia coli O25b:H4-ST131	50.84	1
MK295826	52.15112933	Escherichia coli O25b:H4-ST131	50.84	1
MK295827	52.27896216	Escherichia coli O25b:H4-ST131	50.84	1
MK295828	50.45037668	Escherichia coli O25b:H4-ST131	50.84	1
MK295829	51.53174566	Escherichia coli O25b:H4-ST131	50.84	1
MK295830	51.87751766	Escherichia coli O25b:H4-ST131	50.84	1
MK295831	52.52804361	Escherichia coli O25b:H4-ST131	50.84	1
MK295832	50.78554486	Escherichia coli O25b:H4-ST131	50.84	1
MK295833	52.55819385	Escherichia coli O25b:H4-ST131	50.84	1
MK295834	51.41520489	Escherichia coli O25b:H4-ST131	50.84	1
MK312240	59.30727162	Klebsiella pneumoniae	57.5	1
MK312241	53.72805481	Klebsiella pneumoniae	57.5	1
MK312242	53.64360073	Klebsiella pneumoniae	57.5	1
MK312243	55.25969757	Klebsiella pneumoniae	57.5	1
MK312244	53.48841122	Klebsiella pneumoniae	57.5	1
MK312245	53.81378222	Klebsiella pneumoniae	57.5	1
MK312246	54.16524991	Klebsiella pneumoniae	57.5	1
MK312247	53.68173226	Klebsiella pneumoniae	57.5	1
MK312248	53.74306303	Klebsiella pneumoniae	57.5	1
MK312249	53.59739763	Klebsiella pneumoniae	57.5	1
MK347226	50.46278637	Klebsiella pneumoniae	57.5	1
MK347227	50.49205487	Klebsiella pneumoniae	57.5	1
MK347228	50.4057097	Klebsiella pneumoniae	57.5	1
MK347229	50.51482621	Klebsiella pneumoniae	57.5	1
MK347230	50.50227178	Klebsiella pneumoniae	57.5	1
MK347231	50.57668171	Klebsiella pneumoniae	57.5	1
MK347232	50.537219	Klebsiella pneumoniae	57.5	1
MK347233	50.49471478	Klebsiella pneumoniae	57.5	1
MK347234	50.64314031	Klebsiella pneumoniae	57.5	1
MK347235	50.46929336	Klebsiella pneumoniae	57.5	1
MK347236	50.50246328	Klebsiella pneumoniae	57.5	1
MK347237	50.58840106	Klebsiella pneumoniae	57.5	1
MK347238	50.54222142	Klebsiella pneumoniae	57.5	1
MK347425	52.51842802	Klebsiella pneumoniae	57.5	1
MK356559	50.56762576	Salmonella sp.	51.74	1
MK356560	51.42961505	Salmonella sp.	51.74	1
MK368725	50.80844865	Escherichia coli	51.6	1
MK376351	53.34703006	Pseudomonas sp.	62.1	0
MK461930	47.12253064	Escherichia coli	51.6	1
MK465702	34.58692972	Enterococcus faecalis	37.8	1
MK465703	34.66036459	Enterococcus faecium	38.01	1
MK465704	34.5355129	Enterococcus faecium	38.01	1
MK471334	51.64589987	Enterobacter cloacae	55.53	0
MK492260	47.47770371	Escherichia coli	51.6	1
MK496050	56.04975567	Pseudomonas sp.	62.1	1
MK531536	39.04151107	Acinetobacter baumannii	39.06	1
MK531540	37.49517175	Acinetobacter baumannii	39.06	1
MK531541	40.25749838	Acinetobacter baumannii	39.06	1
MK574665	41.6160407	Escherichia coli	51.6	1
MK574666	44.43265901	Escherichia coli	51.6	1
MK574667	42.31945891	Escherichia coli	51.6	1
MK574668	42.2723114	Escherichia coli	51.6	1
MK574669	42.35639537	Escherichia coli	51.6	1
MK638972	52.79057115	Escherichia coli J53	50.8	1
MK649822	50.36678428	Klebsiella pneumoniae	57.5	1
MK715437	46.83239421	Klebsiella pneumoniae subsp. pneumoniae	57.12	1
MK784777	34.5355129	Enterococcus faecalis	37.8	1
MK784778	34.58692972	Enterococcus faecalis	37.8	1
MK798156	32.00551215	Enterococcus hirae	37.05	1
MK798157	34.95905146	Enterococcus hirae	37.05	1
MK836306	43.06431274	Escherichia coli	51.6	1
MK836307	41.83253775	Escherichia coli	51.6	1
MK875281	41.83058279	Escherichia coli	51.6	1
MK875282	41.65269096	Escherichia coli	51.6	1
MK875283	41.65621079	Escherichia coli	51.6	1
MK875284	41.66590501	Escherichia coli	51.6	1
MK875285	41.63357566	Escherichia coli	51.6	1
MK875286	41.63968477	Escherichia coli	51.6	1
MK875287	42.80444059	Escherichia coli	51.6	1
MK882885	57.83735405	Pseudomonas aeruginosa	66.7	1
MK933268	29.10808124	Staphylococcus aureus	32.8	0
MK933269	28.63485017	Staphylococcus aureus	32.8	0
MK933270	28.93607147	Staphylococcus aureus	32.8	0
MK933271	29.04195077	Staphylococcus aureus	32.8	0
MK933272	29.10808124	Staphylococcus aureus	32.8	0
MK933273	28.63967572	Staphylococcus aureus	32.8	0
MK933274	29.04083205	Staphylococcus aureus	32.8	0
MK933275	28.76395673	Staphylococcus aureus	32.8	0
MK933276	29.03362477	Staphylococcus aureus	32.8	0
MK933278	54.84086437	Enterobacter hormaechei	54.85	1
MK933279	47.31167735	Enterobacter hormaechei	54.85	1
MK940857	41.84782609	Escherichia coli	51.6	1
MK940858	41.78481816	Escherichia coli	51.6	1
MK962305	44.99797831	Escherichia coli	51.6	1
MK966141	51.16396283	Enterobacter cloacae	55.53	1
MK966142	51.15883076	Klebsiella pneumoniae	57.5	1
MK992499	30.17961571	Staphylococcus aureus	32.8	1
MK992500	30.24607679	Staphylococcus aureus	32.8	1
MN007140	49.72308288	Escherichia coli	51.6	1
MN007141	52.98940895	Escherichia coli	51.6	1
MN007143	52.94873855	Escherichia coli	51.6	1
MN017707	46.64760295	Escherichia coli	51.6	1
MN057686	53.14757482	Escherichia coli	51.6	1
MN061454	49.28238689	Enterobacter cloacae	55.53	1
MN061455	52.98788474	Escherichia coli	51.6	1
MN073498	46.5926825	Klebsiella pneumoniae	57.5	1
MN086777	48.91596134	Escherichia coli	51.6	1
MN086778	51.30849421	Escherichia coli	51.6	1
MN092230	46.64976929	Escherichia coli	51.6	1
MN097152	44.27350427	Salmonella sp.	51.74	1
MN124285	50.52132207	Escherichia coli	51.6	1
MN124286	49.19966964	Escherichia coli	51.6	1
MN125608	49.84059391	Salmonella enterica subsp. enterica serovar Enteritidis	52.24	1
MN125609	50.35089031	Salmonella enterica subsp. enterica serovar Enteritidis	52.24	1
MN125610	49.66674627	Salmonella enterica subsp. enterica serovar Enteritidis	52.24	1
MN158989	50.07089546	Escherichia coli	51.6	1
MN158990	51.72211524	Escherichia coli	51.6	1
MN158991	50.40609137	Escherichia coli	51.6	1
MN158992	50.0600081	Escherichia coli	51.6	1
MN175386	47.58305335	Klebsiella pneumoniae	57.5	1
MN175387	51.30474086	Klebsiella pneumoniae	57.5	1
MN175388	55.50976114	Cronobacter sp.	56.89	1
MN175389	46.64760295	Klebsiella pneumoniae	57.5	1
MN178638	49.28316428	Kluyvera cryocrescens	52.29	1
MN178639	50.71604488	Kluyvera cryocrescens	52.29	1
MN178640	51.95979281	Kluyvera cryocrescens	52.29	1
MN187903	51.10805954	Citrobacter freundii	51.7	1
MN200128	50.44895537	Klebsiella pneumoniae	57.5	1
MN200129	54.64496578	Klebsiella pneumoniae	57.5	1
MN200130	51.90663032	Escherichia coli	51.6	1
MN200941	46.47982295	Escherichia coli	51.6	1
MN216340	30.82859464	Staphylococcus aureus	32.8	0
MN218814	52.71475363	Klebsiella pneumoniae	57.5	1
MN227183	46.37140637	Klebsiella pneumoniae	57.5	1
MN254969	50.13686933	Escherichia coli	51.6	1
MN254970	52.86861767	Escherichia coli	51.6	1
MN256757	48.60225311	Escherichia coli	51.6	1
MN256758	48.49951315	Escherichia coli	51.6	1
MN256759	48.54695339	Escherichia coli	51.6	1
MN262643	50.87244893	Escherichia coli	51.6	1
MN266872	36.20224315	Acinetobacter baumannii	39.06	1
MN276078	46.65193562	Enterobacter cloacae	55.53	1
MN276079	46.65193562	Escherichia coli	51.6	1
MN276082	46.62034112	Citrobacter freundii	51.7	1
MN276083	54.40974234	Escherichia coli	51.6	1
MN310369	52.38904309	Klebsiella pneumoniae	57.5	1
MN310370	52.45194677	Klebsiella pneumoniae	57.5	1
MN310371	56.45050633	Pseudomonas monteilii	64.4	1
MN310372	55.44217127	Pseudomonas putida	62.5	1
MN310373	51.92662262	Klebsiella pneumoniae	57.5	1
MN310374	51.87953499	Klebsiella pneumoniae	57.5	1
MN310375	51.85979593	Klebsiella quasipneumoniae	57.29	1
MN310376	51.63584528	Klebsiella pneumoniae	57.5	1
MN310377	51.72849355	Klebsiella pneumoniae	57.5	1
MN310378	50.95748545	Klebsiella pneumoniae	57.5	1
MN310379	52.6482638	Klebsiella quasipneumoniae	57.29	1
MN310380	52.19137282	Raoultella ornithinolytica	55.9	1
MN319465	48.3357381	Klebsiella pneumoniae	57.5	1
MN334219	52.07513996	Salmonella enterica subsp. enterica serovar Typhimurium	52.22	1
MN334220	53.33276891	Salmonella enterica subsp. enterica serovar Typhimurium	52.22	1
MN335638	53.3103248	Escherichia coli	51.6	1
MN335639	51.17809329	Escherichia coli	51.6	1
MN335640	52.11773922	Escherichia coli	51.6	1
MN335919	53.9360301	Escherichia coli	51.6	1
MN335921	54.71146252	Escherichia coli	51.6	1
MN335922	46.65843461	Escherichia coli	51.6	1
MN336501	61.67389508	Pseudomonas aeruginosa	66.7	1
MN370927	54.67725233	Klebsiella pneumoniae	57.5	1
MN370928	52.96628254	Klebsiella pneumoniae	57.5	1
MN370929	56.16093881	Klebsiella pneumoniae	57.5	1
MN371150	52.20648103	Klebsiella pneumoniae	57.5	1
MN419308	52.68715851	Klebsiella pneumoniae	57.5	1
MN419430	49.09964128	Escherichia coli	51.6	1
MN419431	50.42992342	Escherichia coli	51.6	1
MN419432	50.27595167	Escherichia coli	51.6	1
MN419433	50.34496932	Escherichia coli	51.6	1
MN419434	50.34741251	Escherichia coli	51.6	1
MN419435	50.25815665	Escherichia coli	51.6	1
MN419436	50.94129047	Escherichia coli	51.6	1
MN419437	50.79032163	Escherichia coli	51.6	1
MN419438	50.93747846	Escherichia coli	51.6	1
MN423361	47.19943262	Leclercia sp.	56.2	1
MN436006	50.09788384	Escherichia coli	51.6	1
MN436007	50.21200973	Escherichia coli	51.6	1
MN436715	59.54018393	Klebsiella pneumoniae	57.5	1
MN461227	32.3857868	Acinetobacter pittii	38.76	1
MN461228	34.80284105	Acinetobacter pittii	38.76	1
MN477204	52.95759838	Escherichia coli	51.6	1
MN477222	54.54993531	Aeromonas caviae	61.7	1
MN477223	58.19085946	Enterobacter cloacae	55.53	1
MN481286	35.46046512	Acinetobacter baylyi	40.4	1
MN481287	33.11592872	Acinetobacter pittii	38.76	1
MN495625	34.7224927	Acinetobacter baumannii	39.06	1
MN495626	34.7224927	Acinetobacter baumannii	39.06	1
MN510445	48.0374597	Escherichia coli	51.6	0
MN510446	48.12247422	Escherichia coli	51.6	0
MN510447	50.54943366	Escherichia coli	51.6	1
MN539017	45.93295152	Salmonella sp.	51.74	1
MN539018	46.71112059	Salmonella sp.	51.74	1
MN539620	58.09361957	Citrobacter sp.	53.32	1
MN542377	48.58824675	Klebsiella pneumoniae subsp. pneumoniae	57.12	1
MN542378	48.58685518	Klebsiella pneumoniae subsp. pneumoniae	57.12	1
MN543571	51.05253284	Klebsiella pneumoniae	57.5	1
MN543573	52.50209337	Klebsiella pneumoniae	57.5	1
MN543575	46.91419832	Klebsiella pneumoniae	57.5	1
MN543576	45.83315752	Klebsiella pneumoniae	57.5	0
MN543579	49.90009135	Klebsiella pneumoniae	57.5	0
MN543580	51.90970017	Klebsiella pneumoniae	57.5	1
MN543581	49.79848043	Klebsiella pneumoniae	57.5	0
MN543585	50.50223237	Klebsiella pneumoniae	57.5	1
MN548042	49.76854171	Klebsiella pneumoniae	57.5	1
MN550958	51.32600259	Proteus mirabilis	38.8	1
MN577015	48.50527281	Salmonella enterica	51.4	1
MN583270	57.07219045	Pseudomonas aeruginosa	66.7	1
MN583554	49.96392705	Escherichia coli	51.6	1
MN602278	63.44016519	Escherichia coli	51.6	1
MN603981	51.75673109	Klebsiella aerogenes	54.91	1
MN604267	52.10755525	Salmonella enterica subsp. enterica serovar London	52.22	1
MN604268	51.62798933	Escherichia coli	51.6	1
MN615880	53.217069	Serratia marcescens	59.31	1
MN629346	58.35154599	Aeromonas caviae	61.7	1
MN641485	52.10747271	Escherichia coli	51.6	1
MN648330	41.55886349	Klebsiella pneumoniae	57.5	1
MN657088	41.30434783	Psychrobacter sp.	41.82	0
MN657148	58.17474463	Polaromonas sp.	62	0
MN657241	52.26084247	Enterobacteriaceae bacterium	54	1
MN657243	52.20582753	Enterobacteriaceae bacterium	54	1
MN657244	51.61497419	Enterobacteriaceae bacterium	54	1
MN657245	55.06985534	Enterobacteriaceae bacterium	54	1
MN657246	54.53570923	Enterobacteriaceae bacterium	54	1
MN657247	52.41416366	Enterobacteriaceae bacterium	54	1
MN657248	52.266477	Enterobacteriaceae bacterium	54	1
MN657249	51.2321493	Enterobacteriaceae bacterium	54	1
MN657250	51.2521103	Enterobacteriaceae bacterium	54	1
MN657251	53.53361265	Enterobacteriaceae bacterium	54	1
MN657252	50.70902645	Enterobacteriaceae bacterium	54	1
MN661402	48.61665421	Klebsiella quasipneumoniae	57.29	1
MN688131	52.9578775	Enterobacter hormaechei subsp. xiangfangensis	55.08	1
MN699848	49.02757162	Citrobacter pasteurii	51.9	1
MN732922	46.17315392	Escherichia coli	51.6	1
MN746290	42.44610174	Escherichia coli	51.6	1
MN746291	42.50242866	Escherichia coli	51.6	1
MN746292	42.45157356	Escherichia coli	51.6	1
MN783743	53.04039205	Escherichia coli	51.6	1
MN783744	52.56847965	Klebsiella oxytoca	54.1	1
MN783745	47.12539688	Escherichia coli	51.6	1
MN783746	48.86035729	Escherichia coli	51.6	1
MN783747	49.7786479	Klebsiella oxytoca	54.1	1
MN792917	52.95886982	Enterobacter hormaechei subsp. xiangfangensis	55.08	1
MN792918	51.118505	Klebsiella aerogenes	54.91	1
MN792919	46.3256597	Enterobacter hormaechei subsp. steigerwaltii	55.44	1
MN807689	50.00172789	Escherichia coli	51.6	1
MN816229	53.27436154	Klebsiella pneumoniae	57.5	1
MN816230	53.25730577	Klebsiella pneumoniae	57.5	1
MN816231	53.24198333	Klebsiella pneumoniae	57.5	1
MN816232	53.21604504	Klebsiella pneumoniae	57.5	1
MN816233	53.3317091	Klebsiella pneumoniae	57.5	1
MN816370	45.77861324	Escherichia coli	51.6	1
MN816371	48.81755256	Escherichia coli	51.6	0
MN816372	49.90123255	Escherichia coli	51.6	1
MN816373	48.36247706	Escherichia coli	51.6	1
MN822124	53.05468142	Escherichia coli	51.6	1
MN822125	52.13863273	Escherichia coli	51.6	1
MN823984	53.31978508	Serratia marcescens	59.31	1
MN823985	53.31118514	Serratia marcescens	59.31	1
MN823986	53.33172961	Klebsiella pneumoniae	57.5	1
MN823987	52.74900325	Escherichia coli	51.6	1
MN823988	51.47280649	Escherichia coli	51.6	1
MN823989	51.94529754	Klebsiella pneumoniae	57.5	1
MN823990	56.80569185	Klebsiella pneumoniae	57.5	1
MN823991	51.34076722	Escherichia coli	51.6	1
MN823996	52.59331296	Klebsiella pneumoniae	57.5	1
MN823997	52.70138714	Klebsiella pneumoniae	57.5	1
MN823998	52.40999942	Klebsiella pneumoniae	57.5	1
MN823999	53.35418611	Klebsiella pneumoniae	57.5	1
MN824000	51.83211086	Klebsiella pneumoniae	57.5	1
MN824001	53.99745794	Klebsiella pneumoniae	57.5	1
MN824002	51.07613333	Klebsiella pneumoniae	57.5	1
MN831410	34.36459222	Enterococcus faecalis	37.8	1
MN831411	36.11606939	Enterococcus faecium	38.01	1
MN831412	35.55798687	Enterococcus faecalis	37.8	0
MN831413	33.79440154	Enterococcus faecium	38.01	1
MN842291	54.54785714	Klebsiella pneumoniae	57.5	1
MN842292	54.51735766	Klebsiella pneumoniae	57.5	1
MN842293	53.43732165	Klebsiella pneumoniae	57.5	1
MN842294	54.37383127	Leclercia adecarboxylata	56.22	1
MN842295	53.4769499	Klebsiella pneumoniae	57.5	1
MN848327	49.9201703	Escherichia coli	51.6	1
MN865121	46.64976929	Escherichia coli	51.6	1
MN865122	53.37715676	Escherichia coli	51.6	1
MN865127	44.48588105	Vibrio alginolyticus	44.59	1
MN891674	54.64068988	Klebsiella pneumoniae	57.5	1
MN891675	51.9037262	Klebsiella pneumoniae	57.5	1
MN891676	52.96477481	Klebsiella pneumoniae	57.5	1
MN891677	53.05250134	Klebsiella pneumoniae	57.5	1
MN891678	54.33441104	Klebsiella pneumoniae	57.5	1
MN891679	53.05250134	Klebsiella pneumoniae	57.5	1
MN891680	49.47095436	Klebsiella pneumoniae	57.5	1
MN891681	54.16781863	Klebsiella pneumoniae	57.5	1
MN891682	51.32186868	Klebsiella pneumoniae	57.5	1
MN891683	52.82477631	Klebsiella pneumoniae	57.5	1
MN891684	55.26933301	Klebsiella pneumoniae	57.5	1
MN891685	55.37219465	Klebsiella pneumoniae	57.5	1
MN891686	54.51190706	Klebsiella pneumoniae	57.5	1
MN909556	29.47277239	Staphylococcus saprophyticus	33.1	0
MN915010	47.67014227	Escherichia coli	51.6	1
MN915011	47.07227385	Escherichia coli	51.6	1
MN915012	50.31308593	Escherichia coli	51.6	1
MN915013	50.32067094	Escherichia coli	51.6	1
MN922284	60.99299974	Actinobacillus pleuropneumoniae	41.2	1
MN922301	53.16302464	Klebsiella pneumoniae	57.5	1
MN937240	49.1182967	Enterobacter cloacae	55.53	1
MN937241	47.56513965	Enterobacter cloacae	55.53	1
MN961669	59.77594589	Pseudomonas monteilii	64.4	1
MN961670	56.16298534	Pseudomonas putida	62.5	1
MN961671	58.50480476	Pseudomonas aeruginosa	66.7	1
MN961673	58.84303766	Pseudomonas aeruginosa	66.7	1
MN967025	51.07757914	Klebsiella pneumoniae	57.5	1
MT002974	38.31382189	Acinetobacter baumannii	39.06	1
MT011984	57.65635992	Comamonas testosteroni	59.4	1
MT028409	48.53974854	Klebsiella pneumoniae	57.5	1
MT035874	50.33178762	Klebsiella pneumoniae	57.5	1
MT035876	53.94683966	Klebsiella pneumoniae	57.5	1
MT066418	53.94540836	Klebsiella pneumoniae	57.5	1
MT074415	49.27422957	Escherichia coli	51.6	0
MT074684	34.10375369	Enterococcus faecium	38.01	0
MT074685	34.4023691	Enterococcus faecium	38.01	0
MT074686	35.79649087	Enterococcus faecium	38.01	1
MT077880	51.67539756	Escherichia coli	51.6	1
MT077881	51.50543074	Escherichia coli	51.6	1
MT077882	51.0218019	Escherichia coli	51.6	1
MT077883	52.94674556	Escherichia coli	51.6	1
MT077884	47.66969344	Escherichia coli	51.6	1
MT077885	51.68342982	Escherichia coli	51.6	1
MT077886	47.18970972	Escherichia coli	51.6	1
MT077887	51.42279942	Escherichia coli	51.6	1
MT077888	46.0371121	Escherichia coli	51.6	1
MT077889	52.46547281	Escherichia coli	51.6	1
MT081181	66.14329268	uncultured bacterium	35.18	1
MT090958	50.59837873	Klebsiella pneumoniae	57.5	1
MT090959	52.35200789	Klebsiella pneumoniae	57.5	1
MT090960	54.14231573	Klebsiella pneumoniae	57.5	1
MT106093	42.11280018	uncultured bacterium	35.18	1
MT108205	53.78172306	Klebsiella pneumoniae	57.5	1
MT108206	53.60808081	Klebsiella pneumoniae	57.5	1
MT108207	54.95893702	Klebsiella pneumoniae	57.5	1
MT108208	53.1705315	Klebsiella pneumoniae	57.5	1
MT108209	54.31689986	Klebsiella pneumoniae	57.5	1
MT108210	52.729541	Klebsiella pneumoniae	57.5	1
MT108212	53.93108682	Klebsiella pneumoniae	57.5	1
MT108213	53.04973215	Klebsiella pneumoniae	57.5	1
MT109193	53.94540836	Klebsiella pneumoniae	57.5	1
MT129535	53.63146976	Klebsiella aerogenes	54.91	1
MT151380	52.16056139	Vibrio cholerae	47.77	1
MT192131	56.17009088	Pseudomonas juntendi	60.3	0
MT193824	51.36812988	Escherichia coli	51.6	1
MT197111	50.40112507	Escherichia coli	51.6	1
MT199177	52.33569965	Escherichia coli	51.6	1
MT215579	47.40539677	Escherichia coli	51.6	1
MT218433	46.13444131	Aeromonas hydrophila	60.67	1
MT219816	51.10984047	Escherichia coli	51.6	1
MT219817	49.83970091	Escherichia coli	51.6	1
MT219818	50.9510425	Escherichia coli	51.6	1
MT219819	50.31548918	Escherichia coli	51.6	1
MT219820	50.22045403	Escherichia coli	51.6	1
MT219821	50.40112507	Escherichia coli	51.6	1
MT219822	43.90514272	Escherichia coli	51.6	1
MT219823	50.29451059	Escherichia coli	51.6	1
MT219824	46.74877801	Escherichia coli	51.6	1
MT219825	46.00694224	Escherichia coli	51.6	1
MT219826	51.14266606	Escherichia coli	51.6	1
MT230105	50.94257312	Escherichia coli	51.6	1
MT230116	46.80977937	Escherichia coli	51.6	1
MT230118	52.00604562	Escherichia coli	51.6	1
MT230133	50.86206897	Escherichia coli	51.6	1
MT230134	46.21150729	Escherichia coli	51.6	1
MT230135	53.31580485	Escherichia coli	51.6	1
MT230154	53.28291752	Escherichia coli	51.6	1
MT230173	55.49450549	Escherichia coli	51.6	1
MT230174	60.06872852	Escherichia coli	51.6	1
MT230183	47.07716913	Escherichia coli	51.6	1
MT230198	50.92743675	Escherichia coli	51.6	1
MT230211	50.97705637	Escherichia coli	51.6	1
MT230224	44.95620814	Escherichia coli	51.6	1
MT230226	62.11131435	Escherichia coli	51.6	1
MT230229	50.97486606	Escherichia coli	51.6	1
MT230242	50.67338801	Escherichia coli	51.6	1
MT230244	48.30819405	Escherichia coli	51.6	1
MT230257	50.95158443	Escherichia coli	51.6	1
MT230274	38.9261745	Escherichia coli	51.6	1
MT230275	54.6620776	Escherichia coli	51.6	1
MT230313	49.16278503	Escherichia coli	51.6	1
MT230314	52.95260116	Escherichia coli	51.6	1
MT230319	53.03594444	Escherichia coli	51.6	1
MT230324	50.5983419	Escherichia coli	51.6	1
MT230325	50.66086596	Escherichia coli	51.6	1
MT230337	54.24325584	Escherichia coli	51.6	1
MT230357	50.30067174	Escherichia coli	51.6	1
MT230375	53.10445581	Escherichia coli	51.6	1
MT230403	51.20725908	Escherichia coli	51.6	1
MT230405	54.20921742	Escherichia coli	51.6	1
MT230418	49.63648381	Escherichia coli	51.6	1
MT230419	54.65367965	Escherichia coli	51.6	1
MT312220	52.29799237	Escherichia coli	51.6	1
NC_000914	58.49318773	Sinorhizobium fredii NGR234	62.4	0
NC_000958	63.19238615	Deinococcus radiodurans R1	66.61	1
NC_001376	31.16651825	Bacillus subtilis	43.5	0
NC_001380	37.2277677	Streptococcus agalactiae	35.3	1
NC_001384	35.70800352	Staphylococcus aureus	32.8	1
NC_001390	30.99787686	Staphylococcus epidermidis	32.2	0
NC_001391	29.87883475	Staphylococcus aureus	32.8	0
NC_001395	30.90909091	Staphylococcus aureus	32.8	0
NC_001415	58.97929219	Corynebacterium glutamicum	54.3	0
NC_001496	32.52502009	Bacillus anthracis	35.4	0
NC_001705	34.21166307	Bacillus cereus	35.5	1
NC_001735	64.116579	Klebsiella aerogenes	54.91	0
NC_001740	60.96269	Escherichia coli	51.6	1
NC_001767	30.09686866	Staphylococcus aureus	32.8	0
NC_001774	47.46268657	Pasteurella multocida	40.3	1
NC_001791	59.63152508	Corynebacterium glutamicum	54.3	1
NC_001797	32.8879913	Streptococcus agalactiae	35.3	0
NC_001850	23.34863713	Borreliella burgdorferi B31	28.18	0
NC_001949	30.10858016	Lactococcus lactis	35.3	0
NC_001988	30.91145833	Clostridium acetobutylicum ATCC 824	30.9	0
NC_002033	62.24919629	Novosphingobium aromaticivorans	65.15	0
NC_002056	51.17132678	Salmonella enterica subsp. enterica serovar Typhimurium	52.22	1
NC_002090	46.49303452	Salmonella enterica subsp. enterica serovar Typhimurium	52.22	1
NC_002096	28.80038854	Staphylococcus aureus	32.8	0
NC_002109	40.63484917	Francisella tularensis	32.2	1
NC_002128	47.59978861	Escherichia coli O157:H7 str. Sakai	50.45	0
NC_002129	31.64362519	Staphylococcus aureus	32.8	0
NC_002134	51.9744169	Shigella flexneri 2b	50.67	1
NC_002136	33.60150633	Streptococcus agalactiae	35.3	1
NC_002147	56.00182101	Agrobacterium tumefaciens	58.49	0
NC_002305	45.7766498	Salmonella enterica subsp. enterica serovar Typhi	52.1	1
NC_002517	28.59694001	Staphylococcus aureus	32.8	0
NC_002524	56.23654908	uncultured eubacterium pIE1115	35.18	1
NC_002525	42.63448969	Escherichia coli	51.6	1
NC_002637	46.23397436	Mannheimia haemolytica	41.3	1
NC_002679	59.28629682	Mesorhizobium japonicum MAFF 303099	62.47	0
NC_002682	59.87566906	Mesorhizobium japonicum MAFF 303099	62.47	0
NC_002759	53.5470496	Pseudomonas syringae pv. maculicola str. M6	58.28	0
NC_002774	28.93217031	Staphylococcus aureus subsp. aureus Mu50	32.87	1
NC_003037	60.36865339	Sinorhizobium meliloti 1021	62.16	1
NC_003064	57.33161653	Agrobacterium fabrum str. C58	59.06	0
NC_003065	56.66960739	Agrobacterium fabrum str. C58	59.06	0
NC_003078	62.42193315	Sinorhizobium meliloti 1021	62.16	1
NC_003080	53.77365077	Corynebacterium jeikeium K411	61.36	0
NC_003123	58.91485951	Aeromonas salmonicida subsp. salmonicida	58.64	0
NC_003124	59.01209507	Aeromonas salmonicida	59	1
NC_003140	28.69833286	Staphylococcus aureus subsp. aureus N315	32.76	0
NC_003227	54.88943136	Corynebacterium glutamicum	54.3	1
NC_003239	51.37198759	Corynebacterium diphtheriae	53.5	1
NC_003240	40.22795717	Nostoc sp. PCC 7120 = FACHB-418	41.22	0
NC_003270	40.85523054	Nostoc sp. PCC 7120 = FACHB-418	41.22	0
NC_003273	41.61042336	Nostoc sp. PCC 7120 = FACHB-418	41.22	0
NC_003276	40.51423545	Nostoc sp. PCC 7120 = FACHB-418	41.22	0
NC_003292	51.52543703	Salmonella enterica subsp. enterica serovar Typhimurium	52.22	1
NC_003350	58.6275519	Pseudomonas putida	62.5	0
NC_003383	35.52042	Listeria innocua Clip11262	37.35	0
NC_003384	47.58113311	Salmonella enterica subsp. enterica serovar Typhi str. CT18	51.88	1
NC_003411	42.39459171	Mannheimia varigena	40.4	0
NC_003458	40.44418889	Lactobacillus acidophilus	34.7	0
NC_003486	48.96071869	Klebsiella pneumoniae	57.5	1
NC_003903	69.05930235	Streptomyces coelicolor A3(2)	71.98	0
NC_003905	45.65433599	Proteus vulgaris	37.9	1
NC_003969	29.02551234	Staphylococcus epidermidis	32.2	0
NC_004041	57.81594272	Rhizobium etli CFN 42	61.05	1
NC_004073	52.88789199	Synechococcus elongatus PCC 7942 = FACHB-805	55.46	0
NC_004320	56.4040927	Corynebacterium efficiens YS-314	62.93	0
NC_004349	43.68831715	Shewanella oneidensis MR-1	45.93	0
NC_004429	47.37753977	Escherichia coli	51.6	1
NC_004445	49.67134581	Erwinia pyrifoliae Ep1/96	53.36	0
NC_004446	49.13274336	Erwinia amylovora ATCC BAA-2158	53.57	0
NC_004457	42.63618843	Zymomonas mobilis subsp. mobilis ZM4 = ATCC 31821	46.3	0
NC_004464	51.03053606	Citrobacter freundii	51.7	1
NC_004562	30.41509434	Staphylococcus aureus	32.8	0
NC_004565	24.52822548	Clostridium tetani E88	28.59	0
NC_004632	56.16617017	Pseudomonas syringae pv. tomato str. DC3000	58.34	0
NC_004633	55.14587095	Pseudomonas syringae pv. tomato str. DC3000	58.34	0
NC_004669	34.41495778	Enterococcus faecalis V583	37.35	1
NC_004771	45.65665489	Pasteurella multocida	40.3	1
NC_004772	41.8126428	Pasteurella multocida	40.3	1
NC_004773	55.868073	Corynebacterium jeikeium	61.7	0
NC_004774	55.13695194	Corynebacterium jeikeium	61.7	0
NC_004808	72.8436856	Streptomyces rochei	71.7	0
NC_004832	36.39505072	Pediococcus acidilactici	42.26	0
NC_004834	49.73473457	Erwinia sp. Ejp 556	55.01	0
NC_004851	45.76704058	Shigella flexneri 2a str. 301	50.67	0
NC_004929	62.6351964	Ruegeria sp. PR1b	57.03	0
NC_004939	58.49753934	Corynebacterium striatum	59.2	1
NC_004945	52.07517619	Corynebacterium glutamicum	54.3	1
NC_004957	35.61643836	Lactobacillus sp. PC121B	44.36	0
NC_004998	50.57653537	Escherichia coli	51.6	1
NC_004999	56.18120951	Pseudomonas putida	62.5	0
NC_005000	34.03288707	Enterococcus faecium	38.01	1
NC_005001	56.12582781	Corynebacterium diphtheriae	53.5	0
NC_005004	29.271496	Staphylococcus epidermidis ATCC 12228	32.05	0
NC_005008	30.05181347	Staphylococcus epidermidis ATCC 12228	32.05	0
NC_005011	28.37706982	Staphylococcus aureus	32.8	0
NC_005013	35.55692182	Enterococcus faecalis	37.8	1
NC_005014	49.6093556	Salmonella enterica subsp. enterica serovar Typhimurium	52.22	1
NC_005015	47.05052216	Klebsiella pneumoniae	57.5	1
NC_005024	29.68026698	Staphylococcus aureus	32.8	1
NC_005054	30.81241687	Staphylococcus aureus	32.8	1
NC_005073	62.19452439	Rhodococcus erythropolis	62.31	0
NC_005127	29.09590295	Staphylococcus aureus	32.8	0
NC_005205	54.37115191	Pseudomonas syringae pv. syringae	59.3	1
NC_005206	58.37274291	Trueperella pyogenes	59.7	1
NC_005208	29.54300108	Staphylococcus warneri	32.8	0
NC_005211	45.50410901	Serratia marcescens	59.31	1
NC_005232	42.71536923	Synechocystis sp. PCC 6803	47.7	0
NC_005241	62.30814144	Cupriavidus necator H16	66.36	0
NC_005243	31.48871528	Staphylococcus aureus	32.8	0
NC_005249	50.34710668	Klebsiella pneumoniae CG43	57.6	1
NC_005312	60.4751354	Actinobacillus pleuropneumoniae	41.2	1
NC_005324	52.44294439	Escherichia coli	51.6	1
NC_005327	52.57977543	Escherichia coli	51.6	1
NC_005566	33.83252215	Staphylococcus epidermidis	32.2	1
NC_005706	50.2111052	Erwinia amylovora	53.58	0
NC_005707	33.43971512	Bacillus cereus ATCC 10987	35.52	0
NC_005863	65.68479642	Desulfovibrio vulgaris str. Hildenborough	63.24	0
NC_005908	31.70600858	Staphylococcus aureus	32.8	0
NC_005909	59.77155423	Pseudomonas alcaligenes	65.5	0
NC_005916	62.76879791	Mycobacterium ulcerans Agy99	65.42	0
NC_005923	52.49071782	Escherichia coli	51.6	1
NC_005951	28.3652915	Staphylococcus aureus subsp. aureus MSSA476	32.87	0
NC_006134	29.8409645	Campylobacter coli	30.64	1
NC_006135	29.13836965	Campylobacter jejuni subsp. jejuni 81-176	30.46	1
NC_006143	57.28563169	Aeromonas caviae	61.7	1
NC_006277	53.53669518	Agrobacterium tumefaciens	58.49	0
NC_006362	67.15355439	Nocardia farcinica IFM 10152	70.66	0
NC_006363	68.41422388	Nocardia farcinica IFM 10152	70.66	0
NC_006462	69.35624455	Thermus thermophilus HB8	69.49	0
NC_006466	60.13218969	Cupriavidus metallidurans CH34	63.52	0
NC_006525	60.50530441	Cupriavidus metallidurans CH34	63.52	0
NC_006530	39.58148729	Lactobacillus salivarius UCC118	33.01	0
NC_006569	62.78826145	Ruegeria pomeroyi DSS-3	64.05	0
NC_006578	32.64083411	[Bacillus thuringiensis] serovar konkukian str. 97-27	35.36	0
NC_006625	50.16818944	Klebsiella pneumoniae subsp. pneumoniae NTUH-K2044	57.39	1
NC_006629	30.04504505	Staphylococcus aureus subsp. aureus COL	32.8	0
NC_006663	31.92603442	Staphylococcus epidermidis RP62A	32.2	1
NC_006671	52.93020962	Escherichia coli	51.6	1
NC_006672	58.3242435	Gluconobacter oxydans 621H	60.84	0
NC_006815	49.3765586	Salmonella enterica subsp. enterica serovar Typhimurium	52.22	1
NC_006816	54.01353622	Salmonella enterica subsp. enterica serovar Typhimurium	52.22	1
NC_006827	36.09711406	Enterococcus faecalis	37.8	1
NC_006828	41.34447251	Glaesserella parasuis	40	1
NC_006856	51.3089043	Salmonella enterica subsp. enterica serovar Choleraesuis str. SC-B67	52.17	1
NC_006872	25.420357	Clostridium perfringens	28.48	0
NC_006976	39.66522475	Mannheimia haemolytica	41.3	1
NC_006977	31.61361142	Staphylococcus aureus	32.8	0
NC_006978	34.39045982	Streptococcus pyogenes	38.7	1
NC_006979	34.76100086	Streptococcus pyogenes	38.7	1
NC_006994	60.6676476	Pasteurella multocida	40.3	1
NC_007094	38.09082484	Actinobacillus porcitonsillarum	39.7	1
NC_007095	40.97817392	Actinobacillus porcitonsillarum	39.7	1
NC_007096	38.75843455	Actinobacillus porcitonsillarum	39.7	1
NC_007097	48.63915716	Actinobacillus porcitonsillarum	39.7	1
NC_007098	46.51457541	Actinobacillus pleuropneumoniae	41.2	1
NC_007099	48.20923657	Actinobacillus pleuropneumoniae	41.2	1
NC_007100	59.47024737	Pseudomonas aeruginosa	66.7	1
NC_007103	33.12219911	Bacillus cereus E33L	35.17	0
NC_007141	29.14399469	Campylobacter jejuni subsp. jejuni 81-176	30.46	1
NC_007165	29.87688573	Staphylococcus warneri	32.8	0
NC_007166	30.7713964	Staphylococcus warneri	32.8	0
NC_007167	28.25225225	Staphylococcus pasteuri	31.55	0
NC_007169	29.86956522	Staphylococcus haemolyticus JCSC1435	32.79	0
NC_007170	31.06508876	Staphylococcus haemolyticus JCSC1435	32.79	0
NC_007182	49.11039447	Sodalis glossinidius	54.36	0
NC_007183	49.11284686	Sodalis glossinidius	54.36	1
NC_007209	30.93408815	Staphylococcus aureus	32.8	0
NC_007275	55.95908027	Pseudomonas savastanoi pv. phaseolicola 1448A	57.9	0
NC_007293	51.15967886	Acetobacter pasteurianus	52.01	1
NC_007322	32.52970932	Bacillus anthracis str. 'Ames Ancestor'	35.26	0
NC_007336	60.59091188	Cupriavidus pinatubonensis JMP134	64.45	0
NC_007337	64.65879026	Cupriavidus pinatubonensis JMP134	64.45	0
NC_007365	49.63937952	Escherichia coli	51.6	0
NC_007410	40.53320013	Trichormus variabilis ATCC 29413	41.39	0
NC_007412	41.95333125	Trichormus variabilis ATCC 29413	41.39	0
NC_007486	63.02132405	Rhodococcus erythropolis PR4	62.29	0
NC_007595	52.88789199	Synechococcus elongatus PCC 7942 = FACHB-805	55.46	0
NC_007621	32.17821782	Staphylococcus saprophyticus	33.1	0
NC_007635	46.73665596	Escherichia coli	51.6	1
NC_007641	59.77071391	Rhodospirillum rubrum ATCC 11170	65.33	0
NC_007675	49.19539731	Escherichia coli	51.6	1
NC_007682	49.42613977	Escherichia coli	51.6	1
NC_007713	48.88123304	Sodalis glossinidius str. 'morsitans'	54.36	1
NC_007763	61.80711519	Rhizobium etli CFN 42	61.05	1
NC_007764	61.51792403	Rhizobium etli CFN 42	61.05	0
NC_007765	61.66673923	Rhizobium etli CFN 42	61.05	1
NC_007766	61.21923622	Rhizobium etli CFN 42	61.05	0
NC_007773	25.52744858	Clostridium perfringens	28.48	0
NC_007791	30.00675828	Staphylococcus aureus subsp. aureus USA300_FPR3757	32.74	0
NC_007792	28.66760017	Staphylococcus aureus subsp. aureus USA300_FPR3757	32.74	0
NC_007800	45.35373104	Bibersteinia trehalosi	41	1
NC_007801	57.81438795	Jannaschia sp. CCS1	62.21	0
NC_007928	30.62409289	Staphylococcus aureus	32.8	0
NC_007930	32.08970615	Lactobacillus salivarius UCC118	33.01	0
NC_007931	29.27985255	Staphylococcus aureus	32.8	1
NC_007949	56.90598077	Polaromonas sp. JS666	62	0
NC_007950	59.72184008	Polaromonas sp. JS666	62	1
NC_007960	61.19223866	Nitrobacter hamburgensis X14	61.6	0
NC_007971	60.13349307	Cupriavidus metallidurans CH34	63.52	0
NC_007972	60.50484372	Cupriavidus metallidurans CH34	63.52	0
NC_007974	63.59940219	Cupriavidus metallidurans CH34	63.52	1
NC_008010	65.70358126	Deinococcus geothermalis DSM 11300	66.44	0
NC_008042	55.6962122	Ruegeria sp. TM1040	60.05	0
NC_008043	59.36251199	Ruegeria sp. TM1040	60.05	0
NC_008242	61.73592959	Chelativorans sp. BNC1	61.12	0
NC_008243	60.21318583	Chelativorans sp. BNC1	61.12	0
NC_008269	65.05006344	Rhodococcus jostii RHA1	66.97	0
NC_008270	64.01061157	Rhodococcus jostii RHA1	66.97	0
NC_008271	64.91164728	Rhodococcus jostii RHA1	66.97	0
NC_008275	57.15609336	Pseudomonas putida	62.5	0
NC_008308	62.88692567	Novosphingobium sp. KA1	63.25	0
NC_008357	59.00591158	Pseudomonas aeruginosa	66.7	1
NC_008379	60.99092357	Rhizobium leguminosarum bv. viciae 3841	60.87	1
NC_008381	59.60441271	Rhizobium leguminosarum bv. viciae 3841	60.87	0
NC_008383	58.7449055	Rhizobium leguminosarum bv. viciae 3841	60.87	0
NC_008384	60.97278289	Rhizobium leguminosarum bv. viciae 3841	60.87	1
NC_008386	55.99376344	Roseobacter denitrificans OCh 114	58.91	1
NC_008387	59.22274033	Roseobacter denitrificans OCh 114	58.91	0
NC_008439	55.39816688	Shigella sonnei	50.99	1
NC_008445	34.04661903	Enterococcus faecalis	37.8	1
NC_008460	49.27689887	Escherichia coli	51.6	1
NC_008490	51.95325543	Escherichia coli	51.6	1
NC_008503	34.37077131	Lactococcus lactis subsp. cremoris SK11	35.82	0
NC_008505	35.41137124	Lactococcus lactis subsp. cremoris SK11	35.82	0
NC_008537	65.0290213	Arthrobacter sp. FB24	65.42	0
NC_008539	64.67332725	Arthrobacter sp. FB24	65.42	0
NC_008573	45.66935062	Shewanella sp. ANA-3	47.97	1
NC_008597	52.45901639	Escherichia coli	51.6	1
NC_008607	48.0965627	Pelobacter propionicus DSM 2379	58.46	0
NC_008612	51.3722304	Photobacterium damselae subsp. piscicida	41.01	1
NC_008613	51.70924574	Photobacterium damselae subsp. piscicida	41.01	1
NC_008688	67.1393284	Paracoccus denitrificans PD1222	66.78	0
NC_008690	45.941124	Vibrio sp. TC68	45.8	0
NC_008697	68.01445028	Nocardioides sp. JS614	71.48	0
NC_008703	65.39728358	Mycobacterium sp. KMS	68.19	1
NC_008704	66.62714578	Mycobacterium sp. KMS	68.19	0
NC_008712	64.63896514	Paenarthrobacter aurescens TC1	62.39	0
NC_008713	61.34674537	Paenarthrobacter aurescens TC1	62.39	0
NC_008739	53.15720381	Marinobacter hydrocarbonoclasticus VT8	56.96	0
NC_008741	65.68834885	Desulfovibrio vulgaris DP4	63.15	0
NC_008757	57.54604561	Polaromonas naphthalenivorans CJ2	61.66	0
NC_008758	58.01116884	Polaromonas naphthalenivorans CJ2	61.66	0
NC_008768	36.24135669	Enterococcus faecium	38.01	0
NC_008821	36.20637559	Enterococcus faecium	38.01	0
NC_008826	65.97630471	Methylibium petroleiphilum PM1	68.79	0
NC_009035	46.68259637	Shewanella baltica OS155	46.25	0
NC_009036	42.41756757	Shewanella baltica OS155	46.25	0
NC_009040	69.61404825	Rhodobacter sphaeroides ATCC 17029	68.98	0
NC_009128	58.63723054	Corynebacterium sp. L2-79-05	62.67	0
NC_009129	56.36095666	Corynebacterium sp. L2-79-05	62.67	0
NC_009130	31.47688007	Staphylococcus sp. 693-2	37.3	0
NC_009131	53.8904546	Escherichia coli	51.6	1
NC_009132	53.80946424	Escherichia coli	51.6	1
NC_009133	51.97637052	Escherichia coli	51.6	1
NC_009139	50.91560258	Yersinia ruckeri	47.5	1
NC_009140	52.81771149	Salmonella enterica subsp. enterica serovar Newport str. SL254	52.21	1
NC_009339	65.140559	Mycolicibacterium gilvum PYR-GCK	67.73	1
NC_009349	52.79791783	Aeromonas salmonicida subsp. salmonicida A449	58.17	1
NC_009350	54.33145495	Aeromonas salmonicida subsp. salmonicida A449	58.17	0
NC_009352	53.85196375	Aeromonas salmonicida subsp. salmonicida	58.64	0
NC_009426	62.25293014	Novosphingobium aromaticivorans DSM 12444	65.15	1
NC_009427	65.90110576	Novosphingobium aromaticivorans DSM 12444	65.15	0
NC_009435	35.10736398	Lactococcus lactis	35.3	1
NC_009444	53.15224397	Pseudomonas fluorescens SBW25	60.5	0
NC_009467	62.33342666	Acidiphilium cryptum JF-5	67.1	0
NC_009468	61.91962523	Acidiphilium cryptum JF-5	67.1	0
NC_009469	62.12831495	Acidiphilium cryptum JF-5	67.1	0
NC_009476	54.00550251	Aeromonas bestiarum	58.17	1
NC_009477	29.63948865	Staphylococcus aureus subsp. aureus JH9	32.87	1
NC_009507	64.08705855	Sphingomonas wittichii RW1	67.9	0
NC_009508	61.22007389	Sphingomonas wittichii RW1	67.9	0
NC_009602	49.70265344	Escherichia coli	51.6	0
NC_009619	29.63948865	Staphylococcus aureus subsp. aureus JH1	32.96	1
NC_009620	61.45564056	Sinorhizobium medicae WSM419	61.16	1
NC_009621	59.88655926	Sinorhizobium medicae WSM419	61.16	1
NC_009623	39.49104618	Actinobacillus porcitonsillarum	39.7	1
NC_009624	39.27001862	Actinobacillus porcitonsillarum	39.7	1
NC_009625	45.5104551	Actinobacillus pleuropneumoniae	41.2	1
NC_009649	51.69065096	Klebsiella pneumoniae subsp. pneumoniae MGH 78578	57.17	1
NC_009650	53.44035844	Klebsiella pneumoniae subsp. pneumoniae MGH 78578	57.17	1
NC_009651	53.81680251	Klebsiella pneumoniae subsp. pneumoniae MGH 78578	57.17	1
NC_009669	56.15758052	Ochrobactrum anthropi ATCC 49188	56.15	0
NC_009672	55.28369911	Ochrobactrum anthropi ATCC 49188	56.15	0
NC_009700	26.08522047	Clostridium botulinum F str. Langeland	28.29	0
NC_009701	43.76296643	Vibrio vulnificus	45.34	0
NC_009703	43.31252054	Vibrio vulnificus	45.34	0
NC_009705	40.35523051	Yersinia pseudotuberculosis IP 31758	47.19	0
NC_009716	49.79265858	Escherichia sp. Sflu5	50.7	1
NC_009717	65.3372933	Xanthobacter autotrophicus Py2	67.38	0
NC_009739	63.81157203	Pseudomonas aeruginosa	66.7	0
NC_009751	32.44953299	Lactococcus lactis subsp. lactis K214	35.28	0
NC_009780	56.84853197	Cronobacter sakazakii ATCC BAA-894	56.76	1
NC_009789	52.57299564	Escherichia coli O139:H28 str. E24377A	50.54	1
NC_009790	49.84910541	Escherichia coli O139:H28 str. E24377A	50.54	0
NC_009806	69.433429	Kineococcus radiotolerans SRS30216 = ATCC BAA-149	74.21	0
NC_009807	50.55632823	Salmonella enterica subsp. enterica serovar Typhimurium	52.22	1
NC_009837	49.6456058	Escherichia coli APEC O1	50.29	1
NC_009838	46.43414931	Escherichia coli APEC O1	50.29	1
NC_009926	47.34833401	Acaryochloris marina MBIC11017	46.99	0
NC_009927	45.33667334	Acaryochloris marina MBIC11017	46.99	0
NC_009928	45.19022704	Acaryochloris marina MBIC11017	46.99	0
NC_009929	45.87700723	Acaryochloris marina MBIC11017	46.99	0
NC_009931	47.12611736	Acaryochloris marina MBIC11017	46.99	0
NC_009955	60.12933976	Dinoroseobacter shibae DFL 12 = DSM 16493	65.51	0
NC_009956	65.15199059	Dinoroseobacter shibae DFL 12 = DSM 16493	65.51	0
NC_009957	60.52777426	Dinoroseobacter shibae DFL 12 = DSM 16493	65.51	0
NC_009980	53.76232317	Salmonella enterica subsp. enterica serovar Dublin	52.16	1
NC_009981	47.40246343	Salmonella enterica subsp. enterica serovar Choleraesuis	52.2	1
NC_009982	56.8555255	Salmonella enterica subsp. enterica serovar Dublin	52.16	1
NC_010042	41.39936553	Actinobacillus pleuropneumoniae	41.2	1
NC_010063	30.51662291	Staphylococcus aureus subsp. aureus USA300_TCH1516	32.77	1
NC_010064	52.49500998	Escherichia coli	51.6	1
NC_010070	61.33423325	Burkholderia multivorans ATCC 17616	66.69	0
NC_010077	28.73435088	Staphylococcus aureus	32.8	0
NC_010096	37.77296517	Streptococcus agalactiae	35.3	1
NC_010111	31.59165752	Staphylococcus aureus	32.8	0
NC_010119	52.83935478	Salmonella enterica subsp. enterica serovar Choleraesuis	52.2	1
NC_010180	33.66542462	Bacillus mycoides KBAB4	35.52	0
NC_010181	33.34842292	Bacillus mycoides KBAB4	35.52	1
NC_010259	43.02793705	Salmonella enterica subsp. enterica serovar Newport	51.9	1
NC_010261	42.96693912	Klebsiella pneumoniae	57.5	1
NC_010262	30.05402972	Staphylococcus aureus	32.8	0
NC_010279	28.13452524	Staphylococcus aureus	32.8	0
NC_010282	29.44056505	Bacillus thuringiensis	34.63	0
NC_010284	30.01576222	Staphylococcus aureus	32.8	0
NC_010311	70.11155434	Streptomyces sp. HK1	69.9	0
NC_010333	64.26539538	Caulobacter sp. K31	67.38	0
NC_010335	67.00221272	Caulobacter sp. K31	67.38	0
NC_010370	61.11075646	Laribacter hongkongensis	62.3	1
NC_010378	46.25014534	Escherichia coli	51.6	1
NC_010404	37.48424475	Acinetobacter baumannii AYE	39.34	0
NC_010409	49.47351691	Escherichia coli	51.6	0
NC_010418	25.63599903	Clostridium botulinum A3 str. Loch Maree	28.13	0
NC_010419	29.50819672	Staphylococcus aureus	32.8	1
NC_010422	48.63719851	Salmonella enterica subsp. enterica serovar Dublin	52.16	0
NC_010423	37.3389694	Streptococcus pyogenes	38.7	0
NC_010474	47.26776396	Synechococcus sp. PCC 7002	49.16	0
NC_010481	36.79710291	Acinetobacter baumannii	39.06	1
NC_010488	50.81186753	Escherichia coli SMS-3-5	50.5	1
NC_010492	62.29121754	Arthrobacter sp. Chr15	65.1	0
NC_010494	61.992884	Arthrobacter sp. AK-1	65.1	0
NC_010500	50.72553257	Salmonella enterica subsp. enterica serovar Brandenburg	52.2	1
NC_010502	61.00732864	Methylobacterium radiotolerans JCM 2831	71.04	0
NC_010510	69.55220723	Methylobacterium radiotolerans JCM 2831	71.04	0
NC_010540	32.70440252	Lactococcus garvieae	38.8	1
NC_010553	61.18862569	Burkholderia ambifaria MC40-6	66.38	0
NC_010558	51.26194881	Escherichia coli	51.6	1
NC_010578	54.3183419	Beijerinckia indica subsp. indica ATCC 9039	57.02	0
NC_010580	56.1958005	Beijerinckia indica subsp. indica ATCC 9039	57.02	0
NC_010605	37.84080059	Acinetobacter baumannii ACICU	38.9	0
NC_010608	46.20875594	Exiguobacterium arabatum	47.68	0
NC_010625	61.8729241	Paraburkholderia phymatum STM815	62.28	0
NC_010627	59.18119064	Paraburkholderia phymatum STM815	62.28	0
NC_010630	40.92483012	Nostoc punctiforme PCC 73102	41.34	0
NC_010631	40.51229115	Nostoc punctiforme PCC 73102	41.34	0
NC_010632	40.65464188	Nostoc punctiforme PCC 73102	41.34	0
NC_010643	56.72999598	Providencia rettgeri	40.68	1
NC_010683	60.40848098	Ralstonia pickettii 12J	63.62	0
NC_010685	30.812778	Staphylococcus aureus	32.8	0
NC_010686	30.67993367	Staphylococcus aureus	32.8	0
NC_010699	50.79876493	Erwinia tasmaniensis Et1/99	53.36	0
NC_010716	58.42201835	Salmonella enterica subsp. enterica serovar Dublin	52.16	1
NC_010726	48.280325	Klebsiella pneumoniae	57.5	1
NC_010795	41.60753366	Actinobacillus pleuropneumoniae	41.2	1
NC_010802	61.33423325	Burkholderia multivorans ATCC 17616	66.69	1
NC_010813	53.31818025	Corynebacterium aurimucosum ATCC 700975	60.52	0
NC_010850	65.42233821	Rhodococcus sp. NS1	67.4	0
NC_010862	48.08188424	Escherichia coli	51.6	1
NC_010864	34.2166195	Pediococcus acidilactici	42.26	0
NC_010865	58.6744349	Sinorhizobium meliloti SM11	62.06	0
NC_010870	46.09157724	Klebsiella pneumoniae	57.5	1
NC_010875	36.75944334	Paenibacillus larvae	44.19	1
NC_010881	38.34528192	Neisseria gonorrhoeae	52.51	0
NC_010886	51.79312871	Klebsiella pneumoniae	57.5	1
NC_010889	32.93267561	Actinobacillus pleuropneumoniae	41.2	1
NC_010912	50.78264315	Avibacterium paragallinarum	40.9	1
NC_010919	53.54723475	Aeromonas hydrophila	60.67	1
NC_010924	34.15740405	Bacillus cereus	35.5	1
NC_010929	55.1245418	Agrobacterium tumefaciens	58.49	0
NC_010933	31.72003725	Bacillus cereus	35.5	0
NC_010934	32.63369677	Bacillus cereus	35.5	0
NC_010937	27.59029262	Clostridium perfringens	28.48	0
NC_010941	48.0878187	Actinobacillus pleuropneumoniae serovar 7 str. AP76	41.21	1
NC_010942	41.51275286	Actinobacillus pleuropneumoniae serovar 7 str. AP76	41.21	0
NC_010980	35.65534173	Enterococcus faecium	38.01	0
NC_010993	50.59859503	Salmonella enterica subsp. enterica serovar Typhimurium	52.22	1
NC_010996	57.75941423	Rhizobium etli CIAT 652	61.34	0
NC_010997	60.89079204	Rhizobium etli CIAT 652	61.34	1
NC_010998	62.22029028	Rhizobium etli CIAT 652	61.34	1
NC_011092	53.98405109	Salmonella enterica subsp. enterica serovar Schwarzengrund str. CVM19633	52.24	1
NC_011140	35.94291657	Enterococcus faecium	38.01	0
NC_011143	68.54424298	Phenylobacterium zucineum HLK1	71.06	0
NC_011148	40.74464163	Salmonella enterica subsp. enterica serovar Agona str. SL483	52.01	0
NC_011204	48.63382114	Salmonella enterica subsp. enterica serovar Dublin str. CT_02021853	52.15	0
NC_011207	59.72969427	Aeromonas hydrophila	60.67	1
NC_011246	26.10439175	Borrelia recurrentis A1	27.51	0
NC_011281	51.09225433	Klebsiella variicola	57.27	0
NC_011282	47.15147774	Klebsiella variicola	57.27	0
NC_011350	47.88681797	Escherichia coli O157:H7 str. EC4115	50.39	0
NC_011355	62.88171343	Mycobacterium liflandii 128FXT	65.52	0
NC_011364	31.58590783	Enterococcus faecium	38.01	1
NC_011366	61.95805923	Rhizobium leguminosarum bv. trifolii WSM2304	61.17	1
NC_011367	58.52850118	Gluconacetobacter diazotrophicus PA1 5	66.3	0
NC_011368	60.35992276	Rhizobium leguminosarum bv. trifolii WSM2304	61.17	1
NC_011370	57.9011294	Rhizobium leguminosarum bv. trifolii WSM2304	61.17	0
NC_011371	61.38682566	Rhizobium leguminosarum bv. trifolii WSM2304	61.17	1
NC_011378	60.67866223	Pasteurella multocida	40.3	1
NC_011382	57.00753589	Klebsiella pneumoniae	57.5	1
NC_011383	54.29339749	Klebsiella pneumoniae	57.5	1
NC_011385	52.80294114	Klebsiella pneumoniae	57.5	1
NC_011409	39.10393481	Haemophilus influenzae	38.4	1
NC_011416	48.58888614	Escherichia coli SE11	50.75	0
NC_011419	50.46040332	Escherichia coli SE11	50.75	1
NC_011513	45.41392904	Proteus mirabilis	38.8	1
NC_011514	49.82660043	Escherichia coli	51.6	1
NC_011521	48.89475421	Neisseria gonorrhoeae	52.51	1
NC_011522	30.11133603	Staphylococcus aureus	32.8	0
NC_011602	52.75744265	Escherichia coli O127:H6 str. E2348/69	50.8	1
NC_011604	62.19288596	Salmonella enterica subsp. enterica serovar Westhampton	52.22	1
NC_011605	34.13267985	Staphylococcus aureus	32.8	0
NC_011617	52.55711127	Klebsiella pneumoniae	57.5	1
NC_011641	51.4113911	Klebsiella pneumoniae	57.5	1
NC_011642	39.86970439	Enterococcus faecalis	37.8	0
NC_011655	34.15740405	Bacillus cereus AH187	35.52	1
NC_011667	62.27192691	Thauera sp. MZ1T	68.3	0
NC_011738	37.0913019	Gloeothece citriformis PCC 7424	38.5	0
NC_011743	48.51677244	Escherichia fergusonii ATCC 35469	49.88	1
NC_011747	49.292881	Escherichia coli S88	50.66	0
NC_011758	66.33702168	Methylorubrum extorquens CM4	68.07	0
NC_011759	48.59582802	Yersinia pseudotuberculosis	47.6	0
NC_011783	23.34128093	Borreliella burgdorferi ZS7	28.23	0
NC_011795	52.76512687	Escherichia coli	51.6	1
NC_011797	42.0235546	Vibrio fluvialis	50.27	1
NC_011812	50.7539824	Escherichia coli	51.6	1
NC_011839	39.52539525	Lactobacillus gasseri	35	0
NC_011879	64.37292964	Pseudarthrobacter chlorophenolicus A6	65.98	0
NC_011881	61.31818899	Pseudarthrobacter chlorophenolicus A6	65.98	0
NC_011885	49.09291949	Cyanothece sp. PCC 7425	50.66	0
NC_011887	65.65481258	Methylobacterium nodulans ORS 2060	68.48	0
NC_011892	65.88304281	Methylobacterium nodulans ORS 2060	68.48	0
NC_011897	47.11943794	Salmonella enterica subsp. enterica serovar Bovismorbificans	52.22	0
NC_011917	46.16946087	Escherichia coli LF82	50.7	1
NC_011960	69.83019689	Rhodobacter sphaeroides KD131	69.11	0
NC_011961	65.67647847	Thermomicrobium roseum DSM 5159	64.26	0
NC_011962	70.09056532	Rhodobacter sphaeroides KD131	69.11	0
NC_011964	50.76701014	Escherichia coli	51.6	1
NC_011973	33.49481287	Bacillus cereus Q1	35.5	0
NC_011980	48.7610748	Escherichia coli chi7122	50.8	0
NC_011981	56.56523288	Agrobacterium vitis S4	57.5	0
NC_011982	56.65741971	Agrobacterium vitis S4	57.5	1
NC_011984	58.6178055	Agrobacterium vitis S4	57.5	0
NC_011986	56.76108218	Agrobacterium vitis S4	57.5	0
NC_011987	57.00841644	Agrobacterium radiobacter K84	59.87	0
NC_011990	58.99181233	Agrobacterium radiobacter K84	59.87	0
NC_011991	56.23107295	Agrobacterium vitis S4	57.5	0
NC_011994	53.53669518	Agrobacterium radiobacter K84	59.87	0
NC_011996	30.8175554	Macrococcus caseolyticus JCSC5402	36.58	1
NC_012006	60.29100529	Enterobacter cloacae	55.53	1
NC_012215	48.12367241	Pasteurella multocida	40.3	1
NC_012216	40.44422344	Pasteurella multocida	40.3	1
NC_012219	26.697264	Clostridium botulinum	27.8	0
NC_012473	32.16885574	Bacillus cereus 03BB102	35.29	0
NC_012487	50.20107079	Escherichia coli	51.6	0
NC_012523	65.03508456	Rhodococcus opacus B4	67.63	0
NC_012528	61.4116466	Deinococcus deserti VCD115	62.98	0
NC_012529	63.53331191	Deinococcus deserti VCD115	62.98	0
NC_012547	30.26111111	Staphylococcus aureus	32.8	1
NC_012555	47.82829645	Enterobacter cloacae	55.53	1
NC_012556	47.89262349	Enterobacter cloacae	55.53	1
NC_012579	32.53123401	Bacillus anthracis str. CDC 684	35.26	0
NC_012586	62.30331028	Sinorhizobium fredii NGR234	62.4	1
NC_012654	25.60346935	Clostridium botulinum Ba4 str. 657	28.03	0
NC_012656	32.52970932	Bacillus anthracis str. A0248	35.26	0
NC_012674	56.17880109	Pseudomonas fluorescens	60.3	0
NC_012690	53.25411026	Escherichia coli	51.6	1
NC_012692	53.11895755	Escherichia coli	51.6	1
NC_012693	51.90407868	Salmonella enterica	51.4	1
NC_012718	63.20596367	Burkholderia glumae BGR1	67.93	0
NC_012720	62.6758916	Burkholderia glumae BGR1	67.93	0
NC_012723	60.59315373	Burkholderia glumae BGR1	67.93	0
NC_012780	36.78008884	[Eubacterium] eligens ATCC 27750	37.57	0
NC_012797	58.02500681	Desulfovibrio magneticus RS-1	62.7	0
NC_012811	67.6478842	Methylorubrum extorquens AM1	68.47	0
NC_012813	34.46390717	Acinetobacter baumannii	39.06	0
NC_012848	60.36548586	Rhizobium leguminosarum bv. trifolii WSM1325	60.78	1
NC_012849	61.60703825	Ralstonia pickettii 12D	63.34	0
NC_012852	60.56458243	Rhizobium leguminosarum bv. trifolii WSM1325	60.78	1
NC_012853	58.79249275	Rhizobium leguminosarum bv. trifolii WSM1325	60.78	0
NC_012854	60.37071463	Rhizobium leguminosarum bv. trifolii WSM1325	60.78	0
NC_012855	58.41951465	Ralstonia pickettii 12D	63.34	0
NC_012858	60.81836928	Rhizobium leguminosarum bv. trifolii WSM1325	60.78	1
NC_012885	50.57966283	Aeromonas hydrophila	60.67	1
NC_012886	52.04133974	Escherichia coli	51.6	1
NC_012916	50.38903298	Salmonella enterica	51.4	1
NC_012919	44.38595549	Photobacterium damselae subsp. piscicida	41.01	1
NC_012983	43.54021683	Hirschia baltica ATCC 49814	45.16	0
NC_012987	65.31546811	Methylorubrum extorquens AM1	68.47	0
NC_012989	63.73674797	Methylorubrum extorquens AM1	68.47	0
NC_013010	47.89378548	Escherichia coli O157:H7 str. TW14359	50.46	0
NC_013034	33.19871884	Staphylococcus aureus subsp. aureus ST398	32.89	1
NC_013056	34.7622848	Acinetobacter calcoaceticus	38.7	1
NC_013104	60.95764273	Salmonella enterica subsp. enterica serovar Typhimurium	52.22	1
NC_013120	49.75355268	Escherichia coli	51.6	1
NC_013121	52.69656124	Escherichia coli	51.6	1
NC_013122	52.6944936	Escherichia coli	51.6	1
NC_013164	28.63471955	Anaerococcus prevotii DSM 20548	35.67	0
NC_013190	60.69935027	Candidatus Accumulibacter phosphatis clade IIA str. UW-1	63.96	0
NC_013193	61.5698559	Candidatus Accumulibacter phosphatis clade IIA str. UW-1	63.96	0
NC_013210	53.36211346	Acetobacter pasteurianus IFO 3283-01	53.07	0
NC_013211	53.4967749	Acetobacter pasteurianus IFO 3283-01	53.07	0
NC_013263	49.8872149	Erwinia pyrifoliae Ep1/96	53.36	0
NC_013277	34.80662983	Acinetobacter baumannii	39.06	1
NC_013283	56.05071599	Cronobacter turicensis z3032	57.23	1
NC_013285	50.03900301	Cronobacter turicensis z3032	57.23	1
NC_013289	30.54159894	Staphylococcus aureus	32.8	1
NC_013290	28.36875999	Staphylococcus aureus	32.8	0
NC_013291	30.812778	Staphylococcus aureus	32.8	0
NC_013292	28.66066358	Staphylococcus aureus	32.8	0
NC_013293	28.36951278	Staphylococcus aureus	32.8	0
NC_013294	30.53790454	Staphylococcus aureus	32.8	1
NC_013296	30.62504996	Staphylococcus aureus	32.8	1
NC_013298	30.53533823	Staphylococcus aureus	32.8	1
NC_013299	30.37859404	Staphylococcus aureus	32.8	1
NC_013301	28.38622291	Staphylococcus aureus	32.8	0
NC_013303	28.38328572	Staphylococcus aureus	32.8	0
NC_013304	28.37570553	Staphylococcus aureus	32.8	0
NC_013305	30.89026915	Staphylococcus aureus	32.8	0
NC_013306	31.49075082	Staphylococcus aureus	32.8	0
NC_013307	30.05181347	Staphylococcus aureus	32.8	0
NC_013308	31.53427639	Staphylococcus aureus	32.8	0
NC_013309	30.05181347	Staphylococcus aureus	32.8	0
NC_013311	30.05181347	Staphylococcus aureus	32.8	0
NC_013312	30.02928588	Staphylococcus aureus	32.8	0
NC_013313	28.36951278	Staphylococcus aureus	32.8	0
NC_013317	37.56305604	Enterococcus faecium	38.01	0
NC_013318	27.16837202	Staphylococcus aureus	32.8	0
NC_013319	33.73555753	Staphylococcus aureus	32.8	1
NC_013320	29.9292074	Staphylococcus aureus	32.8	1
NC_013321	29.76722818	Staphylococcus aureus	32.8	1
NC_013323	32.44503862	Staphylococcus aureus	32.8	0
NC_013324	30.54037644	Staphylococcus aureus	32.8	1
NC_013326	28.19713964	Staphylococcus aureus	32.8	0
NC_013328	29.84990182	Staphylococcus aureus	32.8	0
NC_013330	28.50901917	Staphylococcus aureus	32.8	0
NC_013331	27.91468213	Staphylococcus aureus	32.8	0
NC_013332	30.92926491	Staphylococcus aureus	32.8	1
NC_013337	32.13533396	Staphylococcus aureus	32.8	1
NC_013338	29.33465347	Staphylococcus aureus	32.8	1
NC_013339	28.69804256	Staphylococcus aureus	32.8	1
NC_013342	28.82591606	Staphylococcus aureus	32.8	1
NC_013343	29.24678757	Staphylococcus aureus	32.8	1
NC_013344	29.18215613	Staphylococcus aureus	32.8	1
NC_013345	32.5927796	Staphylococcus aureus	32.8	0
NC_013348	28.9754062	Staphylococcus aureus	32.8	1
NC_013350	30.2097278	Staphylococcus aureus	32.8	0
NC_013351	28.21725092	Staphylococcus aureus	32.8	0
NC_013352	33.67385231	Staphylococcus aureus	32.8	0
NC_013354	49.11179943	Escherichia coli O103:H2 str. 12009	50.68	0
NC_013357	43.79685433	Zymomonas mobilis subsp. mobilis NCIMB 11163	46.62	0
NC_013362	52.50059181	Escherichia coli O26:H11 str. 11368	50.66	1
NC_013365	46.98588493	Escherichia coli O111:H- str. 11128	50.42	1
NC_013366	49.99485133	Escherichia coli O111:H- str. 11128	50.42	0
NC_013369	47.47848345	Escherichia coli O26:H11 str. 11368	50.66	0
NC_013372	31.1000525	Staphylococcus epidermidis	32.2	1
NC_013374	28.04546907	Staphylococcus epidermidis	32.2	0
NC_013377	32.72602531	Staphylococcus epidermidis	32.2	0
NC_013379	27.70256251	Staphylococcus epidermidis	32.2	0
NC_013382	29.8611776	Staphylococcus epidermidis	32.2	1
NC_013383	29.13682166	Staphylococcus epidermidis	32.2	1
NC_013387	30.48911872	Staphylococcus sp. CDC25	37.3	1
NC_013389	29.13369769	Staphylococcus epidermidis	32.2	1
[truncated: 8,828 more rows]
